# Supplementary material for: In Silico Prediction of Secreted Proteins in Shiga Toxin-Producing Escherichia coli: Identification of a Hydrolase as a Robust Genomic Marker
Source: Vet Sci. 2026 Feb 4;13(2):153. doi: 10.3390/vetsci13020153 (PMC12945212; doi:10.3390/vetsci13020153)
Supplement: Supplementary file 1 [file vetsci-13-00153-s001.zip]

Archive with 2 entries (1 files):
- vetsci-4087429-supplementary/
- vetsci-4087429-supplementary/vetsci-4087429-supplementary.xlsx
