# Supplementary material for: In Silico Prediction of Secreted Proteins in Shiga Toxin-Producing Escherichia coli: Identification of a Hydrolase as a Robust Genomic Marker
Source: Vet Sci. 2026 Feb 4;13(2):153. doi: 10.3390/vetsci13020153 (PMC12945212; doi:10.3390/vetsci13020153)
Supplement: Supplementary file 1 [file vetsci-13-00153-s001.zip › vetsci-4087429-supplementary/vetsci-4087429-supplementary.xlsx]

## Sheet: RefSeq_completa
Genoma	Phylogroup	Sequence type	O serogroup	H serogroup	Serotype	virF_	tpsA_	tir_	stx2Bg_	stx2Bf_	stx2Be_	stx2Bd_	stx2Bc_	stx2Bb_	stx2Ba_	stx2Ag_	stx2Af_	stx2Ae_	stx2Ad_	stx2Ac_	stx2Ab_	stx2Aa_	stx1Bd_	stx1Bc_	stx1Ba_	stx1Ad_	stx1Ac_	stx1Aa_	pagC_	lesP_	iha_	hes_	eaeA_gamma_	eaeA_epsilon_	eaeA_delta_	eaeA_beta_	eaeA_alpha_	daaE_	bfpB_	bfpA_	aggR_	ag43_	aap_dispersin_	aafII_	STp_	STh_	NZ_WMAT01000026_1_35_	NZ_WMAP01000054_1_8_	NZ_QOML01000157_1_15_
GCF_000005845.2_ASM584v2_genomic	A	10	O16	H48	O16:H48	0.1707	0.0141	0.0376	0	0	0	0	0	0	0	0	0	0	0	0	0	0	0	0	0	0	0	0	0.2482	0.0365	0.2144	0	0.1604	0.157	0.1559	0.1575	0.1583	0	0	0	0.179	0.9693	0	0	0.1901	0	0	0.3133	0
GCF_000006665.1_ASM666v1_genomic	E	-	O157	H7	O157:H7	0.1555	0.0609	0.5567	0.9402	0.8305	0.8983	0.9669	0.9669	0.904	1	0.9585	0.7143	0.9409	0.9921	0.9921	0.9507	1	0.9379	0.9721	1	0.9481	0.9805	0.9854	0.9619	0.4501	0.963	0.0703	1	0.8085	0.8066	0.8167	0.8288	0	0.034	0	0.179	0.4557	0	0	0.1901	0	0.8448	1	0.2731
GCF_000007445.1_ASM744v1_genomic	B2	73	O6	H1	O6:H1	0.1569	0.1846	0	0	0	0	0	0	0	0	0	0	0	0	0	0	0	0	0	0	0	0	0	0.2482	0.502	0.963	0.0682	0.1819	0.1804	0.1848	0.1866	0.1846	0	0	0.0931	0.1784	0.8885	0	0	0.1901	0	1	0.72	0
GCF_000008865.2_ASM886v2_genomic	E	11	O157	H7	O157:H7	0.1555	0.0609	0.5567	0.9402	0.8305	0.8983	0.9669	0.9669	0.904	1	0.9585	0.7143	0.9409	0.9921	0.9921	0.9507	1	0.9379	0.9721	1	0.9481	0.9805	0.9854	0.9619	0.4501	0.963	0.0688	1	0.8085	0.8066	0.8167	0.8288	0	0.0329	0	0.179	0.4557	0	0	0.1901	0	0.8448	0.3133	0.2731
GCF_000009565.1_ASM956v1_genomic	A	93	O7	-	O7:-	0.1561	0.0085	0	0	0	0	0	0	0	0	0	0	0	0	0	0	0	0	0	0	0	0	0	0.2482	0.0365	0.2137	0	0.1604	0.1576	0.1553	0.1586	0.1594	0	0	0	0.179	0.0789	0	0	0.1901	0	0	0.3133	0
GCF_000010245.2_ASM1024v1_genomic	A	10	O16	H48	O16:H48	0.1707	0.0141	0.0376	0	0	0	0	0	0	0	0	0	0	0	0	0	0	0	0	0	0	0	0	0.2482	0.0365	0.2144	0	0.1604	0.157	0.1559	0.1575	0.1583	0	0	0	0.179	0.9693	0	0	0.1901	0	0	0.3133	0
GCF_000010385.1_ASM1038v1_genomic	B1	156	O173	H28	O173:H28	0.1561	0.0103	0.0391	0	0	0	0	0	0	0	0	0	0	0	0	0	0	0	0	0	0	0	0	0.2482	0.0362	0.2144	0.0682	0.1808	0.1804	0.1843	0.1839	0.1852	0.0985	0.154	0	0.179	0.0818	0	0	0.1901	0	0	0.3133	0.1295
GCF_000010485.1_ASM1048v1_genomic	B2	131	O16	H5	O16:H5	0.3346	0.0258	0	0	0	0	0	0	0	0	0	0	0	0	0	0	0	0	0	0	0	0	0	0.2482	0.337	0.2144	0.0642	0.183	0.182	0.1869	0.1876	0.1863	0	0	0.0819	0.2276	0.3934	0	0	0.1901	0.1751	0	0.3133	0.9075
GCF_000010745.1_ASM1074v1_genomic	B1	17	O103	H2	O103:H2	0.1561	0.0122	0.6452	0.9402	0.8305	0.8983	0.9669	0.9669	0.904	1	0.9585	0.7143	0.9409	0.9921	0.9921	0.9507	1	0.9379	0.9721	1	0.9481	0.9805	0.9854	0.7183	0.7529	0.2151	0.0658	0.8202	1	0.7852	0.8484	0.8202	0.0985	0	0	0.179	0.4547	0	0	0.1901	0	0	0.3133	0.8957
GCF_000010765.1_ASM1076v1_genomic	B1	16	O111	H8	O111:H8	0.1561	0.0358	0.8295	0.9511	0.8362	0.904	0.9779	0.9779	0.9096	0.989	0.9537	0.7175	0.9377	0.9873	0.9889	0.9475	0.9952	0.9379	0.9721	1	0.9481	0.9805	0.9854	0.967	0.3657	0.963	0.0682	0.8956	0.8127	0.7804	0.8177	0.8121	0.0985	0	0	0.179	0.0794	0	0	0.1901	0	0	1	0.9339
GCF_000013265.1_ASM1326v1_genomic	B2	95	O18	H7	O18:H7	0.1569	0.1785	0.0372	0	0	0	0	0	0	0	0	0	0	0	0	0	0	0	0	0	0	0	0	0.2482	0.2641	0.2144	0.8762	0.1835	0.182	0.1864	0.1882	0.1857	0.1077	0.0365	0	0.1784	0.4547	0	0	0.1901	0	0	0.72	0.9075
GCF_000013305.1_ASM1330v1_genomic	B2	127	O6	H31	O6:H31	0.2382	0.1787	0	0	0	0	0	0	0	0	0	0	0	0	0	0	0	0	0	0	0	0	0	0.2482	0.4107	0.2137	0.8802	0.1819	0.1814	0.1848	0.186	0.1846	0.1089	0	0	0.3288	0.8749	0	0	0.1901	0	0	0.72	0
GCF_000014845.1_ASM1484v1_genomic	B2	95	O1	H7	O1:H7	0.1569	0.0148	0.0372	0	0	0	0	0	0	0	0	0	0	0	0	0	0	0	0	0	0	0	0	0.2482	0.4269	0.2493	0.6228	0.1835	0.182	0.1864	0.1882	0.1857	0	0.0365	0	0.1784	0.057	0	0	0.1901	0	0	0.72	0.909
GCF_000017745.1_ASM1774v1_genomic	B1	1132	-	H28	-:H28	0.3228	0.0143	0.0372	0	0	0	0	0	0	0	0	0	0	0	0	0	0	0	0	0	0	0	0	0.2482	0.4858	0.2144	0	0.2147	0.2064	0.2137	0.2188	0.2211	0.0985	0	0	0.6848	0.4572	0.2176	0	0.6579	1	0	0.3133	0.1386
GCF_000017765.1_ASM1776v1_genomic	A	46	O9	H4	O9:H4	0.16	0.014	0	0	0	0	0	0	0	0	0	0	0	0	0	0	0	0	0	0	0	0	0	0.2482	0.0368	0.2144	0.0658	0.1808	0.1804	0.1837	0.1839	0.1852	0.0985	0	0	0.179	0.37	0	0	0.1901	0	0	0.3133	0
GCF_000017985.1_ASM1798v1_genomic	A	93	O7	-	O7:-	0.1707	0.0085	0	0	0	0	0	0	0	0	0	0	0	0	0	0	0	0	0	0	0	0	0	0.2482	0.0365	0.2137	0.0703	0.1814	0.1809	0.1853	0.1855	0.1846	0	0	0	0.179	0.4572	0	0	0.1901	0	0	0.3133	0
GCF_000019385.1_ASM1938v1_genomic	A	3021	O146	H20	O146:H20	0.1561	0.0117	0.0383	0	0	0	0	0	0	0	0	0	0	0	0	0	0	0	0	0	0	0	0	0.2482	0.0359	0.2144	0.1695	0.1803	0.1809	0.1843	0.1844	0.1836	0.0985	0	0	0.179	0.1018	0	0	0.1901	0	0	0.3133	0
GCF_000019425.1_ASM1942v1_genomic	A	1060	O16	H48	O16:H48	0.1707	0.0141	0.0376	0	0	0	0	0	0	0	0	0	0	0	0	0	0	0	0	0	0	0	0	0.2482	0.0365	0.2144	0	0.1604	0.157	0.1559	0.1575	0.1583	0	0	0	0.179	0.9693	0	0	0.1901	0	0	0.3133	0
GCF_000019645.1_ASM1964v1_genomic	F	354	O153	H34	O153:H34	0.3406	0.0129	0	0	0	0	0	0	0	0	0	0	0	0	0	0	0	0	0	0	0	0	0	0.2482	0.3035	0.916	0.9116	0.1771	0.1767	0.1805	0.1801	0.1804	0	0	0.1096	0.214	0.4533	0	0	0.1901	0	0	0.3133	0.9207
GCF_000021125.1_ASM2112v1_genomic	E	11	O157	H7	O157:H7	0.1555	0.0609	0.5567	0.9402	0.8305	0.8983	1	1	0.9379	1	0.9585	0.7143	0.9409	0.9921	0.9952	0.9507	1	0.5932	0.5698	0.5722	0.5348	0.5455	0.5356	0.9619	0.4501	0.963	0.0688	1	0.8085	0.8066	0.8167	0.8288	0	0.0329	0	0.179	0.4557	0	0	0.1901	0	0.8448	0.3133	0.2731
GCF_000022225.1_ASM2222v1_genomic	E	11	O157	H7	O157:H7	0.1555	0.0609	0.5567	0.9402	0.8305	0.8983	1	1	0.9379	1	0.9585	0.7143	0.9409	0.9921	0.9952	0.9507	1	0.5932	0.5698	0.5722	0.5348	0.5455	0.5356	0.9619	0.4501	0.963	0.0688	1	0.8085	0.8066	0.8167	0.8288	0	0.0329	0	0.179	0.4557	0	0	0.1901	0	0.8448	0.3133	0.2731
GCF_000022345.1_ASM2234v1_genomic	A	10	O16	H48	O16:H48	0.1707	0.0141	0.0376	0	0	0	0	0	0	0	0	0	0	0	0	0	0	0	0	0	0	0	0	0.2482	0.0365	0.2144	0	0.1604	0.157	0.1559	0.1575	0.1583	0	0	0	0.179	0.9693	0	0	0.1901	0	0	0.3133	0
GCF_000022665.1_ASM2266v1_genomic	A	93	O7	-	O7:-	0.1561	0.0085	0	0	0	0	0	0	0	0	0	0	0	0	0	0	0	0	0	0	0	0	0	0.2482	0.0365	0.2137	0	0.1604	0.1576	0.1553	0.1586	0.1594	0	0	0	0.179	0.0789	0	0	0.1901	0	0	0.3133	0
GCF_000023365.1_ASM2336v1_genomic	A	1060	O16	H48	O16:H48	0.1707	0.0141	0.0376	0	0	0	0	0	0	0	0	0	0	0	0	0	0	0	0	0	0	0	0	0.2482	0.0365	0.2144	0	0.1604	0.157	0.1559	0.1575	0.1583	0	0	0	0.179	0.9693	0	0	0.1901	0	0	0.3133	0
GCF_000023665.1_ASM2366v1_genomic	A	93	O7	H48	O7:H48	0.1561	0.0085	0	0	0	0	0	0	0	0	0	0	0	0	0	0	0	0	0	0	0	0	0	0.2482	0.0365	0.2137	0	0.1604	0.1576	0.1553	0.1586	0.1594	0	0	0	0.179	0.0789	0	0	0.1901	0	0	0.3133	0
GCF_000025165.1_ASM2516v1_genomic	E	335	O55	H7	O55:H7	0.1555	0.0609	0.5576	0	0	0	0	0	0	0	0	0	0	0	0	0	0	0	0	0	0	0	0	0.9619	0.0353	0.2165	0.0688	0.9968	0.8085	0.8072	0.8177	0.8282	0	0.0329	0	0.179	0.445	0	0	0.1901	0	0.8448	0.9156	0
GCF_000025745.1_ASM2574v1_genomic	B2	95	O18	H7	O18:H7	0.1569	0.0186	0	0	0	0	0	0	0	0	0	0	0	0	0	0	0	0	0	0	0	0	0	0.2482	0.4103	0.2144	0.0658	0.1835	0.182	0.1864	0.1882	0.1857	0.1077	0.0365	0	0.1784	0.4547	0	0	0.1901	0	0	0.72	0
GCF_000026245.1_ASM2624v1_genomic	B1	678	O104	H4	O104:H4	0.1561	0.0114	0.0405	0	0	0	0	0	0	0	0	0	0	0	0	0	0	0	0	0	0	0	0	0.2482	0.495	0.963	0.9116	0.1803	0.1798	0.1843	0.1844	0.1836	0.0985	0	0	0.179	0.8817	0	0	0.1901	0	0	0.3133	0
GCF_000026265.1_ASM2626v1_genomic	B1	1128	O8	H19	O8:H19	0.1561	0.0124	0.0383	0	0	0	0	0	0	0	0	0	0	0	0	0	0	0	0	0	0	0	0	0.2482	0.0366	0.213	0.0682	0.1808	0.1804	0.1848	0.1844	0.1841	0.0985	0	0	0.179	0.0871	0	0	0.1901	0	0	0.3133	0
GCF_000026285.1_ASM2628v2_genomic	B2	95	O45	H7	O45:H7	0.1569	0.0186	0.0372	0	0	0	0	0	0	0	0	0	0	0	0	0	0	0	0	0	0	0	0	0.2482	0.4099	0.2493	0.6228	0.1835	0.182	0.1864	0.1882	0.1857	0	0.0365	0	0.1784	0.4572	0	0	0.1901	0	0	0.72	0.9148
GCF_000026305.1_ASM2630v1_genomic	B2	452	O81	H27	O81:H27	0.1569	0.0154	0	0	0	0	0	0	0	0	0	0	0	0	0	0	0	0	0	0	0	0	0	0.2482	0.3591	0.9679	0	0.1604	0.157	0.1559	0.1581	0.1583	0	0.1455	0.0931	0.1784	0.8559	0	0	0.1901	0	0	0.9867	0
GCF_000026325.1_ASM2632v2_genomic	D	597	O77/O17/O44/O106/O73	H18	O77/O17/O44/O106/O73:H18	0.1707	0.0135	0.0383	0	0	0	0	0	0	0	0	0	0	0	0	0	0	0	0	0	0	0	0	0.2482	0.3657	0.963	0.0642	0.1803	0.1793	0.1843	0.1839	0.183	0	0.0326	0	0.1805	0.9562	0	0	0.1901	0	0.8391	0.72	0.9001
GCF_000026345.1_ASM2634v1_genomic	F	62	O7	H45	O7:H45	0.1561	0.0111	0	0	0	0	0	0	0	0	0	0	0	0	0	0	0	0	0	0	0	0	0	0.2482	0.0976	0.1538	0.6228	0.1776	0.1772	0.1805	0.1806	0.1804	0	0	0.1064	0.1805	0.0944	0	0	0.1901	0	0	0.72	0
GCF_000026545.1_ASM2654v1_genomic	B2	15	O127	H6	O127:H6	0.2559	0.0108	1	0	0	0	0	0	0	0	0	0	0	0	0	0	0	0	0	0	0	0	0	0.967	0.3348	0.2144	0.0666	0.831	0.8106	0.8425	0.8312	1	0	1	1	0.1874	0.2274	0	0	0.1901	0	0	0.9867	0.9134
GCF_000027125.1_ASM2712v1_genomic	D	414	O44/O17/O77/O106/O73	H18	O44/O17/O77/O106/O73:H18	0.3169	0.0172	0.0426	0	0	0	0	0	0	0	0	0	0	0	0	0	0	0	0	0	0	0	0	0.2482	0.495	0.2158	0.9116	0.1819	0.1814	0.1859	0.1855	0.1852	0	0.0318	0	1	0.9596	1	1	0.1901	0	0.8391	0.3116	0.9134
GCF_000091005.1_ASM9100v1_genomic	B1	21	O26	H11	O26:H11	0.1561	0.0357	0.6498	0.5652	0.5819	0.5706	0.5635	0.5635	0.6158	0.5659	0.5343	0.5441	0.5256	0.5358	0.5293	0.5231	0.5317	0.9379	0.9721	1	0.9481	0.9805	0.9854	0.2482	0.0549	0.963	0.0674	0.8181	0.8382	0.8543	0.9984	0.8309	0.0985	0	0	0.179	0.9693	0	0	0.1901	0	0	0.3133	0.928
GCF_000146735.1_ASM14673v1_genomic	A	10	O16	H48	O16:H48	0.1707	0.0141	0.0376	0	0	0	0	0	0	0	0	0	0	0	0	0	0	0	0	0	0	0	0	0.2482	0.0365	0.2144	0	0.1604	0.157	0.1559	0.1575	0.1583	0	0	0	0.179	0.9693	0	0	0.1901	0	0	0.3133	0
GCF_000147755.1_ASM14775v1_genomic	B1	1079	O6	H49	O6:H49	0.1561	0.0103	0.0391	0	0	0	0	0	0	0	0	0	0	0	0	0	0	0	0	0	0	0	0	0.2482	0.0359	0.2144	0.0635	0.1808	0.1804	0.1837	0.1839	0.1852	0.0985	0.154	0	0.179	0.0784	0	0	0.1901	0	0	0.3133	0
GCF_000148365.1_ASM14836v1_genomic	B2	73	O25	H1	O25:H1	0.1569	0.1846	0	0	0	0	0	0	0	0	0	0	0	0	0	0	0	0	0	0	0	0	0	0.2482	0.502	0.9601	0.8802	0.1835	0.182	0.1864	0.1876	0.1857	0	0	0.0931	0.1784	0.8715	0	0	0.1901	0	1	0.72	0
GCF_000148605.1_ASM14860v1_genomic	B2	643	O18	H7	O18:H7	0.1569	0.1785	0.0372	0	0	0	0	0	0	0	0	0	0	0	0	0	0	0	0	0	0	0	0	0.2482	0.4107	0.2144	0.8762	0.1835	0.182	0.1864	0.1882	0.1857	0.1077	0.0365	0	0.1784	0.4547	0	0	0.1901	0	0	0.72	0.8913
GCF_000155125.1_ASM15512v1_genomic	E	11	O157	H7	O157:H7	0.1555	0.0609	0.5567	0.9402	0.8305	0.8983	0.9669	0.9669	0.904	1	0.9585	0.7143	0.9409	0.9921	0.9921	0.9507	1	0.9209	0.9553	0.9833	0.9481	0.9805	0.9854	0.9619	0.4501	0.963	0.0688	1	0.8085	0.8066	0.8167	0.8288	0	0.0329	0	0.179	0.4557	0	0	0.1901	0	0.8448	1	0.2731
GCF_000157115.2_Escherichia_sp_3_2_53FAA_V2_genomic	B2	95	O1	H7	O1:H7	0.1569	0.0117	0.0372	0	0	0	0	0	0	0	0	0	0	0	0	0	0	0	0	0	0	0	0	0.2482	0.4099	0.2493	0.6228	0.1835	0.182	0.1864	0.1882	0.1857	0	0.0365	0	0.1784	0.4557	0	0	0.1901	0	0	0.72	0.8928
GCF_000158395.1_ASM15839v1_genomic	B1	351	O18	H7	O18:H7	0.1561	0.1519	0	0	0	0	0	0	0	0	0	0	0	0	0	0	0	0	0	0	0	0	0	0.2482	0.0316	0.2151	0	0.1808	0.1804	0.1848	0.1844	0.1841	0.0985	0	0	0.179	0.9046	0	0	0.1901	0	1	0.3133	0
GCF_000159295.1_ASM15929v1_genomic	B2	73	O25	H1	O25:H1	0.1569	0.0903	0	0	0	0	0	0	0	0	0	0	0	0	0	0	0	0	0	0	0	0	0	0.2482	0.502	0.9601	0.8802	0.1835	0.182	0.1864	0.1876	0.1857	0	0	0	0.1784	0.2955	0	0	0.1901	0	1	0.72	0
GCF_000163155.1_ASM16315v1_genomic	B1	2777	O153/O178	H21	O153/O178:H21	0.3386	0.2131	0	0	0	0	0	0	0	0	0	0	0	0	0	0	0	0	0	0	0	0	0	0.2482	0.2969	0.2144	0.0666	0.1808	0.1804	0.1848	0.1849	0.1841	0.0985	0.0391	0	0.251	0.1417	0	0	0.1901	0	0	0.3133	0.9266
GCF_000163175.1_ASM16317v1_genomic	E	3577	O148	H10	O148:H10	0.1561	0.8845	0.0401	0	0	0	0	0	0	0	0	0	0	0	0	0	0	0	0	0	0	0	0	0.2482	0.2265	0.2165	0.0688	0.1803	0.1804	0.1843	0.1849	0.1836	0	0.0347	0	0.1805	0.4572	0	0	0.1901	0	0.8448	0.3133	0.1374
GCF_000163195.1_ASM16319v1_genomic	D	6961	O8/O40	H37	O8/O40:H37	0.1561	0.0121	0	0	0	0	0	0	0	0	0.0571	0	0.0511	0.0588	0.0574	0.0588	0.0594	0	0	0	0	0	0	0.2482	0.0379	0.2144	0	0.1851	0.1862	0.188	0.1892	0.1879	0	0.0318	0	0.1805	0.1047	0	0	0.1901	0	0	0.3133	0
GCF_000163215.1_ASM16321v1_genomic	D	69	O17/O77/O44/O106/O73	H18	O17/O77/O44/O106/O73:H18	0.1555	0.0135	0.0383	0	0	0	0	0	0	0	0	0	0	0	0	0	0	0	0	0	0	0	0	0.2482	0.3657	0.963	0.0642	0.1803	0.1793	0.1843	0.1839	0.183	0	0.0326	0	0.1805	0.464	0	0	0.1901	0	0.8391	0.72	0.8957
GCF_000163235.1_ASM16323v1_genomic	D	69	O77/O17/O44/O106/O73	H18	O77/O17/O44/O106/O73:H18	0.1555	0.0135	0.0372	0	0	0	0	0	0	0	0	0	0	0	0	0	0	0	0	0	0	0	0	0.2424	0.3657	0.963	0.0642	0.1803	0.1793	0.1843	0.1839	0.183	0	0.0326	0	0.1805	0.4591	0	0	0.1901	0	0.8391	0.72	0.8899
GCF_000164195.1_ASM16419v1_genomic	D	69	O11	H18	O11:H18	0.1707	0.0135	0.0383	0	0	0	0	0	0	0	0	0	0	0	0	0	0	0	0	0	0	0	0	0.2482	0.3657	0.963	0	0.1803	0.1793	0.1843	0.1839	0.183	0	0.0326	0	0.1805	0.4129	0	0	0.1901	0	0.8391	0.72	0.9001
GCF_000164215.1_ASM16421v1_genomic	C	88	O8	H17	O8:H17	0.1561	0.0486	0	0	0	0	0	0	0	0	0	0	0	0	0	0	0	0	0	0	0	0	0	0.2482	0.0365	0.25	0.8782	0.1803	0.1809	0.1826	0.1844	0.1836	0.1006	0.154	0.083	0.179	0.4197	0	0.4125	0.1901	0	1	0.3133	0.8884
GCF_000164235.1_ASM16423v1_genomic	A	399	O155	H25	O155:H25	0.1561	0.0138	0.0362	0	0	0	0	0	0	0	0	0	0	0	0	0	0	0	0	0	0	0	0	0.2482	0.0358	0.2158	0.0666	0.1216	0.1162	0.1173	0.1161	0.1202	0	0.0318	0	0.179	0.0784	0	0	0.1901	0	0	0.3133	0
GCF_000164255.1_ASM16425v1_genomic	B1	453	O23	H16	O23:H16	0.1561	0.0124	0	0	0	0	0	0	0	0	0	0	0	0	0	0	0	0	0	0	0	0	0	0.2482	0.0368	0.1923	0.8762	0.1808	0.1804	0.1843	0.1839	0.1852	0	0	0	0.179	0.4703	0	0	0.1901	0	0	0.3133	0
GCF_000164275.1_ASM16427v1_genomic	A	34	-	H37	-:H37	0.1561	0.0148	0	0	0	0	0	0	0	0	0	0	0	0	0	0	0	0	0	0	0	0	0	0.2482	0.0365	0.2144	0	0.1803	0.1804	0.1832	0.1839	0.1836	0	0.1521	0.1136	0.179	0.9562	0	0	0.1901	0	0	0.3133	0.9104
GCF_000164295.1_ASM16429v1_genomic	B2	73	O18	H1	O18:H1	0.1569	0.0935	0	0	0	0	0	0	0	0	0	0	0	0	0	0	0	0	0	0	0	0	0	0.2482	0.502	0.9601	0.6287	0.1819	0.1804	0.1848	0.1866	0.1846	0	0	0.087	0.1784	0.2128	0	0	0.1901	0	1	0.72	0
GCF_000164315.1_ASM16431v1_genomic	D	-	O153	H6	O153:H6	0.1606	0.0139	0.0351	0	0	0	0	0	0	0	0	0	0	0	0	0	0	0	0	0	0	0	0	0.2482	0.3661	0.963	0.6169	0.1825	0.1814	0.1859	0.1855	0.1857	0	0.0329	0	0.1805	0.8754	0	0	0.1901	0	0	0.72	0
GCF_000164335.1_ASM16433v1_genomic	A	93	O7	H4	O7:H4	0.1561	0.0085	0	0	0	0	0	0	0	0	0	0	0	0	0	0	0	0	0	0	0	0	0	0.2482	0.0365	0.2137	0	0.1297	0.1279	0.1339	0.1312	0.1331	0	0	0	0.179	0.2644	0	0	0.1901	0	0	0.3133	0
GCF_000164355.1_ASM16435v1_genomic	F	59	O1	H7	O1:H7	0.1555	0.0143	0	0	0	0	0	0	0	0	0	0	0	0	0	0	0	0	0	0	0	0	0	0.2482	0.3661	0.2151	0.0658	0.1787	0.1777	0.1816	0.1817	0.1814	0.3662	0.1502	0	0.1784	0.7955	0	0.538	0.1901	0	0	0.3133	0
GCF_000164375.1_ASM16437v1_genomic	B1	156	O66	H28	O66:H28	0.1561	0.0097	0.0298	0	0	0	0	0	0	0	0	0	0	0	0	0	0	0	0	0	0	0	0	0.2482	0.5024	0.2144	0.9116	0.1808	0.1804	0.1843	0.1839	0.1852	0.0985	0.154	0	0.179	0.0721	0	0	0.1901	0	0	0.3133	0.909
GCF_000164415.1_ASM16441v1_genomic	B2	95	O2/O50	H7	O2/O50:H7	0.1569	0.0117	0.0372	0	0	0	0	0	0	0	0	0	0	0	0	0	0	0	0	0	0	0	0	0.2482	0.2634	0.2493	0.6228	0.1835	0.182	0.1864	0.1882	0.1857	0	0	0	0.1784	0.445	0	0	0.1901	0	0	0.72	0.9148
GCF_000164435.1_ASM16443v1_genomic	B2	73	O18	H1	O18:H1	0.1569	0.0643	0	0	0	0	0	0	0	0	0	0	0	0	0	0	0	0	0	0	0	0	0	0.2482	0.502	0.9601	0.8802	0.1819	0.1804	0.1848	0.1866	0.1846	0	0	0	0.1784	0.8715	0	0	0.1901	0	0	0.72	0.9075
GCF_000164455.1_ASM16445v1_genomic	B1	86	O86	H10	O86:H10	0.1561	0.0116	0	0	0	0	0	0	0	0	0	0	0	0	0	0	0	0	0	0	0	0	0	0.2482	0.0368	0.2144	0	0.1808	0.1804	0.1843	0.1839	0.1852	0	0	0	0.179	0.4537	0	0	0.1901	0	0	0.3133	0
GCF_000164475.1_ASM16447v1_genomic	A	167	O89	H9	O89:H9	0.1561	0.0363	0	0	0	0	0	0	0	0	0	0	0	0	0	0	0	0	0	0	0	0	0	0.2482	0.0368	0.2144	0.065	0.1808	0.1804	0.1837	0.1844	0.1836	0	0	0	0.179	0.5711	0	0	0.1901	0	0	0.3133	0
GCF_000164495.1_ASM16449v1_genomic	B2	978	O4	H27	O4:H27	0.3327	0.1846	0	0	0	0	0	0	0	0	0	0	0	0	0	0	0	0	0	0	0	0	0	0.2482	0.502	0.2144	0.0642	0.1835	0.182	0.1864	0.1876	0.1857	0	0.154	0.084	0.214	0.0599	0	0	0.1901	0	0	0.3133	0.9134
GCF_000164515.1_ASM16451v1_genomic	A	167	O89	H9	O89:H9	0.1561	0.0133	0	0	0	0	0	0	0	0	0	0	0	0	0	0	0	0	0	0	0	0	0	0.2482	0.0365	0.2144	0.065	0.1808	0.1804	0.1837	0.1844	0.1836	0	0	0	0.179	0.4567	0	0	0.1901	0	0	0.3133	0
GCF_000164535.1_ASM16453v1_genomic	B2	127	O6	H31	O6:H31	0.1569	0.1101	0	0	0	0	0	0	0	0	0	0	0	0	0	0	0	0	0	0	0	0	0	0.2482	0.411	0.2144	0.8762	0.1819	0.1814	0.1848	0.186	0.1846	0.1089	0.1502	0	0.1784	0.335	0	0	0.1901	0	0	0.72	0
GCF_000164555.1_ASM16455v1_genomic	A	10	-	H4	-:H4	0.1561	0.0148	0.0355	0	0	0	0	0	0	0	0	0	0	0	0	0	0	0	0	0	0	0	0	0.2482	0.3669	0.9623	0	0.1803	0.1804	0.1843	0.1839	0.1836	0	0.1502	0	0.179	0.6422	0	0	0.1901	0	0	0.72	0.8693
GCF_000164575.1_ASM16457v1_genomic	B2	73	O22	H1	O22:H1	0.561	0.1268	0	0	0	0	0	0	0	0	0	0	0	0	0	0	0	0	0	0	0	0	0	0.2482	0.4991	0.2144	0.8841	0.1841	0.182	0.1864	0.1882	0.1863	0	0	0	0.3171	0.0594	0	0.2086	0.1901	0	0	0.72	0.9016
GCF_000164595.1_ASM16459v1_genomic	B2	127	O6	H31	O6:H31	0.1577	0.1792	0	0	0	0	0	0	0	0	0	0	0	0	0	0	0	0	0	0	0	0	0	0.2482	0.4099	0.2144	0.8802	0.1819	0.1814	0.1853	0.1855	0.1846	0.1089	0.1502	0	0.1776	0.6582	0	0	0.1901	0	0	0.72	0.9075
GCF_000164615.1_ASM16461v1_genomic	B2	-	O46	H31	O46:H31	0.1569	0.0115	0	0	0	0	0	0	0	0	0	0	0	0	0	0	0	0	0	0	0	0	0	0.2482	0.4103	0.2144	0.0642	0.1835	0.182	0.1864	0.1876	0.1857	0	0	0	0.1784	0.0594	0	0	0.1901	0	0	0.72	0.9075
GCF_000166535.2_ASM16653v3_genomic	A	4	O6	H16	O6:H16	0.3386	0.016	0	0	0	0	0	0	0	0	0	0	0	0	0	0	0	0	0	0	0	0	0	0.2482	0.4873	0.2144	0	0.1803	0.1804	0.1843	0.1839	0.1836	0	0.0734	0	0.6848	0.4562	0.2096	0	0.6579	1	0	0.3133	0.9134
GCF_000166555.1_ASM16655v2_genomic	B1	443	O115	H5	O115:H5	0.313	0.0114	0.0422	0	0	0	0	0	0	0	0	0	0	0	0	0	0	0	0	0	0	0	0	0.2482	0.1875	0.2144	0.0703	0.1808	0.1804	0.1848	0.1849	0.1841	0.0985	0	0	0.6556	0.9523	0	0	0.6579	1	0	0.3133	0.1335
GCF_000166575.1_ASM16657v2_genomic	B1	173	O114	H49	O114:H49	0.3228	0.0195	0.0383	0	0	0	0	0	0	0	0	0	0	0	0	0	0	0	0	0	0	0	0	0.2482	0.3031	0.2165	0.0682	0.1728	0.1751	0.1746	0.1769	0.175	0.0985	0.154	0	0.6537	0.9129	0	0	0.1901	0	1	0.3133	0.9163
GCF_000166595.1_ASM16659v2_genomic	A	2332	O153	H45	O153:H45	0.3386	0.0176	0.0362	0	0	0	0	0	0	0	0	0	0	0	0	0	0	0	0	0	0	0	0	0.2482	0.4895	0.2144	0.0682	0.1044	0.1056	0.1055	0.107	0.1063	0.0985	0.1512	0	0.6926	0.9766	0	0	0.6842	0.8935	0	0.3133	0.9104
GCF_000166615.1_ASM16661v2_genomic	C	23	O78	H9	O78:H9	0.3386	0.016	0.0376	0	0	0	0	0	0	0	0	0	0	0	0	0	0	0	0	0	0	0	0	0.2482	0.0356	0.2144	0.0658	0.1803	0.1809	0.1837	0.1844	0.1836	0.1006	0	0	0.6984	0.2863	0.1774	0	0.6579	1	0	0.3133	0.9031
GCF_000167815.1_ASM16781v1_genomic	B1	94	O148	H28	O148:H28	0.2953	0.0117	0.0376	0	0	0	0	0	0	0	0	0	0	0	0	0	0	0	0	0	0	0	0	0.2482	0.5072	0.2144	0.0658	0.1808	0.1804	0.1843	0.1839	0.1852	0.0985	0.1512	0	0.4436	0.9523	0	0	1	0.9822	0	0.3133	0.9163
GCF_000167835.1_ASM16783v1_genomic	B2	-	O6	H31	O6:H31	0.1569	0.1792	0	0	0	0	0	0	0	0	0	0	0	0	0	0	0	0	0	0	0	0	0	0.2482	0.411	0.2144	0.8802	0.1819	0.1814	0.1853	0.1855	0.1846	0.1089	0	0	0.1784	0.8749	0	0	0.1901	0	0	0.72	0.9075
GCF_000167855.1_ASM16785v1_genomic	B1	20	O103	H2	O103:H2	0.3366	0.0122	0.647	0	0	0	0	0	0	0	0	0	0	0	0	0	0	0	0	0	0	0	0	0.9594	0.3378	0.2144	0.0703	0.8181	0.8382	0.8543	0.9984	0.8309	0.0985	0	0	0.2315	0.4562	0	0.1436	0.1901	0	0	1	0.9104
GCF_000167875.2_ASM16787v2_genomic	B1	381	O111	H9	O111:H9	0.1561	0.0358	0.9152	0	0	0	0	0	0	0	0	0	0	0	0	0	0	0	0	0	0	0	0	0.2482	0.3451	0.963	0.0682	0.8315	0.7894	0.8206	0.8269	0.8969	0.0985	0	0	0.179	0.4557	0	0	0.1901	0	0	0.9822	0.9251
GCF_000167895.3_ASM16789v3_genomic	B1	3	O111	H2	O111:H2	0.25	0.0122	0.6479	0	0	0	0	0	0	0	0	0	0	0	0	0	0	0	0	0	0	0	0	0.9594	0.0368	0.2137	0.0727	0.8181	0.8382	0.8543	0.9984	0.8309	0.0985	1	0.9947	0.1934	0.4601	0	0	0.1901	0	0	0.9867	0.1335
GCF_000167915.2_ASM16791v2_genomic	A	6	O124/O164	H30	O124/O164:H30	1	0.0148	0	0	0	0	0	0	0	0	0	0	0	0	0	0	0	0	0	0	0	0	0	0.2482	0.0368	0.2151	0.0688	0.1647	0.1676	0.1676	0.1672	0.1685	0	0	0	0.3132	0.1018	0	0	0.1901	0	0	0.3133	0.9163
GCF_000168095.1_ASM16809v1_genomic	A	5655	O5	H10	O5:H10	0.3425	0.0108	0	0	0	0	0	0	0	0	0	0	0	0	0	0	0	0	0	0	0	0	0	0.2482	0.0365	0.2144	0.0682	0.1814	0.1809	0.1853	0.1855	0.1846	0	0.5991	0.6197	0.5428	0.1694	0.9582	0	0.1901	0	0	0.3133	0.8987
GCF_000171915.1_ASM17191v1_genomic	E	11	O157	H7	O157:H7	0.1555	0.0609	0.5567	0.9402	0.8305	0.8983	0.9669	0.9669	0.904	1	0.9585	0.7143	0.9409	0.9921	0.9921	0.9507	1	0.5876	0.5698	0.5722	0.5348	0.5455	0.5356	0.9619	0.4501	0.963	0.0688	1	0.8085	0.8066	0.8167	0.8288	0	0.0329	0	0.179	0.4557	0	0	0.1901	0	0.8448	0.3133	0.2731
GCF_000171935.1_ASM17193v1_genomic	E	11	O157	H7	O157:H7	0.1555	0.0519	0.5567	0.9402	0.8305	0.8983	1	1	0.9379	1	0.9585	0.7143	0.9409	0.9921	0.9952	0.9507	1	0.5932	0.5698	0.5722	0.5348	0.5455	0.5356	0.9619	0.4501	0.963	0.0688	1	0.8085	0.8066	0.8167	0.8288	0	0.0329	0	0.179	0.4557	0	0	0.1901	0	0.8448	0.3133	0.2731
GCF_000171955.1_ASM17195v1_genomic	E	11	O157	H7	O157:H7	0.1555	0.0609	0.5567	0.9402	0.8305	0.8983	1	1	0.9379	1	0.9585	0.7143	0.9409	0.9921	0.9952	0.9507	1	0.5932	0.5698	0.5722	0.5348	0.5455	0.5356	0.9619	0.4501	0.963	0.0688	1	0.8085	0.8066	0.8167	0.8288	0	0.0329	0	0.179	0.4557	0	0	0.1901	0	0.8448	0.3133	0.2731
GCF_000171975.1_ASM17197v1_genomic	E	11	O157	H7	O157:H7	0.1555	0.0609	0.5567	0.9402	0.8249	0.8983	1	1	0.9379	0.978	0.9569	0.7127	0.9393	0.9905	0.9952	0.9491	0.9984	0.5932	0.5642	0.5667	0.5332	0.5438	0.534	0.9619	0.4501	0.963	0.0688	1	0.8085	0.8066	0.8167	0.8288	0	0.154	0	0.179	0.4557	0	0	0.1901	0	0.8448	0.3133	0.2731
GCF_000171995.1_ASM17199v1_genomic	E	11	O157	H7	O157:H7	0.1555	0.0609	0.5567	0.9402	0.8305	0.8983	1	1	0.9379	1	0.9585	0.7143	0.9409	0.9921	0.9952	0.9507	1	0.5932	0.5698	0.5722	0.5348	0.5455	0.5356	0.9619	0.4501	0.963	0.0688	1	0.8085	0.8066	0.8167	0.8288	0	0.154	0	0.179	0.4557	0	0	0.1901	0	0.8448	0.3133	0.2731
GCF_000172015.1_ASM17201v1_genomic	E	11	O157	H7	O157:H7	0.1555	0.0609	0.5567	0.9402	0.8305	0.8983	0.9669	0.9669	0.904	1	0.9585	0.7143	0.9409	0.9921	0.9921	0.9507	1	0.9379	0.9721	1	0.9481	0.9805	0.9854	0.9619	0.4501	0.963	0.0688	1	0.8085	0.8066	0.8167	0.8288	0	0.0329	0	0.179	0.4557	0	0	0.1901	0	0.8448	1	0.2731
GCF_000172035.1_ASM17203v1_genomic	E	11	O157	H7	O157:H7	0.1555	0.2024	0.5576	0.9239	0.8249	0.8983	1	1	0.9379	0.9615	0.9569	0.7127	0.9393	0.9905	0.9952	0.9491	0.9984	0.9379	0.9721	1	0.9481	0.9805	0.9854	0.9619	0.4501	0.963	0.0688	1	0.8085	0.8066	0.8167	0.8288	0	0.0329	0	0.179	0.4557	0	0	0.1901	0	0.8448	0.3133	0.2349
GCF_000172055.1_ASM17205v1_genomic	E	11	O157	H7	O157:H7	0.1555	0.0609	0.5567	0.9402	0.8305	0.8983	0.9669	0.9669	0.904	1	0.9585	0.7143	0.9409	0.9921	0.9921	0.9507	1	0.5876	0.5698	0.5722	0.5348	0.5455	0.5356	0.9619	0.4501	0.963	0.0688	1	0.8085	0.8066	0.8167	0.8288	0	0.0329	0	0.179	0.4557	0	0	0.1901	0	0.8448	0.3133	0.2731
GCF_000175735.1_ASM17573v1_genomic	E	11	O157	H7	O157:H7	0.1555	0.1708	0.5576	0.9239	0.8249	0.8983	1	1	0.9379	0.9615	0.9569	0.7127	0.9393	0.9905	0.9952	0.9491	0.9984	0.9379	0.9721	1	0.9481	0.9805	0.9854	0.9619	0.4501	0.963	0.0688	1	0.8085	0.8066	0.8167	0.8288	0	0.0329	0	0.179	0.4557	0	0	0.1901	0	0.8448	0.3133	0.2349
GCF_000175755.1_ASM17575v1_genomic	E	11	O157	H7	O157:H7	0.1555	0.1708	0.5576	0.9239	0.8249	0.8983	1	1	0.9379	0.9615	0.9569	0.7127	0.9393	0.9905	0.9952	0.9491	0.9984	0.9379	0.9721	1	0.9481	0.9805	0.9854	0.9619	0.4501	0.963	0.0688	1	0.8085	0.8066	0.8167	0.8288	0	0.1521	0	0.179	0.4557	0	0	0.1901	0	0.8448	0.3133	0.2349
GCF_000176535.2_ASM17653v2_genomic	A	227	O9	H10	O9:H10	0.1561	0.0137	0.0305	0	0	0	0	0	0	0	0	0	0	0	0	0	0	0	0	0	0	0	0	0.2482	0.0365	0.2144	0	0.1803	0.1804	0.1832	0.1839	0.1836	0	0	0	0.179	0.0623	0	0	0.1901	0	0	0.3133	0.9075
GCF_000176555.2_ASM17655v2_genomic	B2	1876	O39	H4	O39:H4	0.3346	0.8829	0	0	0	0	0	0	0	0	0	0	0	0	0	0	0	0	0	0	0	0	0	0.2482	0.4107	0.2144	0.9155	0.183	0.182	0.1869	0.1876	0.1857	0	0.4385	0.4628	0.2276	0.4591	0	0	0.1901	0.1751	0	0.72	0.9207
GCF_000176575.2_ASM17657v2_genomic	EC_control_fail	57	O159	H25	O159:H25	0.1555	0.1292	0.0391	0	0	0	0	0	0	0	0	0	0	0	0	0	0	0	0	0	0	0	0	0.2482	0.4269	0.25	0.8821	0.1803	0.1804	0.1848	0.1849	0.1836	0	0.0455	0	0.179	0.9547	0	0	0.1901	0	0.8448	0.3133	0.9134
GCF_000176595.2_ASM17659v2_genomic	B2	1386	O13/O135	H4	O13/O135:H4	0.3327	0.1841	0	0	0	0	0	0	0	0	0	0	0	0	0	0	0	0	0	0	0	0	0	0.2482	0.5013	0.2144	0.0642	0.1835	0.182	0.1864	0.1876	0.1857	0.1031	0.1634	0.084	0.251	0.0579	0	0	0.1901	0	0	0.3133	0
GCF_000176615.2_ASM17661v2_genomic	D	1884	O77/O17/O44/O106/O73	H41	O77/O17/O44/O106/O73:H41	0.1555	0.0149	0	0	0	0	0	0	0	0	0	0	0	0	0	0	0	0	0	0	0	0	0	0.2482	0.0372	0.2165	0	0.1803	0.1793	0.1843	0.1839	0.183	0	0.0326	0	0.1805	0.1061	0	0	0.1901	0	0	0.3133	0
GCF_000176675.2_ASM17667v2_genomic	B1	155	O88	H25	O88:H25	0.1561	0.0124	0.0372	0	0	0	0	0	0	0	0	0	0	0	0	0	0	0	0	0	0	0	0	0.2482	0.0359	0.2144	0.8782	0.1808	0.1804	0.1848	0.1844	0.1841	0.0985	0	0	0.179	0.0789	0	0	0.1901	0	0	0.3133	0.931
GCF_000176695.2_ASM17669v2_genomic	G	117	O24	H4	O24:H4	0.1555	0.0985	0	0	0	0	0	0	0	0	0	0	0	0	0	0	0	0	0	0	0	0	0	0.2482	0.9672	0.25	0.6306	0.1835	0.182	0.1869	0.1871	0.1863	0	0.1549	0	0.1805	0.0604	0	0	0.1901	0	0	0.72	0.9134
GCF_000178315.1_ASM17831v1_genomic	E	11	O157	H7	O157:H7	0.1555	0.0609	0.5567	0	0	0	0	0	0	0	0.6523	0.5345	0.6342	0.6773	0.6751	0.6582	0.6762	0	0	0	0.4295	0.4367	0.4288	0.9619	0.4501	0.963	0.0688	0.8046	0.7178	0.7231	0.7177	0.7327	0	0.0329	0	0.1551	0.4557	0	0	0.1901	0	0.8448	0.3133	0.2731
GCF_000178735.1_ASM17873v1_genomic	E	11	O157	H7	O157:H7	0.1555	0.0609	0.5401	0.5255	0.4701	0.4701	0.547	0.547	0.5068	0.544	0.6204	0.5024	0.599	0.6455	0.6434	0.6264	0.6444	0.3503	0.3464	0.3444	0.4019	0.4075	0.4013	0.9619	0.4501	0.963	0	0.9666	0.7788	0.7809	0.7882	0.7998	0	0.0329	0	0.179	0.4557	0	0	0.1901	0	0.8448	0.3133	0.2702
GCF_000178755.1_ASM17875v1_genomic	E	11	O157	H7	O157:H7	0.1555	0.0609	0.5567	0	0	0	0	0	0	0	0.6204	0.5024	0.599	0.6455	0.6434	0.6264	0.6444	0	0	0	0.4019	0.4075	0.4013	0.9619	0.4501	0.963	0	1	0.8085	0.8066	0.8167	0.8288	0	0.0329	0	0.179	0.4557	0	0	0.1901	0	0.8448	0.3133	0.2702
GCF_000178795.1_ASM17879v1_genomic	E	11	O157	H7	O157:H7	0.1531	0.0609	0.5392	0.9239	0.8249	0.8983	1	1	0.9379	0.9615	0.9569	0.7127	0.9393	0.9905	0.9952	0.9491	0.9984	0.5932	0.5642	0.5667	0.5332	0.5438	0.534	0.9619	0.4501	0.963	0.0688	1	0.8085	0.8066	0.8167	0.8288	0	0.0329	0	0.179	0.4557	0	0	0.1901	0	0.8448	0.3133	0.2673
GCF_000179075.1_ASM17907v1_genomic	C	88	O8	H17	O8:H17	0.1561	0.0486	0	0	0	0	0	0	0	0	0	0	0	0	0	0	0	0	0	0	0	0	0	0.2482	0.0365	0.2493	0.8782	0.1803	0.1809	0.1826	0.1844	0.1836	0.1006	0.154	0.083	0.179	0.9143	0	0.4125	0.1901	0	1	0.3133	0.8884
GCF_000179095.1_ASM17909v1_genomic	B1	101	O160	H31	O160:H31	0.1561	0.0144	0	0	0	0	0	0	0	0	0	0	0	0	0	0	0	0	0	0	0	0	0	0.2482	0.0363	0.2144	0.8684	0.1808	0.1804	0.1848	0.1849	0.1841	0.0985	0.154	0	0.179	0.9391	0	0	0.1901	0	0	0.3133	0
GCF_000179115.1_ASM17911v1_genomic	B1	448	-	H8	-:H8	0.1561	0.0141	0.0408	0	0	0	0	0	0	0	0	0	0	0	0	0	0	0	0	0	0	0	0	0.2482	0.0359	0.2144	0.0674	0.1808	0.1804	0.1843	0.1839	0.1852	0.0985	0	0	0.179	0.9693	0	0	0.1901	0	0	0.3133	0.8811
GCF_000179135.1_ASM17913v1_genomic	C	88	O8	H17	O8:H17	0.1561	0.0486	0	0	0	0	0	0	0	0	0	0	0	0	0	0	0	0	0	0	0	0	0	0.2482	0.0365	0.25	0.8566	0.1803	0.1809	0.1826	0.1844	0.1836	0.1006	0.154	0.083	0.179	0.7171	0	0.4125	0.1901	0	1	0.3133	0.8884
GCF_000179155.1_ASM17915v1_genomic	B1	155	O5	H11	O5:H11	0.1561	0.0124	0.0387	0	0	0	0	0	0	0	0	0	0	0	0	0	0	0	0	0	0	0	0	0.2482	0.0359	0.25	0.6228	0.1808	0.1804	0.1848	0.1844	0.1841	0.0985	0	0.083	0.179	0.8057	0	0.4191	0.1901	0	0	0.3133	0.8987
GCF_000179175.1_ASM17917v1_genomic	B1	101	O160	H31	O160:H31	0.1561	0.0144	0	0	0	0	0	0	0	0	0	0	0	0	0	0	0	0	0	0	0	0	0	0.2482	0.0363	0.2144	0.8684	0.1808	0.1804	0.1848	0.1849	0.1841	0.0985	0.154	0	0.179	0.9679	0	0	0.1901	0	0	0.3133	0
GCF_000179795.1_ASM17979v1_genomic	B2	998	O2	H6	O2:H6	0.2736	0.8785	0	0	0	0	0	0	0	0	0	0	0	0	0	0	0	0	0	0	0	0	0	0.2482	0.4203	0.2144	0.0642	0.2147	0.2021	0.2084	0.2161	0.2169	0.1077	0	0	0.2043	0.9138	0	0	0.1901	0	1	0.72	0
GCF_000181735.1_ASM18173v1_genomic	E	11	O157	H7	O157:H7	0.1555	0.0609	0.5567	0.9402	0.8305	0.8983	1	1	0.9379	1	0.9585	0.7143	0.9409	0.9921	0.9952	0.9507	1	0.5932	0.5698	0.5722	0.5348	0.5455	0.5356	0.9619	0.4501	0.963	0.0688	1	0.8085	0.8066	0.8167	0.8288	0	0.0329	0	0.179	0.4557	0	0	0.1901	0	0.8448	0.3284	0.2731
GCF_000181755.1_ASM18175v1_genomic	E	11	O157	H7	O157:H7	0.1555	0.0609	0.5567	0.9402	0.8305	0.8983	1	1	0.9379	1	0.9585	0.7143	0.9409	0.9921	0.9952	0.9507	1	0.5932	0.5698	0.5722	0.5348	0.5455	0.5356	0.9619	0.4501	0.963	0.0688	1	0.8085	0.8066	0.8167	0.8288	0	0.0329	0	0.179	0.4557	0	0	0.1901	0	0.8448	0.3133	0.2731
GCF_000181775.1_ASM18177v1_genomic	E	11	O157	H7	O157:H7	0.1555	0.0609	0.5567	0.9402	0.8305	0.8983	1	1	0.9379	1	0.9585	0.7143	0.9409	0.9921	0.9952	0.9507	1	0.5932	0.5698	0.5722	0.5348	0.5455	0.5356	0.9619	0.4501	0.963	0.0688	1	0.8085	0.8066	0.8167	0.8288	0	0.0329	0	0.179	0.4557	0	0	0.1901	0	0.8448	0.3133	0.2731
GCF_000183005.1_ASM18300v1_genomic	B2	19	O55	H6	O55:H6	0.1569	0.0108	1	0	0	0	0	0	0	0	0	0	0	0	0	0	0	0	0	0	0	0	0	0.967	0.2987	0.2144	0.8527	0.831	0.8106	0.8409	0.8312	0.9973	0	0	0.1085	0.1784	0.9533	0	0	0.1901	0	0	0.9867	0.4846
GCF_000183345.1_ASM18334v1_genomic	B2	135	O83	H1	O83:H1	0.1569	0.0156	0.0337	0	0	0	0	0	0	0	0	0	0	0	0	0	0	0	0	0	0	0	0	0.2482	0.4107	0.2144	0.0642	0.1835	0.182	0.1864	0.1876	0.1857	0	0.0347	0.087	0.1784	0.0594	0	0	0.1901	0	0	0.72	0.9192
GCF_000184185.1_ASM18418v1_genomic	B1	1079	O6	H49	O6:H49	0.1561	0.0123	0.0391	0	0	0	0	0	0	0	0	0	0	0	0	0	0	0	0	0	0	0	0	0.2482	0.0359	0.2144	0.0635	0.1808	0.1804	0.1837	0.1839	0.1852	0.0985	0.154	0	0.179	0.0784	0	0	0.1901	0	0	0.3133	0
GCF_000184765.1_ASM18476v2_genomic	A	378	O101/O162	H33	O101/O162:H33	0.1593	0.0358	0.5816	0	0	0	0	0	0	0	0	0	0	0	0	0	0	0	0	0	0	0	0	0.2482	0.5212	0.963	0.0658	0.7992	0.7952	0.7761	0.8043	0.8068	0.3662	0	0	0.179	0.8685	0	0.5512	0.1901	0	0	0.9689	0
GCF_000187285.1_ASM18728v4_genomic	E	11	-	H7	-:H7	0.1555	0.0609	0.5567	0	0	0	0	0	0	0	0	0	0	0	0	0	0	0	0	0	0	0	0	0.9619	0.0353	0.2172	0.0658	1	0.8085	0.8066	0.8167	0.8288	0	0.0329	0	0.179	0.3379	0	0	0.1901	0	0.8448	0.3133	0.2761
GCF_000187305.2_ASM18730v3_genomic	E	11	-	H7	-:H7	0.1555	0.0609	0.5558	0	0	0	0	0	0	0	0	0	0	0	0	0	0	0	0	0	0	0	0	0.9619	0.0353	0.2165	0.0674	1	0.8085	0.8066	0.8167	0.8288	0	0.0329	0	0.179	0.1061	0	0	0.1901	0	0.8448	0.3133	0.9207
GCF_000187325.2_ASM18732v3_genomic	E	587	-	H7	-:H7	0.1555	0.0609	0.5558	0	0	0	0	0	0	0	0	0	0	0	0	0	0	0	0	0	0	0	0	0.9619	0.0353	0.2165	0.0658	1	0.8085	0.8066	0.8167	0.8288	0	0.0329	0	0.179	0.1061	0	0	0.1901	0	0.8448	0.3133	0.9207
GCF_000187345.1_ASM18734v2_genomic	E	335	O55	H7	O55:H7	0.1555	0.0609	0.5576	0	0	0	0	0	0	0	0	0	0	0	0	0	0	0	0	0	0	0	0	0.9619	0.0353	0.2165	0.0741	0.9968	0.8085	0.8072	0.8177	0.8282	0	0.0329	0	0.179	0.1061	0	0	0.1901	0	0.8448	0.3013	0
GCF_000187365.1_ASM18736v2_genomic	E	335	O55	H7	O55:H7	0.1555	0.0604	0.5585	0	0	0	0	0	0	0	0	0	0	0	0	0	0	0	0	0	0	0	0	0.9619	0.0353	0.2165	0.0688	0.9968	0.8085	0.8072	0.8177	0.8282	0	0.0329	0	0.179	0.3997	0	0	0.1901	0	0.8448	0.9867	0
GCF_000187385.1_ASM18738v2_genomic	E	11	-	H7	-:H7	0.1555	0.0609	0.5567	0	0	0	0	0	0	0	0	0	0	0	0	0	0	0	0	0	0	0	0	0.9619	0.0368	0.2165	0.0688	1	0.8085	0.8066	0.8167	0.8288	0	0.0329	0	0.179	0.4455	0	0	0.1901	0	0.8448	0.3133	0
GCF_000188775.1_ASM18877v2_genomic	B1	3	-	H2	-:H2	0.2421	0.0112	0	0	0	0	0	0	0	0	0	0	0	0	0	0	0	0	0	0	0	0	0	0.2482	0.1131	0.2137	0.6189	0.1808	0.1804	0.1843	0.1839	0.1852	0.0985	1	0.8324	0.3949	0.4606	0	0	0.6579	1	0	0.9867	0.7606
GCF_000188835.1_ASM18883v2_genomic	B1	16	O111	H8	O111:H8	0.1561	0.0358	0.8276	0.9402	0.8305	0.8983	0.9669	0.9669	0.904	1	0.9585	0.7143	0.9409	0.9921	0.9921	0.9507	1	0.9209	0.9553	0.9833	0.9481	0.9805	0.9854	0.967	0.3657	0.963	0.0682	0.8794	0.7952	0.7643	0.7989	0.7933	0.0985	0	0	0.179	0.0794	0	0	0.1901	0	0	1	0.9339
GCF_000188855.1_ASM18885v2_genomic	B1	2244	O96	H49	O96:H49	0.1561	0.0124	0.0376	0	0	0	0	0	0	0	0	0	0	0	0	0	0	0	0	0	0	0	0	0.2482	0.1138	0.2144	0.0635	0.1808	0.1804	0.1848	0.1849	0.1841	0.0985	0	0	0.179	0.0808	0	0	0.1901	0	0	0.3133	0.9985
GCF_000188875.1_ASM18887v2_genomic	B2	725	O157	H45	O157:H45	0.2205	0.0108	0.9382	0	0	0	0	0	0	0	0	0	0	0	0	0	0	0	0	0	0	0	0	0.2482	0.5227	0.2144	0.0674	0.8321	0.8117	0.842	0.8323	0.9984	0	0.9962	0.8351	0.1784	0.0599	0	0	0.1901	0.1751	0	0.3133	0.8722
GCF_000190795.1_ASM19079v1_genomic	B1	1727	O139	H7	O139:H7	0.1561	0.0124	0.0391	0	0	0	0	0	0	0	0	0	0	0	0	0	0	0	0	0	0	0	0	0.2482	0.0359	0.2144	0	0.1808	0.1804	0.1848	0.1849	0.1841	0	0.0329	0	0.179	0.0862	0	0	0.1901	0	0	0.3133	0.9295
GCF_000190815.1_ASM19081v1_genomic	A	48	-	H11	-:H11	0.1707	0.0141	0.0416	0	0	0	0	0	0	0	0	0	0	0	0	0	0	0	0	0	0	0	0	0.2482	0.0365	0.2144	0.0642	0.1803	0.1804	0.1832	0.1833	0.1836	0	0	0	0.179	0.8598	0	0	0.1901	0	0	0.3133	0
GCF_000190835.1_ASM19083v1_genomic	A	1288	O9	H9	O9:H9	0.1561	0.0135	0.0387	0	0	0	0	0	0	0	0	0	0	0	0	0	0	0	0	0	0	0	0	0.2482	0.0365	0.2144	0.6306	0.1808	0.1804	0.1837	0.1844	0.1836	0.0985	0	0	0.179	0.4557	0	0	0.1901	0	0	0.3133	0
GCF_000190895.1_ASM19089v1_genomic	B2	95	O1	H7	O1:H7	0.1569	0.0132	0.0372	0	0	0	0	0	0	0	0	0	0	0	0	0	0	0	0	0	0	0	0	0.2482	0.4096	0.2493	0.6228	0.1835	0.182	0.1864	0.1882	0.1857	0	0.0365	0	0.1784	0.9552	0	0	0.1901	0	0	0.72	0.9148
GCF_000190915.1_ASM19091v1_genomic	B2	95	O2/O50	H7	O2/O50:H7	0.1569	0.0117	0.0372	0	0	0	0	0	0	0	0	0	0	0	0	0	0	0	0	0	0	0	0	0.2482	0.4099	0.2493	0.6228	0.1835	0.182	0.1864	0.1882	0.1857	0	0	0	0.1784	0.4557	0	0	0.1901	0	0	0.72	0.9075
GCF_000190955.1_ASM19095v1_genomic	cryptic	2715	O2	H25	O2:H25	0.1707	0.0147	0.0309	0	0	0	0	0	0	0	0	0	0	0	0	0	0	0	0	0	0	0	0	0.2482	0.3878	0.213	0.0682	0.1814	0.1793	0.1843	0.1855	0.183	0	0.0322	0.1045	0.179	0.0906	0.1226	0	0.9474	0.6509	0	0.3133	0.8767
GCF_000190995.1_ASM19099v1_genomic	cryptic	747	O17	H45	O17:H45	0.3366	0.0127	0.032	0	0	0	0	0	0	0	0	0	0	0	0	0	0	0	0	0	0	0	0	0.2482	0.4906	0.2158	0.0658	0.1825	0.1804	0.1853	0.1866	0.1841	0	0.1512	0	0.6751	0.1003	0.1226	0	1	0.6331	0.8391	0.3133	0.9295
GCF_000191015.1_ASM19101v1_genomic	A	93	O6	H10	O6:H10	0.1593	0.0102	0.0355	0	0	0	0	0	0	0	0	0	0	0	0	0	0	0	0	0	0	0	0	0.2482	0.0329	0.2144	0.0621	0.1803	0.1798	0.1848	0.1844	0.1836	0	0.154	0	0.179	0.332	0	0	0.1901	0	0	0.3133	0.9075
GCF_000192665.1_ASM19266v2_genomic	E	11	O157	H7	O157:H7	0.1555	0.0609	0.5567	0.9402	0.8305	0.8983	0.9669	0.9669	0.904	1	0.9585	0.7143	0.9409	0.9921	0.9921	0.9507	1	0.9379	0.9721	1	0.9481	0.9805	0.9854	0.9619	0.4501	0.963	0.0688	1	0.8085	0.8066	0.8167	0.8288	0	0.0329	0	0.179	0.4557	0	0	0.1901	0	0.8448	0.3133	0.2731
GCF_000192685.1_ASM19268v2_genomic	E	11	O157	H7	O157:H7	0.1555	0.0609	0.5567	0.9402	0.8305	0.8983	0.9669	0.9669	0.904	1	0.9585	0.7143	0.9409	0.9921	0.9921	0.9507	1	0.5876	0.5698	0.5722	0.5348	0.5455	0.5356	0.9619	0.4512	0.963	0.0688	1	0.8085	0.8066	0.8167	0.8288	0	0.1521	0.1157	0.179	0.4557	0	0	0.1901	0	0.8448	0.3133	0.2731
GCF_000193955.1_ASM19395v2_genomic	E	11	O157	H7	O157:H7	0.1555	0.0609	0.5567	0.9239	0.8249	0.8983	1	1	0.9379	0.9615	0.9569	0.7127	0.9393	0.9905	0.9952	0.9491	0.9984	0.5932	0.5642	0.5667	0.5332	0.5438	0.534	0.9619	0.4501	0.963	0.0688	1	0.8085	0.8066	0.8167	0.8288	0	0.0329	0	0.179	0.4557	0	0	0.1901	0	0.8448	0.3133	0.2731
GCF_000193975.1_ASM19397v2_genomic	B2	-	O145	H34	O145:H34	0.1707	0.0116	0.9419	0	0	0	0	0	0	0	0	0	0	0	0	0	0	0	0	0	0	0	0	0.2482	0.3348	0.2144	0.0658	0.8375	0.817	0.8157	0.8215	0.8513	0	0	0	0.1784	0.0623	0	0	0.1901	0	0	0.3133	0
GCF_000193995.1_ASM19399v2_genomic	B1	1890	O105	H7	O105:H7	0.1707	0.0122	0.8295	0	0	0	0	0	0	0	0	0	0	0	0	0	0	0	0	0	0	0	0	0.2482	0.0368	0.2144	0.0682	0.8956	0.8127	0.7804	0.8177	0.8121	0.0985	0.1521	0.1136	0.179	0.0794	0	0	0.1901	0	0	0.3133	0.9075
GCF_000194175.1_ASM19417v2_genomic	cryptic	2715	O2	H25	O2:H25	0.1577	0.015	0.0391	1	0.8531	0.9209	0.9392	0.9392	0.904	0.9505	0.9936	0.7159	0.9425	0.9618	0.9493	0.9364	0.9571	0.9379	0.9721	1	0.9481	0.9805	0.9854	0.2482	0.2258	0.213	0.0658	0.1814	0.1793	0.1843	0.1855	0.183	0	0.0322	0.1056	0.179	0.9542	0.1226	0	0.9474	0.6627	0	0.3133	0.8767
GCF_000194215.1_ASM19421v2_genomic	A	342	O5	H9	O5:H9	0.1561	0.1713	0.6433	0.9239	0.8249	0.8983	1	1	0.9379	0.9615	0.9649	0.7159	0.9457	0.9984	0.9857	0.9571	0.9921	0.9379	0.9721	1	0.9449	0.9773	0.9838	0.967	0.5639	0.1538	0.0682	0.8175	0.8382	0.8522	0.9962	0.8288	0	0	0	0.179	0.0794	0	0	0.1875	0	1	0.3133	0.8943
GCF_000194235.1_ASM19423v2_genomic	D	973	O11	H15	O11:H15	0.3366	0.0155	0	0	0	0	0	0	0	0	0	0	0	0	0	0	0	0	0	0	0	0	0	0.2482	0.3241	0.25	0.8723	0.183	0.1814	0.1864	0.1866	0.1863	0	0.0344	0.083	0.2315	0.9547	0	0	0.1901	0	0.8391	0.3133	0.909
GCF_000194255.1_ASM19425v1_genomic	B1	58	O9/O30	H25	O9/O30:H25	0.1561	0.0137	0.0366	0	0	0	0	0	0	0	0	0	0	0	0	0	0	0	0	0	0	0	0	0.2482	0.0359	0.2144	0.0635	0.1808	0.1804	0.1832	0.1844	0.1841	0.0985	0	0	0.179	0.9679	0	0	0.1901	0	0	0.3133	0
GCF_000194295.2_ASM19429v2_genomic	B1	58	O9	H9	O9:H9	0.1561	0.1544	0.0351	0	0	0	0	0	0	0	0	0	0	0	0	0	0	0	0	0	0	0	0	0.2482	0.0359	0.2144	0.9489	0.1808	0.1804	0.1848	0.1844	0.1841	0.0985	0	0	0.179	0.9576	0	0.4125	0.1901	0	0	0.3133	0.8855
GCF_000194335.1_ASM19433v2_genomic	B1	16	O111	H8	O111:H8	0.1561	0.0358	0.8295	0.9402	0.8305	0.8983	1	1	0.9379	1	0.9649	0.7159	0.9457	0.9984	0.9857	0.9571	0.9921	0.9379	0.9721	1	0.9481	0.9805	0.9854	0.967	0.9669	0.963	0.0682	0.8956	0.8127	0.7804	0.8177	0.8121	0.0985	0.1549	0	0.179	0.0794	0	0	0.1901	0	0	1	0.9339
GCF_000194355.1_ASM19435v2_genomic	B1	294	O111	H8	O111:H8	0.1561	0.0358	0.8295	0.9402	0.8305	0.8983	0.9669	0.9669	0.904	1	0.9585	0.7143	0.9409	0.9921	0.9921	0.9507	1	0.9379	0.9721	1	0.9481	0.9805	0.9854	0.967	0.3657	0.963	0.0682	0.8956	0.8127	0.7804	0.8177	0.8121	0.0985	0	0	0.179	0.0794	0	0	0.1901	0	0	0.3133	0.9339
GCF_000194395.1_ASM19439v2_genomic	B1	655	O121	H19	O121:H19	0.1561	0.0112	0.6442	0.9402	0.8305	0.8983	0.9669	0.9669	0.904	1	0.9585	0.7143	0.9409	0.9921	0.9921	0.9507	1	0.5876	0.5698	0.5722	0.5348	0.5455	0.5356	0.967	0.7529	0.2158	0.0674	0.8202	1	0.7852	0.8484	0.8202	0	0	0	0.179	0.0798	0	0	0	0	0	0.2996	0
GCF_000194415.1_ASM19441v2_genomic	B1	675	O76	H19	O76:H19	0.1699	0.8706	0.0376	0.8696	0.8305	0.8983	0.9171	0.9171	1	0.8791	0.9378	0.703	0.9313	0.9491	0.9366	0.9762	0.9444	0.9661	1	0.9667	0.94	0.9951	0.9612	0.2482	0.7543	0.9957	0.6444	0.1808	0.1804	0.1843	0.1839	0.1852	0.0985	0	0	0.179	0.8841	0	0	0.1901	0	0	1	0.9471
GCF_000194435.1_ASM19443v2_genomic	B1	33	O91	H14	O91:H14	0.1699	0.0135	0.038	0.8696	0.8305	0.8983	0.9171	0.9171	1	0.8791	0.9378	0.7047	0.9281	0.9459	0.9334	0.973	0.9413	0.9379	0.9721	1	0.953	0.9756	0.9822	0.2482	0.754	0.9957	0.6444	0.1814	0.1804	0.1843	0.1839	0.1852	0.1006	0.1549	0	0.179	0.9586	0	0.462	0.1901	0	0	1	0.9134
GCF_000194475.2_ASM19447v2_genomic	B2	998	O2	H6	O2:H6	0.2756	0.1797	0	0	0	0	0	0	0	0	0	0	0	0	0	0	0	0	0	0	0	0	0	0.2482	0.4199	0.2144	0.8802	0.1835	0.182	0.1864	0.1882	0.1857	0.1077	0	0	0.2062	0.4508	0	0	0.1901	0	0	0.72	0
GCF_000194535.1_ASM19453v2_genomic	A	10	O147	H4	O147:H4	0.1659	0.1986	0.0383	0.8859	0.9266	1	0.8785	0.8785	0.8983	0.8736	0.9458	0.7303	0.9904	0.9475	0.935	0.9221	0.9413	0.5706	0.5587	0.5611	0.5348	0.5406	0.5307	0.5787	0.1573	0.2144	0.0658	0.1787	0.1804	0.18	0.1828	0.1804	0	0.154	0	0.179	0.4654	0	0	1	0.6331	0	0.3133	0.9178
GCF_000194555.1_ASM19455v2_genomic	A	10	O157	H12	O157:H12	0.1561	0.0148	0	0	0	0	0	0	0	0	0	0	0	0	0	0	0	0	0	0	0	0	0	0.2482	0.0362	0.2123	0	0.1351	0.1305	0.1318	0.1306	0.1342	0	0	0	0.179	0.1018	0	0	0.1901	0	0	0.3133	0
GCF_000194575.1_ASM19457v2_genomic	cryptic	2715	O2	H25	O2:H25	0.1577	0.015	0.0347	1	0.8531	0.9209	0.9392	0.9392	0.904	0.9505	1	0.7111	0.9393	0.9603	0.9477	0.9332	0.954	0.5819	0.5754	0.5778	0.5348	0.5455	0.5356	0.2482	0.039	0.213	0.0658	0.1814	0.1793	0.1843	0.1855	0.183	0	0.0322	0.1056	0.179	0.0944	0.1226	0	0.1901	0.1822	0	0.3133	0
GCF_000194645.1_ASM19464v2_genomic	A	10	O157	H16	O157:H16	0.1531	0.0145	0.4737	0	0	0	0	0	0	0	0	0	0	0	0	0	0	0	0	0	0	0	0	0.2482	0.2464	0.2151	0.0629	0.8041	0.9798	0.7702	0.8306	0.8025	0	0	0	0.179	0.4513	0	0	0.1901	0	0	1	0.1791
GCF_000194665.1_ASM19466v2_genomic	B2	725	O157	H45	O157:H45	0.1569	0.0108	0.9392	0	0	0	0	0	0	0	0	0	0	0	0	0	0	0	0	0	0	0	0	0.2482	0.3348	0.2144	0.0674	0.8321	0.8117	0.842	0.8323	0.9984	0	0	0	0.1784	0.0599	0	0	0.1901	0.1751	0	0.3133	0
GCF_000194685.1_ASM19468v2_genomic	B2	1041	O157	H39	O157:H39	0.1569	0.0109	0.9558	0	0	0	0	0	0	0	0	0	0	0	0	0	0	0	0	0	0	0	0	0.2482	0.3348	0.2144	0.0658	0.8369	0.8027	0.9604	0.8844	0.8658	0	0	0	0.1784	0.0623	0	0	0.1901	0	0	0.3133	0
GCF_000194705.1_ASM19470v2_genomic	A	10	O89	H37	O89:H37	0.1561	0.0136	0.0391	0	0	0	0	0	0	0	0	0	0	0	0	0	0	0	0	0	0	0	0	0.2482	0.0365	0.2144	0.9136	0.1808	0.1804	0.1837	0.1844	0.1836	0	0	0	0.179	0.9596	0	0	1	0.6331	0	0.3133	0.5007
GCF_000194725.1_ASM19472v2_genomic	B1	21	O26	H11	O26:H11	0.1561	0.0357	0.6498	0.5652	0.5819	0.5706	0.5635	0.5635	0.6158	0.5659	0.5343	0.5441	0.5256	0.5358	0.5293	0.5231	0.5317	0.9379	0.9721	1	0.9481	0.9805	0.9854	0.2482	0.0549	0.7115	0.0666	0.8181	0.8382	0.8543	0.9984	0.8309	0.0985	0	0	0.179	0.9693	0	0	0.1901	0	0	0.3133	0
GCF_000210475.1_ASM21047v1_genomic	A	48	O78	H11	O78:H11	0.3386	0.0222	0.0383	0	0	0	0	0	0	0	0	0	0	0	0	0	0	0	0	0	0	0	0	0.2482	0.4899	0.2144	0.6346	0.1803	0.1804	0.1837	0.1839	0.1836	0	0	0	0.6926	0.5385	0	0	1	0.8935	1	0.3133	0.8811
GCF_000211395.1_ASM21139v1_genomic	B2	91	O39	H4	O39:H4	0.3346	0.1785	0	0	0	0	0	0	0	0	0	0	0	0	0	0	0	0	0	0	0	0	0	0.2482	0.4107	0.2144	0.6248	0.183	0.182	0.1869	0.1876	0.1857	0	0.154	0	0.2276	0.0604	0	0	0.1901	0.1751	0	0.72	0.9031
GCF_000212715.2_ASM21271v2_genomic	A	100	O149	H10	O149:H10	0.1561	0.0357	0.0391	0	0	0	0	0	0	0	0	0	0	0	0	0	0	0	0	0	0	0	0	0.5812	0.0549	0.963	0.0682	0.2169	0.2074	0.2148	0.222	0.2217	0.0985	0.154	0	0.179	0.4596	0	0	0.1901	0	0	0.3133	0.9001
GCF_000214765.2_ASM21476v3_genomic	B2	131	O25	H4	O25:H4	0.3346	0.0647	0.0362	0	0	0	0	0	0	0	0	0	0	0	0	0	0	0	0	0	0	0	0	0.2482	0.3665	0.9601	0.8762	0.183	0.182	0.1875	0.1882	0.1863	0	0	0	0.2276	0.4572	0	0	0.1901	0.1751	0	0.72	0.8869
GCF_000215145.1_ASM21514v2_genomic	B1	2385	O8	H19	O8:H19	0.1561	0.4823	0.0383	0.9511	0.8362	0.904	0.9779	0.9779	0.9096	0.989	0.9537	0.7175	0.9377	0.9873	0.9889	0.9475	0.9952	0.9379	0.9721	1	0.9481	0.9805	0.9854	0.2482	0.4483	0.9651	0.0666	0.1808	0.1804	0.1848	0.1844	0.1841	0.0985	0	0	0.179	0.8836	0	0	0.1901	0	0	1	0.909
GCF_000215165.1_ASM21516v1_genomic	E	11	O157	H7	O157:H7	0.1555	0.0609	0.5567	0.9239	0.8249	0.8983	1	1	0.9379	0.9615	0.9585	0.7143	0.9409	0.9921	0.9921	0.9507	1	0.5932	0.5642	0.5667	0.5348	0.5455	0.5356	0.9645	0.3761	0.963	0.0688	1	0.8085	0.8066	0.8167	0.8288	0	0.1521	0.1136	0.179	0.4085	0	0	0.1901	0	0.8448	0.3133	0.2731
GCF_000215185.1_ASM21518v2_genomic	B1	442	O91	H21	O91:H21	0.1691	1	0	0.9239	0.8249	0.8983	1	1	0.9379	0.9615	0.9649	0.7159	0.9457	0.9984	0.9857	0.9571	0.9921	0.5932	0.5642	0.5667	0.5365	0.5455	0.5372	1	1	1	1	0.1808	0.1804	0.1848	0.1849	0.1841	0.0985	0	0	0.179	1	0	0	0.1901	0	0	1	0.9471
GCF_000215205.1_ASM21520v2_genomic	B1	17	O103	H2	O103:H2	0.1561	0.0358	0.6147	0.5652	0.5819	0.5706	0.5635	0.5635	0.6158	0.5659	0.5343	0.5441	0.5256	0.5358	0.5293	0.5231	0.5317	0.9379	0.9721	1	0.9481	0.9805	0.9854	0.2482	0.0549	0.963	0.0658	0.8202	1	0.7852	0.8484	0.8202	0.0985	0	0	0.179	0.9737	0	0	0.1901	0	1	0.9867	0.8957
GCF_000215225.1_ASM21522v2_genomic	B1	17	O103	H2	O103:H2	0.1561	0.0195	0.6147	0.5652	0.5819	0.5706	0.5635	0.5635	0.6158	0.5659	0.5343	0.5441	0.5256	0.5358	0.5293	0.5231	0.5317	0.9379	0.9721	1	0.9481	0.9805	0.9854	0.7183	0.0332	0.2144	0.0658	0.8202	1	0.7852	0.8484	0.8202	0.0985	0	0	0.179	0.9187	0	0	0.1901	0	1	0.3133	0.8957
GCF_000215245.1_ASM21524v2_genomic	B1	223	O113	H21	O113:H21	0.1561	0.18	0.0347	0.9511	0.8362	0.904	0.9779	0.9779	0.9096	0.989	0.9537	0.7175	0.9377	0.9873	0.9889	0.9475	0.9952	0.5932	0.5754	0.5722	0.5316	0.5406	0.5307	0.2482	0.5687	0.2144	0.0658	0.1808	0.1804	0.1843	0.1839	0.1852	0.0985	0	0	0.179	0.0789	0	0	0.1901	0	0	1	0
GCF_000215265.1_ASM21526v2_genomic	B1	811	O128	H2	O128:H2	0.1699	0.2109	0.0347	0.8696	0.8305	0.8983	0.9171	0.9171	1	0.8791	0.9346	0.7014	0.9249	0.9459	0.9303	0.9698	0.9381	0.9661	1	0.9667	0.9449	1	0.966	0.2482	0.7182	0.9957	0.6346	0.1808	0.1804	0.1843	0.1839	0.1852	0.0972	0	0	0.179	0.8705	0	0	0.1901	0	0	1	0.9471
GCF_000215285.1_ASM21528v2_genomic	B1	58	O153	H25	O153:H25	0.1561	0.8995	0.0347	0.9457	0.8305	0.904	0.9724	0.9724	0.9096	0.989	0.9649	0.7159	0.9457	0.9984	0.9857	0.9571	0.9921	0.9379	0.9721	1	0.9481	0.9805	0.9854	0.2482	0.5683	0.9651	0.0695	0.1808	0.1804	0.1848	0.1844	0.1841	0.0985	0.1559	0	0.179	0.9649	0	0	0.1901	0	0	1	0
GCF_000217695.1_ASM21769v2_genomic	B1	678	O104	H4	O104:H4	0.315	0.0111	0.0369	0.9402	0.8305	0.8983	0.9669	0.9669	0.904	1	0.9585	0.7143	0.9409	0.9921	0.9921	0.9507	1	0.5876	0.5698	0.5722	0.5348	0.5455	0.5356	0.2482	0.4943	0.9623	0	0.1803	0.1798	0.1843	0.1844	0.1836	0.0985	0.1549	0	0.9864	0.722	0.9623	0.3102	0.1901	0	0	0.3133	0.8928
GCF_000217975.1_ASM21797v2_genomic	B1	678	O104	H4	O104:H4	0.315	0.0111	0.0405	0.9402	0.8305	0.8983	0.9669	0.9669	0.904	1	0.9585	0.7143	0.9409	0.9921	0.9921	0.9507	1	0.5876	0.5698	0.5722	0.5348	0.5455	0.5356	0.2482	0.5112	0.9623	0.0682	0.1803	0.1798	0.1843	0.1844	0.1836	0.0985	0.1549	0	0.9864	0.8744	0	0.3152	0.1901	0	0	0.3133	0.8928
GCF_000219515.2_ASM21951v3_genomic	D	5147	O11	H15	O11:H15	0.3366	0.0154	0	0	0	0	0	0	0	0	0	0	0	0	0	0	0	0	0	0	0	0	0	0.2482	0.3374	0.2151	0.6798	0.183	0.1814	0.1864	0.1866	0.1863	0	0.0344	0	0.2315	0.4586	0	0	0.1901	0	0.8391	0.3133	0.884
GCF_000220005.1_ASM22000v2_genomic	A	10	O147	H4	O147:H4	0.1659	0.0133	0.0383	0.8859	0.9266	1	0.8785	0.8785	0.8983	0.8736	0.9458	0.7303	0.9904	0.9475	0.935	0.9221	0.9413	0.5706	0.5587	0.5611	0.5348	0.5406	0.5307	0.5787	0.0365	0.2144	0.8762	0.1787	0.1804	0.18	0.1828	0.1804	0	0	0	0.179	0.4654	0	0	1	0.6331	0	0.3133	0.1402
GCF_000221885.1_E.coli_0104_H4_Illumina_1.0_genomic	B1	678	O104	H4	O104:H4	0.315	0.0111	0	0.9402	0.8305	0.8983	0.9669	0.9669	0.904	1	0.9585	0.7143	0.9409	0.9921	0.9921	0.9507	1	0.5876	0.5698	0.5722	0.5348	0.5455	0.5356	0.2482	0.5112	0.9623	0.0674	0.1803	0.1798	0.1843	0.1844	0.1836	0.0985	0.1549	0	0.9864	0.8744	0.9623	0.2759	0.1901	0	0	0.3133	0.8928
GCF_000222505.1_ASM22250v2_genomic	B1	678	O104	H4	O104:H4	0.315	0.0111	0.0405	0.9402	0.8305	0.8983	0.9669	0.9669	0.904	1	0.9585	0.7143	0.9409	0.9921	0.9921	0.9507	1	0.5876	0.5698	0.5722	0.5348	0.5455	0.5356	0.2482	0.5112	0.9623	0.0682	0.1803	0.1798	0.1843	0.1844	0.1836	0.0985	0.1549	0	0.9864	0.8744	0	0.5413	0.1901	0	0	0.3133	0.8928
GCF_000223015.1_ASM22301v2_genomic	B1	678	O104	H4	O104:H4	0.315	0.0111	0.0405	0.9402	0.8305	0.8983	0.9669	0.9669	0.904	1	0.9585	0.7143	0.9409	0.9921	0.9921	0.9507	1	0.5876	0.5698	0.5722	0.5348	0.5455	0.5356	0.2482	0.4943	0.9623	0.0682	0.1803	0.1798	0.1843	0.1844	0.1836	0.0985	0.1549	0	0.9864	0.8744	0.9623	0.4752	0.1901	0	0	0.3133	0.8928
GCF_000223035.1_ASM22303v2_genomic	B1	678	O104	H4	O104:H4	0.1561	0.0111	0.0405	0.9402	0.8305	0.8983	0.9669	0.9669	0.904	1	0.9585	0.7143	0.9409	0.9921	0.9921	0.9507	1	0.5876	0.5698	0.5722	0.5348	0.5455	0.5356	0.2482	0.4943	0.9623	0.0682	0.1803	0.1798	0.1843	0.1844	0.1836	0.0985	0.1549	0	0.4436	0.8744	0.9498	0.2046	0.1901	0	0	0.3133	0.8928
GCF_000224395.1_ASM22439v2_genomic	A	10	O16	H48	O16:H48	0.1707	0.0141	0.0376	0	0	0	0	0	0	0	0	0	0	0	0	0	0	0	0	0	0	0	0	0.2482	0.0365	0.2144	0	0.1604	0.157	0.1559	0.1575	0.1583	0	0	0	0.179	0.9693	0	0	0.1901	0	0	0.3133	0
GCF_000225025.1_ASM22502v2_genomic	B1	442	O91	H21	O91:H21	0.1691	1	0.0383	0.9239	0.8249	0.8983	1	1	0.9379	0.9615	0.9633	0.7143	0.9441	1	0.9826	0.9555	0.9905	0.5932	0.5642	0.5667	0.5381	0.5471	0.5372	1	1	1	1	0.1808	0.1804	0.1848	0.1849	0.1841	0.0985	0	0	0.179	1	0	0	0.1901	0	0	1	0
GCF_000225045.1_ASM22504v2_genomic	D	69	O17/O77/O44/O106/O73	H18	O17/O77/O44/O106/O73:H18	0.1555	0.0135	0.0305	0.9185	0.8418	0.9096	0.9779	0.9779	0.9548	0.9451	0.9617	0.7143	0.9425	0.9921	0.9826	0.9507	0.9857	0.5989	0.5698	0.5722	0.5316	0.5422	0.5324	0.2482	0.0387	0.2144	0	0.1803	0.1793	0.1843	0.1839	0.183	0	0.0326	0	0.1813	0.4586	0	0	0.1901	0	0.8391	0.3133	0
GCF_000225145.1_ASM22514v2_genomic	A	10	O151/O118	H12	O151/O118:H12	0.1691	0.0143	0.0401	0.8696	0.8305	0.8983	0.9171	0.9171	1	0.8791	0.9346	0.7014	0.9249	0.9459	0.9303	0.9698	0.9381	0.6102	0.6145	0.6056	0.53	0.5422	0.5307	0.2482	0.7506	0.9943	0.6346	0.1803	0.1804	0.1837	0.1839	0.1836	0	0	0	0.179	0.8418	0	0.5017	0.1901	0	0	1	0
GCF_000225185.2_ASM22518v3_genomic	B1	20	O128	H2	O128:H2	0.2972	0.0122	0.6184	0.8152	0.9831	0.9266	0.8232	0.8232	0.8475	0.8242	0.697	0.9807	0.7125	0.6979	0.691	0.6789	0.6968	0.5876	0.5978	0.5944	0.5511	0.5568	0.555	0.2482	0.2552	0.2144	0.0658	0.8181	0.8371	0.8543	0.9973	0.8309	0.0985	0.939	0.7048	0.3268	0.9304	0	0	0.1901	0	0	0.3133	0.9104
GCF_000225205.1_ASM22520v2_genomic	E	3233	O8	H19	O8:H19	0.1707	0.1435	0.0305	0.5598	0.5706	0.5706	0.5801	0.5801	0.6102	0.5714	0.5263	0.5441	0.5224	0.5278	0.5182	0.5151	0.5238	1	0.9553	0.9222	1	0.9464	0.9353	0.2482	0.0362	0.2151	0.8861	0.1803	0.1804	0.1843	0.1849	0.1836	0.0935	0.0332	0	0.179	0.8958	0	0	0.1901	0	0.8448	0.3182	0.9266
GCF_000225225.1_ASM22522v2_genomic	A	1260	O141	H4	O141:H4	0.1561	0.0358	0	0.8859	0.9266	1	0.8785	0.8785	0.8983	0.8736	0.9458	0.7303	0.9904	0.9475	0.935	0.9221	0.9413	0.5706	0.5587	0.5611	0.5348	0.5406	0.5307	0.5787	0.5238	0.963	0.0674	0.1604	0.1565	0.1564	0.1581	0.1605	0	0.1305	0	0.179	0.4596	0	0	0.1901	0	0	0.3133	0.9339
GCF_000227625.1_ASM22762v1_genomic	F	62	O7	H45	O7:H45	0.1561	0.0135	0	0	0	0	0	0	0	0	0	0	0	0	0	0	0	0	0	0	0	0	0	0.2482	0.3665	0.9587	0.6228	0.1776	0.1772	0.1805	0.1806	0.1804	0	0.0326	0.1056	0.1805	0.0944	0	0	0.1901	0	0	0.9867	0
GCF_000233675.1_ASM23367v2_genomic	B2	-	O1	H7	O1:H7	0.1569	0.0093	0	0	0	0	0	0	0	0	0	0	0	0	0	0	0	0	0	0	0	0	0	0.2482	0.337	0.2493	0.6228	0.1835	0.182	0.1864	0.1882	0.1857	0	0.0365	0	0.1784	0.0579	0	0	0.1901	0	0	0.72	0
GCF_000233875.1_ASM23387v1_genomic	B2	73	O6	H1	O6:H1	0.1569	0.1846	0	0	0	0	0	0	0	0	0	0	0	0	0	0	0	0	0	0	0	0	0	0.2482	0.502	0.9601	0.0629	0.1819	0.1804	0.1848	0.1866	0.1846	0	0	0.0931	0.1784	0.8715	0	0	0.1901	0	1	0.72	0
GCF_000233895.1_ASM23389v1_genomic	B2	73	O6	H1	O6:H1	0.1569	0.1846	0	0	0	0	0	0	0	0	0	0	0	0	0	0	0	0	0	0	0	0	0	0.2482	0.502	0.9601	0.0629	0.1819	0.1804	0.1848	0.1866	0.1846	0	0	0.0931	0.1784	0.8715	0	0	0.1901	0	1	0.72	0
GCF_000234215.1_ASM23421v2_genomic	E	11	O157	H7	O157:H7	0.1555	0.0609	0.5558	0.9402	0.8305	0.8983	0.9669	0.9669	0.904	1	0.9585	0.7143	0.9409	0.9921	0.9921	0.9507	1	0.5876	0.5698	0.5722	0.5348	0.5455	0.5356	0.9619	0.0353	0.2165	0.0688	1	0.8085	0.8066	0.8167	0.8288	0	0	0	0.179	0.1056	0	0	0.1901	0	0.8448	0.3133	0.9207
GCF_000234235.1_ASM23423v2_genomic	B1	223	O113	H21	O113:H21	0.1675	0.6985	0.0347	0.7174	0.6667	0.7345	0.7569	0.7569	0.7345	0.7527	0.9298	0.7047	0.9137	0.9634	0.9572	0.938	0.9635	0.4633	0.4453	0.445	0.53	0.539	0.5307	0.9772	0.6847	0.9986	0.9941	0.1808	0.1804	0.1843	0.1839	0.1852	0.0985	0.1549	0	0.179	0.9645	0	0	0.1901	0	0	1	0
GCF_000234255.2_ASM23425v3_genomic	B1	442	O91	H21	O91:H21	0.1691	1	0	0.4293	0.3853	0.4548	0.4807	0.4807	0.4571	0.4505	0.9059	0.6998	0.8898	0.9428	0.9303	0.8983	0.9333	0.274	0.2497	0.2506	0.5267	0.5357	0.5275	1	0.3901	1	1	0.1808	0.1804	0.1848	0.1849	0.1841	0.0985	0	0	0.179	1	0	0	0.1901	0	0	1	0.9471
GCF_000234275.2_ASM23427v3_genomic	B1	655	O121	H19	O121:H19	0.1561	0.2099	0.6442	0.9402	0.8305	0.8983	0.9669	0.9669	0.904	1	0.9585	0.7143	0.9409	0.9921	0.9921	0.9507	1	0.5876	0.5698	0.5722	0.5348	0.5455	0.5356	0.967	0.7529	0.2158	0	0.8202	1	0.7852	0.8484	0.8202	0	0	0	0.179	0.4552	0	0	0	0	0	0.3133	0
GCF_000234295.1_ASM23429v2_genomic	B1	17	O45	H2	O45:H2	0.1561	0.0122	0.6452	0.5652	0.5819	0.5706	0.5635	0.5635	0.6158	0.5659	0.5343	0.5441	0.5256	0.5358	0.5293	0.5231	0.5317	0.9379	0.9721	1	0.9481	0.9805	0.9854	0.7183	0.7517	0.2151	0.0658	0.8202	1	0.7852	0.8484	0.8202	0.0985	0	0	0.179	0.4547	0	0	0.1901	0	0	0.3133	0.8957
GCF_000234315.1_ASM23431v2_genomic	D	32	O145	-	O145:-	0.1561	0.0358	0.5539	0.9511	0.8362	0.904	0.9779	0.9779	0.9096	0.989	0.9537	0.7175	0.9377	0.9873	0.9889	0.9475	0.9952	0.5932	0.5754	0.5722	0.5316	0.5406	0.5307	0.2482	0.4501	0.963	0	0.9978	0.8074	0.8072	0.8177	0.8282	0	0.0336	0	0.1805	0.9752	0	0	0.1928	0	0.8448	1	0
GCF_000234605.1_ASM23460v2_genomic	B1	343	O103	H25	O103:H25	0.1569	0.0118	0.8295	0.9402	0.8305	0.8983	0.9669	0.9669	0.904	1	0.9585	0.7143	0.9409	0.9921	0.9921	0.9507	1	0.5876	0.5698	0.5722	0.5348	0.5455	0.5356	0.7183	0.7532	0.2165	0.0658	0.8956	0.8127	0.7804	0.8177	0.8121	0.0985	0.0311	0	0.179	0.4562	0	0	0.1901	0	0	0.3133	0.9339
GCF_000235045.1_Esch_coli_11-4632_C5_V2_genomic	B1	678	O104	H4	O104:H4	0.315	0.0111	0.0405	0.9402	0.8305	0.8983	0.9669	0.9669	0.904	1	0.9585	0.7143	0.9409	0.9921	0.9921	0.9507	1	0.5876	0.5698	0.5722	0.5348	0.5455	0.5356	0.2482	0.5105	0.9623	0.0682	0.1803	0.1798	0.1843	0.1844	0.1836	0.0985	0.1549	0	0.9864	0.7702	0.9623	0.5413	0.1901	0	0	0.3133	0.8928
GCF_000235065.1_Esch_coli_11-4632_C4_V2_genomic	B1	678	O104	H4	O104:H4	0.315	0.0111	0.0405	0.9402	0.8305	0.8983	0.9669	0.9669	0.904	1	0.9585	0.7143	0.9409	0.9921	0.9921	0.9507	1	0.5876	0.5698	0.5722	0.5348	0.5455	0.5356	0.2482	0.5105	0.9623	0.0682	0.1803	0.1798	0.1843	0.1844	0.1836	0.0985	0.1549	0	0.9864	0.8744	0.9623	0.5413	0.1901	0	0	0.3133	0.8928
GCF_000235085.1_Esch_coli_11-4632_C3_V2_genomic	B1	678	O104	H4	O104:H4	0.315	0.0111	0.0405	0.9402	0.8305	0.8983	0.9669	0.9669	0.904	1	0.9585	0.7143	0.9409	0.9921	0.9921	0.9507	1	0.5876	0.5698	0.5722	0.5348	0.5455	0.5356	0.2482	0.5116	0.9623	0.0682	0.1803	0.1798	0.1843	0.1844	0.1836	0.0985	0.1549	0	0.9864	0.8744	0.9623	0.5413	0.1901	0	0	0.3133	0.8928
GCF_000235105.1_Esch_coli_11-4632_C2_V2_genomic	B1	678	O104	H4	O104:H4	0.315	0.0111	0.0405	0.9402	0.8305	0.8983	0.9669	0.9669	0.904	1	0.9585	0.7143	0.9409	0.9921	0.9921	0.9507	1	0.5876	0.5698	0.5722	0.5348	0.5455	0.5356	0.2482	0.5109	0.9623	0.0682	0.1803	0.1798	0.1843	0.1844	0.1836	0.0985	0.1549	0	0.9864	0.8744	0.9623	0.5413	0.1901	0	0	0.3133	0.8928
GCF_000235125.1_Esch_coli_11-4632_C1_V2_genomic	B1	678	O104	H4	O104:H4	0.315	0.0111	0.0405	0.9402	0.8305	0.8983	0.9669	0.9669	0.904	1	0.9585	0.7143	0.9409	0.9921	0.9921	0.9507	1	0.5876	0.5698	0.5722	0.5348	0.5455	0.5356	0.2482	0.4943	0.9623	0.0682	0.1803	0.1798	0.1843	0.1844	0.1836	0.0985	0.1549	0	0.9864	0.8744	0.9623	0.5413	0.1901	0	0	0.3133	0.8928
GCF_000235145.1_Esch_coli_11-4623_V2_genomic	B1	678	O104	H4	O104:H4	0.315	0.0111	0.0405	0.9402	0.8305	0.8983	0.9669	0.9669	0.904	1	0.9585	0.7143	0.9409	0.9921	0.9921	0.9507	1	0.5876	0.5698	0.5722	0.5348	0.5455	0.5356	0.2482	0.4943	0.9623	0.0682	0.1803	0.1798	0.1843	0.1844	0.1836	0.0985	0.1549	0	0.9864	0.8744	0.9623	0.5413	0.1901	0	0	0.3133	0.8928
GCF_000235165.1_Esch_coli_11-4522_V2_genomic	B1	678	O104	H4	O104:H4	0.315	0.0111	0.0405	0.9402	0.8305	0.8983	0.9669	0.9669	0.904	1	0.9585	0.7143	0.9409	0.9921	0.9921	0.9507	1	0.5876	0.5698	0.5722	0.5348	0.5455	0.5356	0.2482	0.5112	0.9623	0.0682	0.1803	0.1798	0.1843	0.1844	0.1836	0.0985	0.1549	0	0.9864	0.8744	0.9623	0.5413	0.1901	0	0	0.3133	0.8928
GCF_000235185.1_Esch_coli_11-4404_V2_genomic	B1	678	O104	H4	O104:H4	0.315	0.0111	0.0405	0.9402	0.8305	0.8983	0.9669	0.9669	0.904	1	0.9585	0.7143	0.9409	0.9921	0.9921	0.9507	1	0.5876	0.5698	0.5722	0.5348	0.5455	0.5356	0.2482	0.5105	0.9623	0.0682	0.1803	0.1798	0.1843	0.1844	0.1836	0.0985	0.1549	0	0.9864	0.8744	0.9623	0.5413	0.1901	0	0	0.3133	0.8928
GCF_000235205.1_Esch_coli_11-3677_V2_genomic	B1	678	O104	H4	O104:H4	0.315	0.0111	0.0405	0.9402	0.8305	0.8983	0.9669	0.9669	0.904	1	0.9585	0.7143	0.9409	0.9921	0.9921	0.9507	1	0.5876	0.5698	0.5722	0.5348	0.5455	0.5356	0.2482	0.5109	0.9623	0.0682	0.1803	0.1798	0.1843	0.1844	0.1836	0.0985	0.1549	0	0.9864	0.8744	0.9623	0.5413	0.1901	0	0	0.3133	0.8928
GCF_000235225.1_Esch_coli_09-7901_V2_genomic	B1	678	O104	H4	O104:H4	0.315	0.0111	0.0405	0.9402	0.8305	0.8983	0.9669	0.9669	0.904	1	0.9585	0.7143	0.9409	0.9921	0.9921	0.9507	1	0.5876	0.5698	0.5722	0.5348	0.5455	0.5356	0.2482	0.495	0.9623	0.0682	0.1803	0.1798	0.1843	0.1844	0.1836	0.0985	0	0	0.9864	0.8744	0.9623	0.5578	0.1901	0	0	0.3133	0
GCF_000235245.1_Esch_coli_04-8351_V2_genomic	B1	678	O104	H4	O104:H4	0.315	0.0111	0.0405	0.9402	0.8305	0.8983	0.9669	0.9669	0.904	1	0.9585	0.7143	0.9409	0.9921	0.9921	0.9507	1	0.5876	0.5698	0.5722	0.5348	0.5455	0.5356	0.2482	0.495	0.9623	0.0682	0.1803	0.1798	0.1843	0.1844	0.1836	0.0985	0.1512	0	0.9864	0.8744	0.9623	0.5578	0.1901	0	0	0.3133	0
GCF_000235265.1_Esch_coli_C236-11_V2_genomic	B1	678	O104	H4	O104:H4	0.315	0.0111	0.0405	0.9402	0.8305	0.8983	0.9669	0.9669	0.904	1	0.9585	0.7143	0.9409	0.9921	0.9921	0.9507	1	0.5876	0.5698	0.5722	0.5348	0.5455	0.5356	0.2482	0.4943	0.9623	0.0682	0.1803	0.1798	0.1843	0.1844	0.1836	0.0985	0.1549	0	0.9864	0.8744	0.9623	0.5413	0.1901	0	0	0.3133	0.8928
GCF_000235285.1_Esch_coli_C227-11_V2_genomic	B1	678	O104	H4	O104:H4	0.315	0.0111	0.0405	0.9402	0.8305	0.8983	0.9669	0.9669	0.904	1	0.9585	0.7143	0.9409	0.9921	0.9921	0.9507	1	0.5876	0.5698	0.5722	0.5348	0.5455	0.5356	0.2482	0.4943	0.9623	0.0682	0.1803	0.1798	0.1843	0.1844	0.1836	0.0985	0.1549	0	0.9864	0.8744	0.9623	0.5413	0.1901	0	0	0.3133	0.8928
GCF_000241975.1_Esch_coli_H397_V1_genomic	B2	95	O1	H7	O1:H7	0.1569	0.0117	0.0372	0	0	0	0	0	0	0	0	0	0	0	0	0	0	0	0	0	0	0	0	0.2482	0.2634	0.2144	0.0666	0.1835	0.182	0.1864	0.1882	0.1857	0	0.1502	0	0.1784	0.4557	0	0	0.1901	0	0	0.72	0.9075
GCF_000241995.1_Esch_coli_E101_V1_genomic	E	3751	O187	H9	O187:H9	0.372	0.0608	0.0391	0	0	0	0	0	0	0	0	0	0	0	0	0	0	0	0	0	0	0	0	0.2482	0.1621	0.2165	0.8055	0.1819	0.1825	0.1864	0.1871	0.1852	0	0.0332	0	0.3619	0.1358	0	0	0.1901	0	0.8448	0.3133	0.1363
GCF_000242015.1_Esch_coli_B093_V1_genomic	F	457	O11	H25	O11:H25	0.3406	0.0137	0	0	0	0	0	0	0	0	0	0	0	0	0	0	0	0	0	0	0	0	0	0.2482	0.3039	0.2151	0.0642	0.1841	0.183	0.1875	0.1882	0.1863	0	0.1615	0.1096	0.214	0.0998	0	0	0.1901	0	0	0.3133	0
GCF_000242035.1_Esch_coli_H494_V1_genomic	B1	453	O23	H16	O23:H16	0.1561	0.0124	0.038	0	0	0	0	0	0	0	0	0	0	0	0	0	0	0	0	0	0	0	0	0.2482	0.0368	0.2144	0.6444	0.1808	0.1804	0.1843	0.1839	0.1852	0	0.154	0	0.179	0.3515	0	0	0.1901	0	0	0.3133	0.884
GCF_000242055.1_Esch_coli_TA124_V1_genomic	D	1931	O120	H18	O120:H18	0.1577	0.0599	0.0376	0	0	0	0	0	0	0	0	0	0	0	0	0	0	0	0	0	0	0	0	0.2482	0.0359	0.2151	0.0658	0.1792	0.1798	0.1843	0.1849	0.1836	0	0.0332	0	0.1805	0.0983	0	0	0.1901	0	0	0.3133	0
GCF_000245515.1_ASM24551v1_genomic	E	335	O55	H7	O55:H7	0.1555	0.0609	0.5576	0	0	0	0	0	0	0	0	0	0	0	0	0	0	0	0	0	0	0	0	0.9619	0.0353	0.2165	0.0688	0.9968	0.8085	0.8072	0.8177	0.8282	0	0.0329	0	0.179	0.445	0	0	0.1901	0	0.8448	0.3133	0
GCF_000247665.3_EcoliT22_2.0_genomic	B1	155	O157	H43	O157:H43	0.1561	0.0124	0.0347	0	0	0	0	0	0	0	0	0	0	0	0	0	0	0	0	0	0	0	0	0.2538	0.0359	0.2144	0.0658	0.1808	0.1804	0.1848	0.1844	0.1841	0.0985	0	0	0.179	0.0794	0	0	0.1901	0	0	0.3133	0.9104
GCF_000249055.1_ASM24905v2_genomic	B2	19	O55	H6	O55:H6	0.2264	0.0108	1	0	0	0	0	0	0	0	0	0.0581	0	0	0	0	0	0	0	0	0	0	0	0.967	0.2987	0.2144	0.8527	0.8321	0.8117	0.842	0.8323	0.9984	0	1	1	0.1784	0.9533	0	0	0.1901	0	0	0.9867	0.9134
GCF_000249095.1_ASM24909v2_genomic	B2	19	O55	H6	O55:H6	0.2264	0.0108	1	0	0	0	0	0	0	0	0	0.0557	0	0	0	0	0	0	0	0	0	0	0	0.967	0.2987	0.2144	0.8527	0.7901	0.7767	0.7991	0.7973	0.9554	0	1	0.5	0.1784	0.9533	0	0	0.1901	0	0	0.9867	0.9134
GCF_000249115.1_ASM24911v2_genomic	B2	293	-	H6	-:H6	0.2264	0.0108	1	0	0	0	0	0	0	0	0	0	0	0	0	0	0	0	0	0	0	0	0	0.967	0.2976	0.2144	0.0674	0.8321	0.8117	0.842	0.8323	0.9984	0	1	1	0.1784	0.2274	0	0	0.1901	0	0	0.9867	0.909
GCF_000249135.1_ASM24913v2_genomic	B2	19	O55	H6	O55:H6	0.2185	0.0108	0.9991	0	0	0	0	0	0	0	0	0.0581	0	0	0	0	0	0	0	0	0	0	0	0.967	0.2987	0.2144	0.0695	0.8321	0.8117	0.842	0.8323	0.9984	0	1	0.5	0.1784	0.9533	0	0	0.1901	0	0	0.9867	0
GCF_000249175.1_ASM24917v2_genomic	B2	19	O55	H6	O55:H6	0.1569	0.0108	0.8341	0	0	0	0	0	0	0	0	0.0581	0	0	0	0	0	0	0	0	0	0	0	0.967	0.1691	0.2144	0.8527	0.8321	0.8117	0.842	0.8323	0.9984	0	1	0.5346	0.1784	0.9533	0	0	0.1901	0	0	0.9867	0.9134
GCF_000249215.1_ASM24921v2_genomic	B2	19	O55	H6	O55:H6	0.2106	0.0108	1	0	0	0	0	0	0	0	0	0.0581	0	0	0	0	0	0	0	0	0	0	0	0.967	0.2987	0.2144	0.8527	0.8321	0.8117	0.842	0.8323	0.9984	0	1	0.5346	0.1784	0.9533	0	0	0.1901	0	0	0.9867	0.9134
GCF_000249255.1_ASM24925v2_genomic	E	11	O157	H7	O157:H7	0.1555	0.0609	0.5567	0.9402	0.8305	0.8983	0.9669	0.9669	0.904	1	0.9585	0.7143	0.9409	0.9921	0.9921	0.9507	1	0.9209	0.9553	0.9833	0.9481	0.9805	0.9854	0.9619	0.0549	0.963	0.0688	0.9801	0.7915	0.7938	0.8005	0.8127	0	0.0329	0	0.179	0.4557	0	0	0.1901	0	0.8448	1	0.2731
GCF_000249495.1_ASM24949v2_genomic	E	7444	O55	H7	O55:H7	0.1555	0.0609	0.5576	0	0	0	0	0	0	0	0	0	0	0	0	0	0	0	0	0	0	0	0	0.9543	0.0353	0.2165	0.0658	0.9968	0.8085	0.8072	0.8177	0.8282	0	0.0329	0	0.179	0.7269	0	0	0.1901	0	0.8448	0.3133	0
GCF_000249515.1_ASM24951v2_genomic	E	335	-	H7	-:H7	0.1555	0.0609	0.5576	0	0	0	0	0	0	0	0	0	0	0	0	0	0	0	0	0	0	0	0	0.9619	0.3392	0.2165	0.0741	0.9774	0.7915	0.7938	0.8016	0.8121	0	0.0329	0	0.179	0.1061	0	0	0.1901	0	0.8448	0.3013	0.9148
GCF_000249535.1_ASM24953v2_genomic	E	335	O55	H7	O55:H7	0.1555	0.0609	0.5576	0	0	0	0	0	0	0	0	0	0	0	0	0	0	0	0	0	0	0	0	0.9619	0.0353	0.2165	0.0688	0.9968	0.8085	0.8072	0.8177	0.8282	0	0.0329	0	0.179	0.445	0	0	0.1901	0	0.8448	0.3133	0
GCF_000249555.1_ASM24955v2_genomic	E	335	O55	H7	O55:H7	0.1555	0.0609	0.5576	0	0	0	0	0	0	0	0	0	0	0	0	0	0	0	0	0	0	0	0	0.9619	0.0353	0.2165	0.0688	0.9968	0.8085	0.8072	0.8177	0.8282	0	0.0329	0	0.179	0.3759	0	0	0.1901	0	0.8448	0.3133	0
GCF_000249575.1_ASM24957v2_genomic	E	61	O55	H7	O55:H7	0.1555	0.0609	0.5585	0	0	0	0	0	0	0	0	0	0	0	0	0	0	0	0	0	0	0	0	0.9619	0.0342	0.963	0.0658	0.9763	0.7905	0.7927	0.8005	0.8116	0.3662	0.0329	0	0.179	0.8647	0	0.538	0.1901	0	0.8448	0.9778	0.8869
GCF_000249595.1_ASM24959v2_genomic	A	292	O111	H12	O111:H12	0.3268	0.0358	0.0394	0	0	0	0	0	0	0	0	0	0	0	0	0	0	0	0	0	0	0	0	0.2482	0.6696	0.963	0.0658	0.1803	0.1804	0.1843	0.1839	0.1836	0	0.1502	0.087	0.2938	0.8739	0.4728	0	0.1901	0	0	0.9689	0
GCF_000249675.1_ASM24967v2_genomic	A	10	O111	H4	O111:H4	0.2992	0.0363	0	0	0	0	0	0	0	0	0	0	0	0	0	0	0	0	0	0	0	0	0	0.2482	0.7506	0.7514	0.9116	0.1803	0.1804	0.1843	0.1839	0.1836	0	0.4817	0.4973	0.2276	0.8768	0	0	0.1901	0	0	0.3133	0.3231
GCF_000249695.1_ASM24969v2_genomic	C	90	-	H43	-:H43	0.1561	0.4688	0.038	0	0	0	0	0	0	0	0	0	0	0	0	0	0	0	0	0	0	0	0	0.2482	0.5249	0.2137	0.0674	0.1803	0.1809	0.1837	0.1844	0.1836	0.1006	0	0	0.179	0.9513	0	0	0.1901	0	0	0.3133	0.9001
GCF_000249715.1_ASM24971v2_genomic	A	3744	O157	H42	O157:H42	0.1561	0.1058	0.0369	0	0	0	0	0	0	0	0	0	0	0	0	0	0	0	0	0	0	0	0	0.2482	0.2177	0.2151	0.0666	0.1803	0.1804	0.1843	0.1839	0.1836	0.0985	0	0	0.179	0.4576	0	0	0.1901	0	0	0.3133	0.9075
GCF_000249735.1_ASM24973v2_genomic	C	90	O157	H43	O157:H43	0.1561	0.451	0.0383	0	0	0	0	0	0	0	0	0	0	0	0	0	0	0	0	0	0	0	0	0.2482	0.5245	0.1553	0.0688	0.1803	0.1809	0.1837	0.1844	0.1836	0.1006	0	0	0.179	0.9513	0	0	0.1901	0	0	0.3133	0.9075
GCF_000249755.1_ASM24975v2_genomic	C	90	-	H43	-:H43	0.1561	0.4688	0.0383	0	0	0	0	0	0	0	0	0	0	0	0	0	0	0	0	0	0	0	0	0.2482	0.0365	0.1553	0.0674	0.1803	0.1809	0.1837	0.1844	0.1836	0.1006	0.1521	0.1136	0.179	0.9513	0	0	0.1901	0	0	0.3133	0.9001
GCF_000249775.1_ASM24977v2_genomic	C	90	-	H43	-:H43	0.1561	0.2896	0.0383	0	0	0	0	0	0	0	0	0	0	0	0	0	0	0	0	0	0	0	0	0.2482	0.0667	0.2137	0.0674	0.1803	0.1809	0.1837	0.1844	0.1836	0.1006	0	0	0.179	0.9513	0	0	0.1901	0	0	0.3133	0
GCF_000249855.1_ASM24985v2_genomic	B1	21	O111	H11	O111:H11	0.1561	0.8597	0.6184	0	0	0	0	0	0	0	0	0	0	0	0	0	0	0	0	0	0	0	0	0.2482	0.4501	0.9615	0.0658	0.8181	0.8382	0.8543	0.9984	0.8309	0.0985	0	0	0.179	0.9693	0	0	0.1901	0	0.9425	0.3133	0.9178
GCF_000249895.1_ASM24989v2_genomic	B1	29	O26	H11	O26:H11	0.1561	0.8778	0.6498	0	0	0	0	0	0	0	0	0	0	0	0	0	0	0	0	0	0	0	0	0.2482	0.0359	0.2144	0.9116	0.8181	0.8382	0.8543	0.9984	0.8309	0.0985	0	0	0.179	0.9693	0	0	0.1901	0	1	0.9867	0
GCF_000249915.1_ASM24991v2_genomic	B1	29	O26	H11	O26:H11	0.1569	0.0195	0.6498	0	0	0	0	0	0	0	0	0	0	0	0	0	0	0	0	0	0	0	0	0.2482	0.0359	0.2144	0.0682	0.8181	0.8382	0.8543	0.9984	0.8309	0.0985	0	0	0.179	0.4192	0	0	0.1901	0	1	0.9867	0
GCF_000249935.1_ASM24993v2_genomic	B1	29	O26	H11	O26:H11	0.1569	0.0195	0.6184	0	0	0	0	0	0	0	0	0	0	0	0	0	0	0	0	0	0	0	0	0.2482	0.0258	0.2144	0.0682	0.8181	0.8382	0.8543	0.9984	0.8309	0.0985	0	0	0.1551	0.9537	0	0	0.1901	0	1	0.9867	0
GCF_000249955.1_ASM24995v2_genomic	B1	29	O26	H11	O26:H11	0.1561	0.0135	0.6498	0	0	0	0	0	0	0	0	0	0	0	0	0	0	0	0	0	0	0	0	0.2482	0.4435	0.2144	0.0682	0.8181	0.8382	0.8543	0.9984	0.8309	0.0985	0	0	0.179	0.962	0	0	0.1901	0	0	0.9867	0.909
GCF_000249975.1_ASM24997v2_genomic	B1	29	O26	H11	O26:H11	0.1561	0.8778	0.6498	0	0	0	0	0	0	0	0	0	0	0	0	0	0	0	0	0	0	0	0	0.2482	0.0359	0.2144	0.0688	0.8181	0.8382	0.8543	0.9984	0.8309	0.0985	0	0	0.179	0.3588	0	0	0.1901	0	1	0.9867	0
GCF_000250075.1_ASM25007v2_genomic	B1	7	O128	H21	O128:H21	0.1561	0.0124	0.0401	0	0	0	0	0	0	0	0	0	0	0	0	0	0	0	0	0	0	0	0	0.2482	0.3926	0.2144	0.0682	0.1808	0.1804	0.1837	0.1844	0.1841	0.0985	0	0	0.179	0.9129	0	0	0.6579	1	1	0.3133	0
GCF_000250095.1_ASM25009v2_genomic	B1	-	O15	H11	O15:H11	0.1561	0.0358	0.6184	0	0	0	0	0	0	0	0	0	0	0	0	0	0	0	0	0	0	0	0	0.2482	0.0549	0.963	0.0658	0.8181	0.8382	0.8543	0.9984	0.8309	0.0985	0.1521	0.1136	0.179	0.9752	0	0	0.1901	0	0	0.9867	0.8928
GCF_000250115.1_ASM25011v2_genomic	B1	20	O128	H2	O128:H2	0.1561	0.0122	0.6498	0	0	0	0	0	0	0	0	0	0	0	0	0	0	0	0	0	0	0	0	0.2482	0.0368	0.2144	0.0658	0.8181	0.8382	0.8543	0.9984	0.8309	0.0985	0	0	0.179	0.4572	0	0	0.1901	0	0	0.3133	0
GCF_000250135.1_ASM25013v2_genomic	B1	20	O128	H2	O128:H2	0.1561	0.0122	0.6498	0	0	0	0	0	0	0	0	0	0	0	0	0	0	0	0	0	0	0	0	0.2482	0.0368	0.2144	0.0658	0.8181	0.8382	0.8543	0.9984	0.8309	0.0985	0	0	0.179	0.4124	0	0	0.1901	0	0	0.3133	0
GCF_000250175.1_ASM25017v2_genomic	B1	3	O128	H2	O128:H2	0.2047	0.0122	0.6498	0	0	0	0	0	0	0	0	0	0	0	0	0	0	0	0	0	0	0	0	0.9645	0.3389	0.2144	0.0688	0.817	0.8371	0.8532	0.9973	0.8298	0.0985	0.0889	0.4282	0.179	0.4197	0	0	0.1901	0	0	1	0.9178
GCF_000250195.1_ASM25019v2_genomic	B1	3	O128	H2	O128:H2	0.2028	0.0122	0.6498	0	0	0	0	0	0	0	0	0	0	0	0	0	0	0	0	0	0	0	0	0.9645	0.2022	0.2144	0.0688	0.8009	0.8196	0.8372	0.9785	0.8111	0.0985	0	0	0.179	0.4576	0	0	0.1901	0	0	1	0
GCF_000250215.1_ASM25021v2_genomic	B1	3	O111	H2	O111:H2	0.1561	0.0124	0.6479	0	0	0	0	0	0	0	0	0	0	0	0	0	0	0	0	0	0	0	0	0.9594	0.0368	0.2123	0.0682	0.8019	0.8207	0.8388	0.9801	0.8121	0.0985	0	0	0.179	0.4601	0	0	0.1901	0	0	0.9867	0
GCF_000250275.1_ASM25027v2_genomic	B1	3	O111	H2	O111:H2	0.2224	0.0122	0.6479	0	0	0	0	0	0	0	0	0	0	0	0	0	0	0	0	0	0	0	0	0.9594	0.0368	0.2137	0.0682	0.8181	0.8382	0.8543	0.9984	0.8309	0.0985	1	0.9947	0.1761	0.4601	0	0	0.1901	0	0	0.9867	0
GCF_000250295.1_ASM25029v2_genomic	B1	3	O111	H2	O111:H2	0.1561	0.0124	0.6479	0	0	0	0	0	0	0	0	0	0	0	0	0	0	0	0	0	0	0	0	0.9543	0.0368	0.213	0.0666	0.7879	0.8058	0.8249	0.9651	0.7971	0.0985	0.1286	0	0.179	0.4606	0	0	0.1901	0	0	0.9867	0
GCF_000250315.1_ASM25031v2_genomic	B1	296	O128	H7	O128:H7	0.1531	0.0087	0.038	0	0	0	0	0	0	0	0	0	0	0	0	0	0	0	0	0	0	0	0	0.2482	0.0368	0.2144	0.0666	0.1808	0.1804	0.1843	0.1839	0.1852	0.0985	0	0	0.179	0.0789	0	0	0.1901	0	0	0.3133	0
GCF_000250335.1_ASM25033v2_genomic	B1	296	O128	H7	O128:H7	0.1531	0.01	0.038	0	0	0	0	0	0	0	0	0	0	0	0	0	0	0	0	0	0	0	0	0.2482	0.0368	0.2144	0.0666	0.1808	0.1804	0.1843	0.1839	0.1852	0.0985	0	0	0.179	0.0789	0	0	0.1901	0	0	0.3133	0
GCF_000250355.1_ASM25035v2_genomic	B1	278	O128	H7	O128:H7	0.2264	0.0095	0.0405	0	0	0	0	0	0	0	0	0	0	0	0	0	0	0	0	0	0	0	0	0.2482	0.0368	0.2144	0.4067	0.1808	0.1804	0.1843	0.1839	0.1852	0.0985	0.0734	0	0.3385	0.4552	0	0	0.6842	0.8935	0	0.3133	0.8869
GCF_000250375.1_ASM25037v2_genomic	B1	278	O128	H7	O128:H7	0.1531	0.01	0.0405	0	0	0	0	0	0	0	0	0	0	0	0	0	0	0	0	0	0	0	0	0.2482	0.0368	0.2144	0.4067	0.1808	0.1804	0.1843	0.1839	0.1852	0.0985	0	0	0.179	0.4552	0	0	0.1901	0	0	0.3133	0.9295
GCF_000250395.1_ASM25039v2_genomic	B1	278	O128	H7	O128:H7	0.1561	0.01	0.0405	0	0	0	0	0	0	0	0	0	0	0	0	0	0	0	0	0	0	0	0	0.2482	0.0366	0.2144	0.4067	0.1808	0.1804	0.1843	0.1839	0.1852	0.0985	0	0	0.179	0.1392	0	0	0.1901	0	0	0.3133	0
GCF_000250415.1_ASM25041v2_genomic	B1	297	O86	H8	O86:H8	0.1561	0.0124	0.0366	0	0	0	0	0	0	0	0	0	0	0	0	0	0	0	0	0	0	0	0	0.2482	0.0368	0.2151	0.0635	0.1808	0.1804	0.1843	0.1849	0.1841	0.0985	0.1521	0.1136	0.179	0.3126	0	0	0.1901	0	0	0.3133	0
GCF_000250475.1_ASM25047v2_genomic	B1	7	O128	H21	O128:H21	0.313	0.0124	0.0369	0	0	0	0	0	0	0	0	0	0	0	0	0	0	0	0	0	0	0	0	0.2482	0.491	0.2144	0.0658	0.1808	0.1804	0.1837	0.1844	0.1841	0.0985	0	0	0.6556	0.4552	0	0	0.6579	1	0	0.3133	0
GCF_000250495.1_ASM25049v2_genomic	B1	40	O111	H21	O111:H21	0.315	0.0353	0.0369	0	0	0	0	0	0	0	0	0	0	0	0	0	0	0	0	0	0	0	0	0.2482	0.7506	0.9615	0.0666	0.1808	0.1804	0.1837	0.1849	0.1841	0.096	0	0	0.9864	0.4576	0.9623	0.5578	0.1901	0	0	0.3133	0.2217
GCF_000250515.1_ASM25051v2_genomic	B1	40	O111	H21	O111:H21	0.315	0.0353	0.0369	0	0	0	0	0	0	0	0	0	0	0	0	0	0	0	0	0	0	0	0	0.2482	0.7506	0.9615	0.0682	0.1808	0.1804	0.1837	0.1849	0.1841	0.096	0	0	0.9864	0.4576	0.9623	0.5578	0.1901	0	0	0.3133	0.2217
GCF_000250535.1_ASM25053v2_genomic	B1	40	O111	H21	O111:H21	0.315	0.0353	0.038	0	0	0	0	0	0	0	0	0	0	0	0	0	0	0	0	0	0	0	0	0.2482	0.7506	0.9615	0.0682	0.1808	0.1804	0.1837	0.1849	0.1841	0.096	0	0	0.9864	0.4576	0.9623	0	0.1901	0	0	0.3133	0.2217
GCF_000250555.1_ASM25055v2_genomic	B1	40	O111	H21	O111:H21	0.315	0.0353	0.0376	0	0	0	0	0	0	0	0	0	0	0	0	0	0	0	0	0	0	0	0	0.2482	0.7506	0.9615	0.0682	0.1808	0.1804	0.1837	0.1849	0.1841	0.096	0	0	0.9864	0.4576	0.9623	0.5578	0.1901	0	0	0.3133	0.2217
GCF_000250575.1_ASM25057v2_genomic	B1	40	O111	H21	O111:H21	0.315	0.0353	0.0369	0	0	0	0	0	0	0	0	0	0	0	0	0	0	0	0	0	0	0	0	0.2482	0.7506	0.9615	0.0682	0.1808	0.1804	0.1837	0.1849	0.1841	0.096	0	0	0.9864	0.4576	0.9623	0.5578	0.1901	0	0	0.3133	0.2217
GCF_000252805.1_ASM25280v2_genomic	B2	363	O46	H31	O46:H31	0.1569	0.015	0	0	0	0	0	0	0	0	0	0	0	0	0	0	0	0	0	0	0	0	0	0.2482	0.2313	0.2144	0	0.1835	0.182	0.1864	0.1876	0.1857	0	0.154	0.0851	0.1784	0.0584	0	0	0.1901	0	0	0.3133	0.909
GCF_000258025.1_ASM25802v1_genomic	B1	1079	O6	H49	O6:H49	0.1561	0.0123	0.0391	0	0	0	0	0	0	0	0	0	0	0	0	0	0	0	0	0	0	0	0	0.2482	0.0359	0.2144	0.0635	0.1808	0.1804	0.1837	0.1839	0.1852	0.0985	0	0	0.179	0.0784	0	0	0.1901	0	0	0.3133	0
GCF_000258145.1_ASM25814v1_genomic	B1	1079	O6	H49	O6:H49	0.1561	0.0123	0.0391	0	0	0	0	0	0	0	0	0	0	0	0	0	0	0	0	0	0	0	0	0.2482	0.0359	0.2144	0.0635	0.1808	0.1804	0.1837	0.1839	0.1852	0.0985	0.154	0	0.179	0.0784	0	0	0.1901	0	0	0.3133	0
GCF_000258225.1_ASM25822v1_genomic	B1	1081	O45	H14	O45:H14	0.3366	0.0106	0.0337	0	0	0	0	0	0	0	0	0	0	0	0	0	0	0	0	0	0	0	0	0.2482	0.3396	0.2151	0.065	0.1808	0.1804	0.1848	0.1849	0.1841	0.0985	0.154	0	0.2354	0.1037	0	0	0.1901	0	0	0.3133	0.928
GCF_000258615.1_ASM25861v1_genomic	B1	678	O104	H4	O104:H4	0.315	0.0111	0.0405	0.9402	0.8305	0.8983	0.9669	0.9669	0.904	1	0.9585	0.7143	0.9409	0.9921	0.9921	0.9507	1	0.5876	0.5698	0.5722	0.5348	0.5455	0.5356	0.2482	0.4943	0.9623	0.0682	0.1803	0.1798	0.1843	0.1844	0.1836	0.0985	0.1549	0	0.9864	0.8744	0	0.3152	0.1901	0	0	0.3133	0.8928
GCF_000258635.1_ASM25863v1_genomic	B1	678	O104	H4	O104:H4	0.315	0.0114	0.0405	0	0	0	0	0	0	0	0	0	0	0	0	0	0	0	0	0	0	0	0	0.2482	0.4144	0.2144	0.0682	0.1803	0.1798	0.1843	0.1844	0.1836	0.0985	0	0	0.9864	0.8817	0.9623	0.5578	0.1901	0	0	0.3133	0
GCF_000258785.1_EscCol1.0_genomic	B1	517	O123/O186	H19	O123/O186:H19	0.1561	0.0124	0.9539	0.5652	0.5819	0.5706	0.5635	0.5635	0.6158	0.5659	0.5343	0.5441	0.5256	0.5358	0.5293	0.5231	0.5317	0.9379	0.9721	1	0.9481	0.9805	0.9854	0.2482	0.0366	0.2144	0.0658	0.8455	0.9119	0.8136	0.8199	0.8422	0.0985	0	0	0.179	0.0794	0	0	0.1901	0	0	0.3133	0.9251
GCF_000258865.1_ASM25886v1_genomic	A	10	O16	H48	O16:H48	0.1707	0.0141	0.0376	0	0	0	0	0	0	0	0	0	0	0	0	0	0	0	0	0	0	0	0	0.2482	0.0365	0.2144	0	0.1604	0.157	0.1559	0.1575	0.1583	0	0	0	0.179	0.9693	0	0	0.1901	0	0	0.3133	0
GCF_000259135.1_ECAI27.hybrid.1_genomic	B1	4038	O93	H28	O93:H28	0.1561	0.0122	0	0	0	0	0	0	0	0	0	0	0	0	0	0	0	0	0	0	0	0	0	0.2482	0.4269	0.2144	0.0682	0.1808	0.1804	0.1843	0.1839	0.1852	0.0985	0.154	0	0.179	0.0808	0	0	0.1901	0	0	0.3133	0.8884
GCF_000259385.1_NCCP15647_1.0_genomic	B1	4017	O108	H2	O108:H2	0.1675	0.8937	0	0.9511	0.8362	0.904	0.9779	0.9779	0.9096	0.989	0.9585	0.7143	0.9409	0.9921	0.9921	0.9507	1	0.9379	0.9721	1	0.9481	0.9805	0.9854	0.9721	0.5694	0.9964	1	0.1808	0.1804	0.1843	0.1839	0.1852	0.0985	0	0	0.179	0.9596	0	0	0.1901	0	0	1	0
GCF_000259425.1_ASM25942v1_genomic	A	10	O32	H37	O32:H37	0.1561	0.1834	0	0	0	0	0	0	0	0	0	0	0	0	0	0	0	0	0	0	0	0	0	0.2482	0.0365	0.2144	0	0.1803	0.1804	0.1843	0.1839	0.1836	0	0	0	0.179	0.6451	0	0	0.1901	0	1	0.3133	0.9985
GCF_000259695.1_ASM25969v1_genomic	B2	73	O6	H1	O6:H1	0.1569	0.0638	0.0359	0	0	0	0	0	0	0	0	0	0	0	0	0	0	0	0	0	0	0	0	0.2482	0.502	0.963	0.0642	0.1819	0.1804	0.1848	0.1866	0.1846	0	0	0.0931	0.1784	0.7118	0	0	0.1901	0	1	0.72	0
GCF_000260475.1_NCCP15658v1.0_genomic	E	11	O157	H7	O157:H7	0.1555	0.0358	0.5567	0.9239	0.8249	0.8983	1	1	0.9379	0.9615	0.9569	0.7127	0.9393	0.9905	0.9952	0.9491	0.9984	0.9379	0.9721	1	0.9481	0.9805	0.9854	0.9619	0.4501	0.963	0.0688	1	0.8085	0.8066	0.8167	0.8288	0	0.0329	0	0.179	0.4606	0	0	0.1901	0	0.8448	0.3133	0.2731
GCF_000261145.1_Esch_coli_M919_V2_genomic	A	10	O40	H10	O40:H10	0.1561	0.0124	0.647	0	0	0	0	0	0	0	0	0	0	0	0	0	0	0	0	0	0	0	0	0.2482	0.0365	0.2144	0.0658	0.8186	0.8398	0.8543	0.9968	0.832	0	0.154	0.1136	0.179	0.8744	0	0	0.1901	0	0	0.3133	0.9134
GCF_000261385.1_Esch_coli_B799_V1_genomic	B1	58	O88	H21	O88:H21	0.1707	0.9575	0.0359	0	0	0	0	0	0	0	0	0	0	0	0	0	0	0	0	0	0	0	0	0.2482	0.2022	0.2137	0.9116	0.1808	0.1804	0.1848	0.1844	0.1841	0.0985	0	0	0.179	0.8924	0	0	0.1901	0	0	0.3133	0
GCF_000261405.1_Esch_coli_H730_V1_genomic	A	10	O12	H4	O12:H4	0.1561	0.0148	0.0355	0	0	0	0	0	0	0	0	0	0	0	0	0	0	0	0	0	0	0	0	0.2482	0.3669	0.8967	0.0682	0.1792	0.1798	0.1832	0.1833	0.1825	0	0.154	0	0.179	0.7819	0	0	0.1901	0	0	0.72	0.8957
GCF_000262125.1_ASM26212v1_genomic	E	11	O157	H7	O157:H7	0.1555	0.0609	0.5567	0.9402	0.8305	0.8983	0.9669	0.9669	0.904	1	0.9585	0.7143	0.9409	0.9921	0.9921	0.9507	1	0.9379	0.9721	1	0.9481	0.9805	0.9854	0.9619	0.4501	0.963	0.0688	1	0.8085	0.8066	0.8167	0.8288	0	0.0329	0	0.179	0.4557	0	0	0.1901	0	0.8448	0.3133	0.2731
GCF_000263895.1_ASM26389v1_genomic	B1	343	O103	H25	O103:H25	0.1569	0.0118	0.8295	0.5652	0.5819	0.5706	0.5635	0.5635	0.6158	0.5659	0.5343	0.5441	0.5256	0.5358	0.5293	0.5231	0.5317	0.9379	0.9721	1	0.9481	0.9805	0.9854	0.7183	0.7532	0.2165	0.065	0.8956	0.8127	0.7804	0.8177	0.8121	0.0985	0.0311	0	0.179	0.4562	0	0	0.1901	0	0	0.9867	0.6226
GCF_000263915.1_ASM26391v1_genomic	B1	17	O103	H2	O103:H2	0.1561	0.0358	0.6452	0.5652	0.5819	0.5706	0.5635	0.5635	0.6158	0.5659	0.5343	0.5441	0.5256	0.5358	0.5293	0.5231	0.5317	0.9379	0.9721	1	0.9481	0.9805	0.9854	0.2482	0.0549	0.963	0.0658	0.8202	1	0.7852	0.8484	0.8202	0.0985	0.1549	0	0.179	0.4859	0	0	0.1901	0	1	0.9867	0.3568
GCF_000263935.1_ASM26393v1_genomic	B1	21	O111	H11	O111:H11	0.1561	0.0358	0.6488	0.5652	0.5819	0.5706	0.5635	0.5635	0.6158	0.5659	0.5343	0.5441	0.5256	0.5358	0.5293	0.5231	0.5317	0.9379	0.9721	1	0.9481	0.9805	0.9854	0.2482	0.2262	0.5427	0.0658	0.789	0.8069	0.8249	0.9661	0.7987	0.0985	0	0	0.179	0.9718	0	0	0.1901	0	0	0.9867	0
GCF_000263955.1_ASM26395v1_genomic	B1	21	O111	H11	O111:H11	0.1561	0.0358	0.6488	0.5652	0.5819	0.5706	0.5635	0.5635	0.6158	0.5659	0.5343	0.5441	0.5256	0.5358	0.5293	0.5231	0.5317	0.9379	0.9721	1	0.9481	0.9805	0.9854	0.2482	0.4501	0.8604	0.0658	0.8181	0.8382	0.8543	0.9984	0.8309	0.0985	0.1521	0.1136	0.179	0.89	0	0	0.1901	0	0	0.9867	0.9046
GCF_000263975.1_ASM26397v1_genomic	B1	16	O111	H8	O111:H8	0.1561	0.0358	0.8295	0.9402	0.8305	0.8983	0.9669	0.9669	0.904	1	0.9585	0.7143	0.9409	0.9921	0.9921	0.9507	1	0.9379	0.9721	1	0.9481	0.9805	0.9854	0.967	0.3429	0.963	0.0642	0.8778	0.7947	0.7643	0.7984	0.7923	0.0985	0.108	0	0.179	0.0794	0	0	0.1901	0	0	1	0.2599
GCF_000263995.1_ASM26399v1_genomic	B1	16	O111	H8	O111:H8	0.1561	0.0358	0.8295	0.9402	0.8305	0.8983	0.9669	0.9669	0.904	1	0.9585	0.7143	0.9409	0.9921	0.9921	0.9507	1	0.9379	0.9721	1	0.9481	0.9805	0.9854	0.967	0.6575	0.963	0.0642	0.8665	0.7814	0.7509	0.7849	0.7794	0.0985	0.1549	0	0.1551	0.0667	0	0	0.1901	0	0	1	0.1806
GCF_000264015.1_ASM26401v1_genomic	B1	21	O26	H11	O26:H11	0.1561	0.0358	0.5115	0.5652	0.5819	0.5706	0.5635	0.5635	0.6158	0.5659	0.5343	0.5441	0.5256	0.5358	0.5293	0.5231	0.5317	0.9379	0.9721	1	0.9481	0.9805	0.9854	0.2482	0.3643	0.5427	0.0658	0.8181	0.8382	0.8543	0.9984	0.8309	0.0985	0	0	0.179	0.9421	0	0	0.1901	0	0	0.9867	0.9075
GCF_000264035.1_ASM26403v1_genomic	B1	21	O26	H11	O26:H11	0.1561	0.2024	0.6498	0.5652	0.5819	0.5706	0.5635	0.5635	0.6158	0.5659	0.5343	0.5441	0.5256	0.5358	0.5293	0.5231	0.5317	0.9379	0.9721	1	0.9481	0.9805	0.9854	0.2482	0.0549	0.5427	0.0658	0.8181	0.8382	0.8543	0.9984	0.8309	0.0985	0	0	0.179	0.9411	0	0	0.1901	0	0	0.9867	0
GCF_000264095.1_ASM26409v1_genomic	B2	136	O8	H10	O8:H10	0.1569	0.1254	0	0	0	0	0	0	0	0	0	0	0	0	0	0	0	0	0	0	0	0	0	0.2482	0.5017	0.2144	0.0695	0.183	0.1814	0.1859	0.1876	0.1852	0	0	0.0952	0.1784	0.556	0	0	0.1901	0	1	0.72	0
GCF_000264115.1_ASM26411v1_genomic	A	401	O21	H33	O21:H33	0.1593	0.0112	0	0	0	0	0	0	0	0	0	0	0	0	0	0	0	0	0	0	0	0	0	0.2482	0.0363	0.2158	0	0.1803	0.1804	0.1848	0.1849	0.1852	0.0985	0	0	0.179	0.0784	0	0	0.1901	0	0	0.3133	0
GCF_000264135.1_ASM26413v1_genomic	D	-	O77/O17/O44/O106/O73	H18	O77/O17/O44/O106/O73:H18	0.1707	0.0135	0.0305	0	0	0	0	0	0	0	0	0	0	0	0	0	0	0	0	0	0	0	0	0.2482	0.3657	0.963	0	0.1803	0.1793	0.1843	0.1839	0.183	0	0.0326	0	0.1805	0.334	0	0	0.1901	0	0.8391	0.72	0
GCF_000264155.1_ASM26415v1_genomic	A	10	O89	H10	O89:H10	0.1561	0.0133	0	0	0	0	0	0	0	0	0	0	0	0	0	0	0	0	0	0	0	0	0	0.2482	0.0343	0.2144	0.0629	0.1808	0.1804	0.1837	0.1844	0.1836	0	0	0	0.179	0.1013	0	0	0.1901	0	0	0.3133	0
GCF_000264175.1_ASM26417v1_genomic	B2	95	O1	H7	O1:H7	0.1569	0.0101	0.0372	0	0	0	0	0	0	0	0	0	0	0	0	0	0	0	0	0	0	0	0	0.2482	0.4099	0.2493	0.6228	0.1835	0.182	0.1864	0.1882	0.1857	0	0.1502	0	0.1784	0.4552	0	0	0.1901	0	0	0.72	0.9148
GCF_000264195.1_ASM26419v1_genomic	D	68	O1	H6	O1:H6	0.1561	0.0139	0.0305	0	0	0	0	0	0	0	0	0	0	0	0	0	0	0	0	0	0	0	0	0.2482	0.0358	0.2158	0.0589	0.1825	0.1814	0.1859	0.1855	0.1857	0	0.0329	0	0.1805	0.1052	0	0	0.1901	0	0	0.3133	0
GCF_000264215.1_ASM26421v1_genomic	B1	603	O175	H16	O175:H16	0.1561	0.0125	0	0	0	0	0	0	0	0	0	0	0	0	0	0	0	0	0	0	0	0	0	0.2482	0.0363	0.2144	0	0.1808	0.1804	0.1843	0.1839	0.1852	0.0985	0	0	0.179	0.4581	0	0	0.1901	0	0	0.3133	0
GCF_000264235.1_ASM26423v1_genomic	B1	345	O8/O46/O134	H53	O8/O46/O134:H53	0.1593	0.0124	0	0	0	0	0	0	0	0	0	0	0	0	0	0	0	0	0	0	0	0	0	0.2482	0.0368	0.2144	0.0658	0.1808	0.1804	0.1837	0.1849	0.1841	0.0972	0	0	0.179	0.0803	0	0	0.1901	0	0	0.3133	0
GCF_000267005.2_ASM26700v2_genomic	E	11	-	H7	-:H7	0.1555	0.0609	0.5567	0.9402	0.8305	0.8983	0.9669	0.9669	0.904	1	0.9585	0.7143	0.9409	0.9921	0.9921	0.9507	1	0.9379	0.9721	1	0.9481	0.9805	0.9854	0.9619	0.4501	0.963	0.0688	1	0.8085	0.8066	0.8167	0.8288	0	0.0329	0	0.179	0.4557	0	0	0.1901	0	0.8448	1	0.2731
GCF_000267025.1_ASM26702v1_genomic	E	11	O157	H7	O157:H7	0.1555	0.8735	0.5567	0.9239	0.8249	0.8983	1	1	0.9379	0.9615	0.9569	0.7127	0.9393	0.9905	0.9952	0.9491	0.9984	0.5932	0.5642	0.5667	0.5332	0.5438	0.534	0.9619	0.0549	0.963	0.0688	1	0.8085	0.8066	0.8167	0.8288	0	0.0329	0	0.179	0.352	0	0	0.1901	0	0.8448	0.3133	0.2731
GCF_000267045.1_ASM26704v1_genomic	E	11	O157	H7	O157:H7	0.1555	0.0609	0.5567	0.9402	0.8305	0.8983	0.9669	0.9669	0.904	1	0.9585	0.7143	0.9409	0.9921	0.9921	0.9507	1	0.5876	0.5698	0.5722	0.5348	0.5455	0.5356	0.9619	0.4501	0.963	0.0688	1	0.8085	0.8066	0.8167	0.8288	0	0.0329	0	0.179	0.4557	0	0	0.1901	0	0.8448	0.3133	0.2731
GCF_000267065.1_ASM26706v1_genomic	E	11	O157	H7	O157:H7	0.1555	0.2024	0.5567	0.9239	0.8249	0.8983	1	1	0.9379	0.9615	0.9569	0.7127	0.9393	0.9905	0.9952	0.9491	0.9984	0.5932	0.5642	0.5667	0.5332	0.5438	0.534	0.9619	0.4501	0.963	0.0688	1	0.8085	0.8066	0.8167	0.8288	0	0.0329	0	0.179	0.4557	0	0	0.1901	0	0.8448	0.3133	0.2731
GCF_000267085.1_ASM26708v1_genomic	E	11	O157	H7	O157:H7	0.1555	0.0609	0.5576	0.9239	0.8249	0.8983	1	1	0.9379	0.9615	0.9569	0.7127	0.9393	0.9905	0.9952	0.9491	0.9984	0.9379	0.9721	1	0.9481	0.9805	0.9854	0.9619	0.4501	0.963	0.0688	1	0.8085	0.8066	0.8167	0.8288	0	0.0329	0	0.179	0.4557	0	0	0.1901	0	0.8448	0.3133	0.2731
GCF_000267105.1_ASM26710v1_genomic	E	11	O157	H7	O157:H7	0.1555	0.0609	0.5576	0.9239	0.8249	0.8983	1	1	0.9379	0.9615	0.9569	0.7127	0.9393	0.9905	0.9952	0.9491	0.9984	0.5932	0.5642	0.5667	0.5332	0.5438	0.534	0.9619	0.4501	0.963	0.0688	1	0.8085	0.8066	0.8167	0.8288	0	0.1521	0.1136	0.179	0.4552	0	0	0.1901	0	0.8448	0.3133	0.2349
GCF_000267125.1_ASM26712v1_genomic	E	11	O157	H7	O157:H7	0.1555	0.0609	0.5558	0	0	0	0	0	0	0	0	0	0	0	0	0	0	0	0	0	0	0	0	0.9619	0.0353	0.2165	0.0688	1	0.8085	0.8066	0.8167	0.8288	0	0.0329	0	0.179	0.1056	0	0	0.1901	0	0.8448	0.3133	0.9207
GCF_000267145.1_ASM26714v1_genomic	E	11	O157	H7	O157:H7	0.1555	0.0609	0.5576	0.9402	0.8305	0.8983	1	1	0.9379	1	0.9585	0.7143	0.9409	0.9921	0.9952	0.9507	1	0.5932	0.5698	0.5722	0.5348	0.5455	0.5356	0.9619	0.4501	0.963	0.0688	1	0.8085	0.8066	0.8167	0.8288	0	0.0329	0	0.179	0.4557	0	0	0.1901	0	0.8448	0.3133	0.2731
GCF_000267165.1_ASM26716v1_genomic	E	-	O157	H7	O157:H7	0.1555	0.0609	0.5567	0.9402	0.8305	0.8983	1	1	0.9379	1	0.9585	0.7143	0.9409	0.9921	0.9952	0.9507	1	0.9379	0.9721	1	0.9481	0.9805	0.9854	0.9619	0.0549	0.963	0.0688	1	0.8085	0.8066	0.8167	0.8288	0	0.154	0	0.179	0.4547	0	0	0.1901	0	0.8448	1	0.2731
GCF_000267185.1_ASM26718v1_genomic	E	11	O157	H7	O157:H7	0.1555	0.0609	0.5548	0.9402	0.8305	0.8983	1	1	0.9379	1	0.9569	0.7127	0.9393	0.9905	0.9952	0.9491	0.9984	0.5932	0.5698	0.5722	0.5332	0.5438	0.534	0.9619	0.4501	0.963	0.0688	1	0.8085	0.8066	0.8167	0.8288	0	0.0329	0	0.179	0.4557	0	0	0.1901	0	0.8448	0.3133	0.2731
GCF_000267205.2_ASM26720v2_genomic	E	11	O157	H7	O157:H7	0.1555	0.0609	0.5567	0.9402	0.8305	0.8983	1	1	0.9379	1	0.8246	0.6372	0.8131	0.8601	0.8621	0.8203	0.8651	0.5932	0.5698	0.5722	0.4781	0.487	0.479	0.9619	0.4501	0.9608	0.0688	1	0.8085	0.8066	0.8167	0.8288	0	0.0329	0	0.179	0.4557	0	0	0.1901	0	0.8448	0.3133	0.2731
GCF_000267225.2_ASM26722v2_genomic	E	11	-	H7	-:H7	0.1555	0.0609	0.5567	0.9402	0.8305	0.8983	1	1	0.9379	1	0.6236	0.5024	0.6022	0.6486	0.6466	0.6296	0.6476	0.5932	0.5698	0.5722	0.4019	0.4075	0.4013	0.9619	0.4501	0.963	0.0688	1	0.8085	0.8066	0.8167	0.8288	0	0.0329	0	0.179	0.4557	0	0	0.1901	0	0.8448	0.3133	0.2731
GCF_000267245.2_ASM26724v2_genomic	E	11	O157	H7	O157:H7	0.1555	0.0609	0.5567	0.9402	0.8305	0.8983	1	1	0.9379	1	0.6236	0.5024	0.6022	0.6486	0.6466	0.6296	0.6476	0.5932	0.5698	0.5722	0.4019	0.4075	0.4013	0.9619	0.4501	0.963	0.0688	1	0.8085	0.8066	0.8167	0.8288	0	0.154	0	0.179	0.4557	0	0	0.1901	0	0.8448	0.3133	0.2731
GCF_000267265.2_ASM26726v2_genomic	E	11	O157	H7	O157:H7	0.1555	0.0609	0.5567	0.9402	0.8305	0.8983	0.9669	0.9669	0.904	1	0.9585	0.7143	0.9409	0.9921	0.9921	0.9507	1	0.5876	0.5698	0.5722	0.5348	0.5455	0.5356	0.9619	0.4501	0.963	0.0688	1	0.8085	0.8066	0.8167	0.8288	0	0.0329	0	0.179	0.4557	0	0	0.1901	0	0.8448	0.3133	0.2731
GCF_000267285.2_ASM26728v2_genomic	E	11	O157	H7	O157:H7	0.1555	0.0609	0.5567	0.9402	0.8305	0.8983	0.9669	0.9669	0.904	1	0.9585	0.7143	0.9409	0.9921	0.9921	0.9507	1	0.5876	0.5698	0.5722	0.5348	0.5455	0.5356	0.9619	0.4501	0.963	0.0688	1	0.8085	0.8066	0.8167	0.8288	0	0.0329	0	0.179	0.4557	0	0	0.1901	0	0.8448	0.3133	0.2731
GCF_000267305.2_ASM26730v2_genomic	E	11	-	H7	-:H7	0.1555	0.0609	0.5567	0.9402	0.8305	0.8983	1	1	0.9379	1	0.6236	0.5024	0.6022	0.6486	0.6466	0.6296	0.6476	0.5932	0.5698	0.5722	0.4019	0.4075	0.4013	0.9619	0.4501	0.963	0.0688	1	0.8085	0.8066	0.8167	0.8288	0	0.1521	0.1136	0.179	0.4557	0	0	0.1901	0	0.8448	0.3133	0.2731
GCF_000267325.1_ASM26732v1_genomic	E	11	-	H7	-:H7	0.1555	0.0609	0.5567	0.9402	0.8305	0.8983	1	1	0.9379	1	0.6236	0.5024	0.6022	0.6486	0.6466	0.6296	0.6476	0.5932	0.5698	0.5722	0.4019	0.4075	0.4013	0.9619	0.4501	0.963	0.0688	0.507	0.4706	0.4928	0.4758	0.4976	0	0.154	0	0.179	0.4557	0	0	0.1901	0	0.8448	0.3133	0.2731
GCF_000267345.2_ASM26734v2_genomic	E	11	O157	H7	O157:H7	0.1555	0.0609	0.5567	0.9402	0.8305	0.8983	1	1	0.9379	1	0.6236	0.5024	0.6022	0.6486	0.6466	0.6296	0.6476	0.5932	0.5698	0.5722	0.4019	0.4075	0.4013	0.9619	0.4501	0.963	0.0688	1	0.8085	0.8066	0.8167	0.8288	0	0.0329	0	0.179	0.4557	0	0	0.1901	0	0.8448	0.3133	0.2731
GCF_000267365.2_ASM26736v2_genomic	E	11	O157	H7	O157:H7	0.1555	0.0609	0.5567	0.9402	0.8305	0.8983	0.9669	0.9669	0.904	1	0.9585	0.7143	0.9409	0.9921	0.9921	0.9507	1	0.9379	0.9721	1	0.9481	0.9805	0.9854	0.9619	0.4501	0.963	0.0688	1	0.8085	0.8066	0.8167	0.8288	0	0.0329	0	0.179	0.4557	0	0	0.1901	0	0.8448	0.3133	0.2731
GCF_000267385.2_ASM26738v2_genomic	E	11	O157	H7	O157:H7	0.1555	0.0609	0.5567	0.9402	0.8305	0.8983	0.9669	0.9669	0.904	1	0.9585	0.7143	0.9409	0.9921	0.9921	0.9507	1	0.9379	0.9721	1	0.9481	0.9805	0.9854	0.9619	0.4501	0.963	0.0688	1	0.8085	0.8066	0.8167	0.8288	0	0.0329	0	0.179	0.4557	0	0	0.1901	0	0.8448	0.3133	0.2731
GCF_000267405.2_ASM26740v2_genomic	E	11	O157	H7	O157:H7	0.1555	0.0609	0.5567	0.9239	0.8249	0.8983	1	1	0.9379	0.9615	0.9569	0.7127	0.9393	0.9905	0.9952	0.9491	0.9984	0.5932	0.5642	0.5667	0.5332	0.5438	0.534	0.9619	0.4501	0.963	0.0695	1	0.8085	0.8066	0.8167	0.8288	0	0.0329	0	0.179	0.3067	0	0	0.1901	0	0.8448	0.3133	0.2731
GCF_000267425.2_ASM26742v2_genomic	E	11	-	H7	-:H7	0.1555	0.0609	0.5567	0.9402	0.8305	0.8983	0.9669	0.9669	0.904	1	0.9585	0.7143	0.9409	0.9921	0.9921	0.9507	1	0.5876	0.5698	0.5722	0.5348	0.5455	0.5356	0.9416	0.4501	0.963	0.0688	1	0.8085	0.8066	0.8167	0.8288	0	0.0329	0	0.179	0.4557	0	0	0.1901	0	0.8448	0.3133	0.2731
GCF_000267445.2_ASM26744v2_genomic	E	11	O157	H7	O157:H7	0.1555	0.0609	0.5567	0.9402	0.8305	0.8983	1	1	0.9379	1	0.6236	0.5024	0.6022	0.6486	0.6466	0.6296	0.6476	0.5932	0.5698	0.5722	0.4019	0.4075	0.4013	0.9619	0.4501	0.963	0.0688	1	0.8085	0.8066	0.8167	0.8288	0	0.0329	0	0.179	0.4557	0	0	0.1901	0	0.8448	0.3133	0.2731
GCF_000267465.2_ASM26746v2_genomic	E	11	O157	H7	O157:H7	0.1555	0.0609	0.5567	0.9239	0.8249	0.8983	1	1	0.9379	0.9615	0.6236	0.5024	0.6022	0.6486	0.6466	0.6296	0.6476	0.5932	0.5642	0.5667	0.4019	0.4075	0.4013	0.9619	0.3599	0.963	0.0688	1	0.8085	0.8066	0.8167	0.8288	0	0.0329	0	0.179	0.4557	0	0	0.1901	0	0.8448	0.3133	0.2731
GCF_000267485.2_ASM26748v2_genomic	E	11	O157	H7	O157:H7	0.1555	0.2024	0.5567	0.9239	0.8249	0.8983	1	1	0.9379	0.9615	0.9569	0.7127	0.9393	0.9905	0.9952	0.9491	0.9984	0.9379	0.9721	1	0.9481	0.9805	0.9854	0.9619	0.4501	0.963	0.0688	1	0.8085	0.8066	0.8167	0.8288	0	0.0329	0	0.179	0.4557	0	0	0.1901	0	0.8448	0.3133	0.2731
GCF_000267505.2_ASM26750v2_genomic	E	11	O157	H7	O157:H7	0.1555	0.2024	0.5576	0.9239	0.8249	0.8983	1	1	0.9379	0.9615	0.9569	0.7127	0.9393	0.9905	0.9952	0.9491	0.9984	0.9379	0.9721	1	0.9481	0.9805	0.9854	0.9619	0.4501	0.2165	0.0688	1	0.8085	0.8066	0.8167	0.8288	0	0.0329	0	0.179	0.1008	0	0	0.1901	0	0.8448	0.3133	0.2349
GCF_000267525.2_ASM26752v2_genomic	E	11	-	H7	-:H7	0.1555	0.1763	0.5567	0.9239	0.8249	0.8983	1	1	0.9379	0.9615	0.9569	0.7127	0.9393	0.9905	0.9952	0.9491	0.9984	0.9379	0.9721	1	0.9481	0.9805	0.9854	0.9619	0.4501	0.963	0.0688	1	0.8085	0.8066	0.8167	0.8288	0	0.0329	0	0.179	0.4557	0	0	0.1901	0	0.8448	0.3133	0.2731
GCF_000267585.2_ASM26758v2_genomic	E	11	-	H7	-:H7	0.1555	0.1759	0.5576	0.837	0.7514	0.7966	0.8619	0.8619	0.8192	0.8791	0.9569	0.7127	0.9393	0.9905	0.9952	0.9491	0.9984	0.9379	0.9721	1	0.9481	0.9805	0.9854	0.9619	0.4398	0.963	0.0688	0.9553	0.7676	0.7697	0.7763	0.7885	0	0.0329	0	0.179	0.4557	0	0	0.1901	0	0.8448	0.3133	0.9046
GCF_000267605.2_ASM26760v2_genomic	E	11	-	H7	-:H7	0.1555	0.0609	0.5567	0.9402	0.8305	0.8983	0.9669	0.9669	0.904	1	0.9585	0.7143	0.9409	0.9921	0.9921	0.9507	1	0.5876	0.5698	0.5722	0.5348	0.5455	0.5356	0.9619	0.4501	0.963	0.0688	1	0.8085	0.8066	0.8167	0.8288	0	0.154	0	0.179	0.4557	0	0	0.1901	0	0.8448	0.3133	0.2731
GCF_000267625.2_ASM26762v2_genomic	E	11	O157	H7	O157:H7	0.1555	0.0609	0.5567	0.9402	0.8305	0.8983	0.9669	0.9669	0.904	1	0.9585	0.7143	0.9409	0.9921	0.9921	0.9507	1	0.5876	0.5698	0.5722	0.5348	0.5455	0.5356	0.9619	0.4501	0.963	0.0688	1	0.8085	0.8066	0.8167	0.8288	0	0.0329	0	0.179	0.4557	0	0	0.1901	0	0.8448	0.3133	0.2731
GCF_000267645.2_ASM26764v2_genomic	E	11	O157	H7	O157:H7	0.1555	0.0609	0.5567	0.9402	0.8305	0.8983	0.9669	0.9669	0.904	1	0.9585	0.7143	0.9409	0.9921	0.9921	0.9507	1	0.9379	0.9721	1	0.9481	0.9805	0.9854	0.9619	0.4501	0.963	0.0688	1	0.8085	0.8066	0.8167	0.8288	0	0	0	0.179	0.4557	0	0	0.1901	0	0.8448	0.3133	0.2731
GCF_000267665.2_ASM26766v2_genomic	E	11	O157	H7	O157:H7	0.1555	0.2024	0.5576	0.9239	0.8249	0.8983	1	1	0.9379	0.9615	0.9569	0.7127	0.9393	0.9905	0.9952	0.9491	0.9984	0.9379	0.9721	1	0.9481	0.9805	0.9854	0.9619	0.4501	0.963	0.0688	1	0.8085	0.8066	0.8167	0.8288	0	0.0329	0	0.179	0.4557	0	0	0.1901	0	0.8448	0.3133	0.2349
GCF_000267685.2_ASM26768v2_genomic	E	11	-	H7	-:H7	0.1555	0.0609	0.5567	0.7554	0.6949	0.7571	0.8066	0.8066	0.7853	0.8077	0.6427	0.5185	0.6214	0.6661	0.6656	0.6486	0.6667	0.5051	0.4844	0.4833	0.4149	0.4205	0.4142	0.9112	0.4501	0.963	0.0688	1	0.8085	0.8066	0.8167	0.8288	0	0.0329	0	0.179	0.4557	0	0	0.1901	0	0.8448	0.3133	0.2731
GCF_000267705.2_ASM26770v2_genomic	E	5623	-	H7	-:H7	0.1555	0.0609	0.5567	0.9402	0.8305	0.8983	0.9669	0.9669	0.904	1	0.9585	0.7143	0.9409	0.9921	0.9921	0.9507	1	0.9379	0.9721	1	0.9481	0.9805	0.9854	0.9619	0.4501	0.963	0.0688	1	0.8085	0.8066	0.8167	0.8288	0	0.0329	0	0.179	0.4557	0	0	0.1901	0	0.8448	1	0.2731
GCF_000267725.2_ASM26772v2_genomic	E	11	-	H7	-:H7	0.1555	0.0609	0.5567	0.9402	0.8305	0.8983	0.9669	0.9669	0.904	1	0.9585	0.7143	0.9409	0.9921	0.9921	0.9507	1	0.5876	0.5698	0.5722	0.5348	0.5455	0.5356	0.9619	0.4501	0.963	0.0688	1	0.8085	0.8066	0.8167	0.8288	0	0.1521	0.1136	0.179	0.4557	0	0	0.1901	0	0.8448	1	0.2731
GCF_000267745.2_ASM26774v2_genomic	E	11	-	H7	-:H7	0.1555	0.1166	0.5567	0.9402	0.8305	0.8983	0.9669	0.9669	0.904	1	0.9585	0.7143	0.9409	0.9921	0.9921	0.9507	1	0.9379	0.9721	1	0.9481	0.9805	0.9854	0.9619	0.4501	0.963	0.0688	1	0.8085	0.8066	0.8167	0.8288	0	0.0329	0	0.179	0.4557	0	0	0.1901	0	0.8448	1	0.2731
GCF_000267765.2_ASM26776v2_genomic	E	11	O157	H7	O157:H7	0.1555	0.0609	0.5567	0.9402	0.8305	0.8983	1	1	0.9379	1	0.8246	0.6372	0.8131	0.8601	0.8621	0.8203	0.8651	0.5932	0.5698	0.5722	0.4781	0.487	0.479	0.9619	0.4501	0.9608	0.0688	1	0.8085	0.8066	0.8167	0.8288	0	0.0329	0	0.179	0.4557	0	0	0.1901	0	0.8448	0.3133	0.2731
GCF_000267785.2_ASM26778v2_genomic	E	11	O157	H7	O157:H7	0.1555	0.0609	0.5567	0.9402	0.8305	0.8983	1	1	0.9379	1	0.6236	0.5024	0.6022	0.6486	0.6466	0.6296	0.6476	0.5932	0.5698	0.5722	0.4019	0.4075	0.4013	0.9619	0.4501	0.963	0.0688	1	0.8085	0.8066	0.8167	0.8288	0	0.0329	0	0.179	0.4557	0	0	0.1901	0	0.8448	0.3133	0.2731
GCF_000267805.2_ASM26780v2_genomic	E	11	-	H7	-:H7	0.1555	0.0609	0.5567	0	0	0	0	0	0	0	0	0	0	0	0	0	0	0	0	0	0	0	0	0.9619	0.4501	0.963	0.0688	1	0.8085	0.8066	0.8167	0.8288	0	0.0329	0	0.179	0.4557	0	0	0.1901	0	0.8448	0.3133	0.2731
GCF_000267825.2_ASM26782v2_genomic	E	11	O157	H7	O157:H7	0.1555	0.1166	0.5567	0.9402	0.8305	0.8983	0.9669	0.9669	0.904	1	0.9585	0.7143	0.9409	0.9921	0.9921	0.9507	1	0.9379	0.9721	1	0.9481	0.9805	0.9854	0.9619	0.4501	0.963	0.0688	1	0.8085	0.8066	0.8167	0.8288	0	0.0329	0	0.179	0.4557	0	0	0.1901	0	0.8448	1	0.2731
GCF_000267845.2_ASM26784v2_genomic	E	11	O157	H7	O157:H7	0.1555	0.1166	0.5567	0.9402	0.8305	0.8983	0.9669	0.9669	0.904	1	0.9585	0.7143	0.9409	0.9921	0.9921	0.9507	1	0.9379	0.9721	1	0.9481	0.9805	0.9854	0.9619	0.4501	0.963	0.0688	1	0.8085	0.8066	0.8167	0.8288	0	0.0329	0	0.179	0.4557	0	0	0.1901	0	0.8448	1	0.2731
GCF_000267865.2_ASM26786v2_genomic	E	11	O157	H7	O157:H7	0.1555	0.8735	0.5567	0.9402	0.8305	0.8983	0.9669	0.9669	0.904	1	0.941	0.7127	0.9249	0.9746	0.9746	0.9412	0.9778	0.5876	0.5698	0.5722	0.5332	0.5438	0.534	0.9619	0.4501	0.9615	0.0688	1	0.8085	0.8066	0.8167	0.8288	0	0.0329	0	0.179	0.4513	0	0	0.1901	0	0.8448	0.3133	0.2731
GCF_000267885.2_ASM26788v2_genomic	E	11	O157	H7	O157:H7	0.1555	0.0609	0.5567	0.9402	0.8305	0.8983	0.9669	0.9669	0.904	1	0.9585	0.7143	0.9409	0.9921	0.9921	0.9507	1	0.5876	0.5698	0.5722	0.5348	0.5455	0.5356	0.9619	0.4512	0.963	0.0688	1	0.8085	0.8066	0.8167	0.8288	0	0.0329	0	0.179	0.4557	0	0	0.1901	0	0.8448	0.3133	0.2731
GCF_000267905.2_ASM26790v2_genomic	E	11	-	H7	-:H7	0.1555	0.0609	0.5567	0.9402	0.8305	0.8983	0.9669	0.9669	0.904	1	0.9585	0.7143	0.9409	0.9921	0.9921	0.9507	1	0.9379	0.9721	1	0.9481	0.9805	0.9854	0.9619	0.4501	0.963	0.0688	1	0.8085	0.8066	0.8167	0.8288	0	0.0329	0	0.179	0.4557	0	0	0.1901	0	0.8448	1	0.2731
GCF_000267925.2_ASM26792v2_genomic	E	11	O157	H7	O157:H7	0.1555	0.0609	0.5567	0.9402	0.8305	0.8983	1	1	0.9379	1	0.6236	0.5024	0.6022	0.6486	0.6466	0.6296	0.6476	0.5932	0.5698	0.5722	0.4019	0.4075	0.4013	0.9619	0.4501	0.963	0.0688	1	0.8085	0.8066	0.8167	0.8288	0	0.0329	0	0.179	0.4557	0	0	0.1901	0	0.8448	0.3133	0.2731
GCF_000267945.2_ASM26794v2_genomic	E	11	O157	H7	O157:H7	0.1555	0.0609	0.5567	0.9402	0.8305	0.8983	0.9669	0.9669	0.904	1	0.9585	0.7143	0.9409	0.9921	0.9921	0.9507	1	0.9379	0.9721	1	0.9481	0.9805	0.9854	0.9619	0.4501	0.963	0.0688	1	0.8085	0.8066	0.8167	0.8288	0	0.0329	0	0.179	0.4557	0	0	0.1901	0	0.8448	1	0.2731
GCF_000267965.2_ASM26796v2_genomic	E	11	-	H7	-:H7	0.1555	0.0609	0.5576	0.9239	0.8249	0.8983	1	1	0.9379	0.9615	0.9569	0.7127	0.9393	0.9905	0.9952	0.9491	0.9984	0.9379	0.9721	1	0.9481	0.9805	0.9854	0.9619	0.4501	0.963	0.0688	1	0.8085	0.8066	0.8167	0.8288	0	0.0329	0	0.179	0.4557	0	0	0.1901	0	0.8448	0.3133	0.9956
GCF_000269645.1_PB_Esch_coli_MG12655_V1_genomic	A	10	O16	H48	O16:H48	0.1707	0.0141	0.0376	0	0	0	0	0	0	0	0	0	0	0	0	0	0	0	0	0	0	0	0	0.2482	0.0365	0.2144	0	0.1604	0.157	0.1559	0.1575	0.1583	0	0	0	0.179	0.9693	0	0	0.1901	0	0	0.3133	0
GCF_000270105.1_ASM27010v1_genomic	A	1060	O16	H48	O16:H48	0.1707	0.0141	0.0376	0	0	0	0	0	0	0	0	0	0	0	0	0	0	0	0	0	0	0	0	0.2482	0.0365	0.2144	0	0.1604	0.157	0.1559	0.1575	0.1583	0	0	0	0.179	0.9693	0	0	0.1901	0	0	0.3133	0
GCF_000273425.1_Esch_coli_MG12655_V1_genomic	A	10	O16	H48	O16:H48	0.1707	0.0141	0.0376	0	0	0	0	0	0	0	0	0	0	0	0	0	0	0	0	0	0	0	0	0.2482	0.0365	0.2144	0	0.1604	0.157	0.1559	0.1575	0.1583	0	0	0	0.179	0.9693	0	0	0.1901	0	0	0.3133	0
GCF_000276745.1_EC_O111_H8_CVM9602_v01_genomic	B1	16	O111	H8	O111:H8	0.1561	0.0358	0.8295	0.5652	0.5819	0.5706	0.5635	0.5635	0.6158	0.5659	0.5343	0.5441	0.5256	0.5358	0.5293	0.5231	0.5317	0.9379	0.9721	1	0.9481	0.9805	0.9854	0.967	0.0541	0.963	0.0642	0.8956	0.8127	0.7804	0.8177	0.8121	0.0985	0	0	0.1551	0.0638	0	0	0.1901	0	0	1	0
GCF_000276765.1_EC_O111_H8_CVM9634_1.0_genomic	B1	-	O111	H8	O111:H8	0.1561	0.0358	0.8295	0.9511	0.8362	0.904	0.9779	0.9779	0.9096	0.989	0.9585	0.7143	0.9409	0.9921	0.9921	0.9507	1	0.9379	0.9721	1	0.9481	0.9805	0.9854	0.967	0.0541	0.963	0.6424	0.8956	0.8127	0.7804	0.8177	0.8121	0.0985	0	0	0.179	0.0794	0	0	0.1901	0	0	1	0.9824
GCF_000276785.1_EC_O26_H11_CVM10224_1.0_genomic	B1	21	O26	H11	O26:H11	0.1516	0.0357	0.6498	0.5652	0.5819	0.5706	0.5635	0.5635	0.6158	0.5659	0.5343	0.5441	0.5256	0.5358	0.5293	0.5231	0.5317	0.9379	0.9721	1	0.9481	0.9805	0.9854	0.2482	0.0549	0.4744	0.0658	0.8181	0.8382	0.8543	0.9984	0.8309	0.0985	0	0	0.1551	0.9615	0	0	0.1901	0	0	0.3133	0
GCF_000276845.1_EC_O26_H11_CVM10030_1.0_genomic	B1	21	O26	H11	O26:H11	0.1561	0.0357	0.6498	0.5652	0.5819	0.5706	0.5635	0.5635	0.6158	0.5659	0.5343	0.5441	0.5256	0.5358	0.5293	0.5231	0.5317	0.9379	0.9721	1	0.9481	0.9805	0.9854	0.2482	0.3569	0.5427	0.0658	0.8019	0.8207	0.8388	0.9801	0.8121	0.0985	0	0	0.179	0.9586	0	0	0.1901	0	0	0.3133	0
GCF_000276865.1_EC_O111_CVM9455_1.0_genomic	B1	21	O111	H11	O111:H11	0.1561	0.0136	0.6488	0.5652	0.5819	0.5706	0.5635	0.5635	0.6158	0.5659	0.5343	0.5441	0.5256	0.5358	0.5293	0.5231	0.5317	0.9379	0.9721	1	0.9481	0.9805	0.9854	0.2482	0.3366	0.9615	0.0658	0.8181	0.8382	0.8543	0.9984	0.8309	0.0985	0.0727	0	0.179	0.9718	0	0	0.1901	0	0	0.9867	0.884
GCF_000276885.1_EC_O26_H11_CVM9952_1.0_genomic	B1	21	O26	H11	O26:H11	0.1561	0.2099	0.6498	0.5652	0.5819	0.5706	0.5635	0.5635	0.6158	0.5659	0.5343	0.5441	0.5256	0.5358	0.5293	0.5231	0.5317	0.9379	0.9721	1	0.9481	0.9805	0.9854	0.2482	0.5587	0.5427	0.8527	0.8019	0.8207	0.8388	0.9801	0.8121	0.0985	0.1052	0	0.179	0.9523	0	0	0.1901	0	0	1	0
GCF_000276925.1_EC_O111_H11_CVM9553_1.0_genomic	B1	21	O111	H11	O111:H11	0.1561	0.0358	0.6488	0.5652	0.5819	0.5706	0.5635	0.5635	0.6158	0.5659	0.5343	0.5441	0.5256	0.5358	0.5293	0.5231	0.5317	0.9379	0.9721	1	0.9481	0.9805	0.9854	0.2482	0.3761	0.5641	0.0658	0.8019	0.8207	0.8388	0.9801	0.8121	0.0985	0	0	0.179	0.9718	0	0	0.1901	0	0	0.9867	0.8869
GCF_000276945.1_EC_O26_H11_CVM10021_1.0_genomic	B1	21	O26	H11	O26:H11	0.1561	0.0358	0.6498	0.5652	0.5819	0.5706	0.5635	0.5635	0.6158	0.5659	0.5343	0.5441	0.5256	0.5358	0.5293	0.5231	0.5317	0.9379	0.9721	1	0.9481	0.9805	0.9854	0.2482	0.2781	0.683	0.8389	0.8181	0.8382	0.8543	0.9984	0.8309	0.0985	0	0	0.179	0.9615	0	0	0.1901	0	0	0.9867	0
GCF_000281775.1_ASM28177v1_genomic	B1	677	O174	H21	O174:H21	0.1691	0.8932	0.0394	0.9239	0.8305	0.8983	1	1	1	0.9615	0.941	0.6982	0.9217	0.9603	0.9477	0.9936	0.954	0.6102	0.6145	0.6056	0.53	0.5422	0.5307	0.2482	0.9853	0.9964	1	0.1808	0.1804	0.1848	0.1849	0.1841	0.0985	0	0	0.179	0.9805	0	0	0.1901	0	0.9425	0.9911	0.9001
GCF_000284495.1_ASM28449v1_genomic	B2	135	O83	H1	O83:H1	0.1569	0.0156	0.0337	0	0	0	0	0	0	0	0	0	0	0	0	0	0	0	0	0	0	0	0	0.2482	0.4107	0.2144	0.0642	0.1835	0.182	0.1864	0.1876	0.1857	0	0.0347	0.087	0.1784	0.0594	0	0	0.1901	0	0	0.72	0
GCF_000285375.1_ASM28537v1_genomic	B2	-	O1	H7	O1:H7	0.1569	0.0117	0.0372	0	0	0	0	0	0	0	0	0	0	0	0	0	0	0	0	0	0	0	0	0.2482	0.4099	0.2493	0.6228	0.1835	0.182	0.1864	0.1882	0.1857	0	0.1502	0	0.1784	0.4552	0	0	0.1901	0	0	0.72	0.9148
GCF_000285655.3_EC958.v1_genomic	B2	131	O25	H4	O25:H4	0.3346	0.0189	0.0362	0	0	0	0	0	0	0	0	0	0	0	0	0	0	0	0	0	0	0	0	0.2482	0.3665	0.9601	0.0682	0.183	0.182	0.1875	0.1882	0.1863	0	0	0	0.2276	0.8739	0	0.5512	0.1901	0.1751	0	0.72	0.9075
GCF_000295775.2_ASM29577v2_genomic	B2	12	O4	H5	O4:H5	0.1569	0.0782	0	0	0	0	0	0	0	0	0	0	0	0	0	0	0	0	0	0	0	0	0	0.2482	0.411	0.2158	0.8802	0.1835	0.182	0.1864	0.1876	0.1857	0	0.0365	0	0.1784	0.9542	0	0	0.1901	0	1	0.3133	0.9075
GCF_000297235.3_EC302_04.1_genomic	D	349	O166	H15	O166:H15	0.1555	0.0135	0.0305	0	0	0	0	0	0	0	0	0	0	0	0	0	0	0	0	0	0	0	0	0.2482	0.0358	0.2165	0	0.1787	0.1788	0.1816	0.1839	0.1814	0	0.0332	0	0.1805	0.1694	0	0	0.1901	0	0	0.3133	0.8869
GCF_000299255.1_ASM29925v1_genomic	B1	678	O104	H4	O104:H4	0.315	0.0111	0.0405	0.9402	0.8305	0.8983	0.9669	0.9669	0.904	1	0.9585	0.7143	0.9409	0.9921	0.9921	0.9507	1	0.5876	0.5698	0.5722	0.5348	0.5455	0.5356	0.2482	0.5112	0.9623	0.0682	0.1803	0.1798	0.1843	0.1844	0.1836	0.0985	0.0322	0	0.9864	0.8744	0.9623	0.5413	0.1901	0	0	0.3133	0.8928
GCF_000299455.1_ASM29945v1_genomic	B1	678	O104	H4	O104:H4	0.315	0.0111	0.0405	0.9402	0.8305	0.8983	0.9669	0.9669	0.904	1	0.9585	0.7143	0.9409	0.9921	0.9921	0.9507	1	0.5876	0.5698	0.5722	0.5348	0.5455	0.5356	0.2482	0.5112	0.9623	0.0682	0.1803	0.1798	0.1843	0.1844	0.1836	0.0985	0.1549	0	0.9864	0.8744	0.9623	0.5413	0.1901	0	0	0.3133	0.8928
GCF_000299475.1_ASM29947v1_genomic	B1	678	O104	H4	O104:H4	0.315	0.0111	0.0405	0.9402	0.8305	0.8983	0.9669	0.9669	0.904	1	0.9585	0.7143	0.9409	0.9921	0.9921	0.9507	1	0.5876	0.5698	0.5722	0.5348	0.5455	0.5356	0.2482	0.4943	0.9623	0.0682	0.1803	0.1798	0.1843	0.1844	0.1836	0.0985	0.0332	0	0.9864	0.8744	0.9623	0.5248	0.1901	0	0	0.3133	0.8928
GCF_000302715.1_ASM30271v1_genomic	E	11	O157	H7	O157:H7	0.1555	0.2024	0.5576	0.9239	0.8249	0.8983	1	1	0.9379	0.9615	0.9569	0.7127	0.9393	0.9905	0.9952	0.9491	0.9984	0.9379	0.9721	1	0.9481	0.9805	0.9854	0.9619	0.4501	0.963	0.0688	1	0.8085	0.8066	0.8167	0.8288	0	0.0329	0	0.179	0.4557	0	0	0.1901	0	0.8448	0.3133	0.2731
GCF_000302735.1_ASM30273v1_genomic	E	11	O157	H7	O157:H7	0.1555	0.0606	0.5567	0.5652	0.5819	0.5706	0.5635	0.5635	0.6158	0.5659	0.5343	0.5441	0.5256	0.5358	0.5293	0.5231	0.5317	0.9379	0.9721	1	0.9481	0.9805	0.9854	0.9619	0.4501	0.963	0.0688	1	0.8085	0.8066	0.8167	0.8288	0	0.154	0	0.179	0.8807	0	0	0.1901	0	0.8448	1	0.9163
GCF_000303235.2_ASM30323v2_genomic	E	11	O157	H7	O157:H7	0.1555	0.0609	0.5567	0.5652	0.5819	0.5706	0.5635	0.5635	0.6158	0.5659	0.5343	0.5441	0.5256	0.5358	0.5293	0.5231	0.5317	0.9379	0.9721	1	0.9481	0.9805	0.9854	0.9619	0.4501	0.963	0.0688	1	0.8085	0.8066	0.8167	0.8288	0	0.0329	0	0.179	0.4557	0	0	0.1901	0	0.8448	1	0.2731
GCF_000303255.2_ASM30325v2_genomic	B1	5559	O6	H34	O6:H34	0.1561	0.2148	0.0387	0.9239	0.8249	0.8983	1	1	0.9379	0.9615	0.9522	0.7095	0.9393	0.9841	0.9889	0.9444	0.9921	0.5932	0.5642	0.5667	0.5332	0.5438	0.534	0.2482	0.7543	0.9623	0.8193	0.1808	0.1804	0.1843	0.1839	0.1852	0.0985	0	0	0.179	0.408	0	0	0.1901	0	1	0.3133	0
GCF_000303275.2_ASM30327v2_genomic	E	11	O157	H7	O157:H7	0.1555	0.0609	0.5567	0.9402	0.8305	0.8983	0.9669	0.9669	0.904	1	0.9585	0.7143	0.9409	0.9921	0.9921	0.9507	1	0.9379	0.9721	1	0.9481	0.9805	0.9854	0.9619	0.4501	0.963	0.0688	1	0.8085	0.8066	0.8167	0.8288	0	0.154	0	0.179	0.4557	0	0	0.1901	0	0.8448	1	0.2731
GCF_000303295.2_ASM30329v2_genomic	E	11	O157	H7	O157:H7	0.1555	0.0609	0.5567	0.9402	0.8305	0.8983	0.9669	0.9669	0.904	1	0.9585	0.7143	0.9409	0.9921	0.9921	0.9507	1	0.9379	0.9721	1	0.9481	0.9805	0.9854	0.9619	0.4501	0.963	0.0688	1	0.8085	0.8066	0.8167	0.8288	0	0.0329	0	0.179	0.4557	0	0	0.1901	0	0.8448	1	0.2731
GCF_000303315.2_ASM30331v2_genomic	E	11	O157	H7	O157:H7	0.1555	0.0609	0.5567	0.9402	0.8305	0.8983	0.9669	0.9669	0.904	1	0.9585	0.7143	0.9409	0.9921	0.9921	0.9507	1	0.5876	0.5698	0.5722	0.5348	0.5455	0.5356	0.9619	0.4501	0.963	0.0688	1	0.8085	0.8066	0.8167	0.8288	0	0.0329	0	0.179	0.4557	0	0	0.1901	0	0.8448	0.3133	0.2731
GCF_000303335.2_ASM30333v2_genomic	E	11	O157	H7	O157:H7	0.1555	0.0609	0.5567	0.9402	0.8305	0.8983	1	1	0.9379	1	0.8246	0.6372	0.8131	0.8601	0.8621	0.8203	0.8651	0.5932	0.5698	0.5722	0.4781	0.487	0.479	0.9619	0.4501	0.963	0.0688	1	0.8085	0.8066	0.8167	0.8288	0	0.0329	0	0.179	0.4557	0	0	0.1901	0	0.8448	0.3133	0.2731
GCF_000303355.2_ASM30335v2_genomic	E	11	O157	H7	O157:H7	0.1555	0.0609	0.5567	0.9402	0.8305	0.8983	1	1	0.9379	1	0.8246	0.6372	0.8131	0.8601	0.8621	0.8203	0.8651	0.5932	0.5698	0.5722	0.4781	0.487	0.479	0.9619	0.4501	0.9608	0.0688	1	0.8085	0.8066	0.8167	0.8288	0	0.0329	0	0.179	0.4557	0	0	0.1901	0	0.8448	0.3133	0.9339
GCF_000303375.2_ASM30337v2_genomic	E	11	O157	H7	O157:H7	0.1555	0.0609	0.5567	0.9402	0.8305	0.8983	1	1	0.9379	1	0.8246	0.6372	0.8131	0.8601	0.8621	0.8203	0.8651	0.5932	0.5698	0.5722	0.4781	0.487	0.479	0.9619	0.4501	0.9608	0.0688	1	0.8085	0.8066	0.8167	0.8288	0	0.0329	0	0.179	0.4557	0	0	0.1901	0	0.8448	0.3133	0.2731
GCF_000303395.2_ASM30339v2_genomic	B1	21	O26	H11	O26:H11	0.1561	0.0357	0.6498	0.5652	0.5819	0.5706	0.5635	0.5635	0.6158	0.5659	0.5343	0.5441	0.5256	0.5358	0.5293	0.5231	0.5317	0.9379	0.9721	1	0.9481	0.9805	0.9854	0.2482	0.1352	0.4217	0	0.8181	0.8382	0.8543	0.9984	0.8309	0.0985	0.1549	0	0.179	0.9615	0	0	0.1901	0	0	0.3133	0.4405
GCF_000303415.2_ASM30341v2_genomic	E	11	O157	H7	O157:H7	0.1555	0.0609	0.5567	0.9402	0.8305	0.8983	1	1	0.9379	1	0.8246	0.6372	0.8131	0.8601	0.8621	0.8203	0.8651	0.5932	0.5698	0.5722	0.4781	0.487	0.479	0.9619	0.4501	0.9608	0.0688	1	0.8085	0.8066	0.8167	0.8288	0	0.0329	0	0.179	0.4557	0	0	0.1901	0	0.8448	0.3133	0.2731
GCF_000303435.2_ASM30343v2_genomic	E	11	-	H7	-:H7	0.1555	0.0609	0.5567	0.9402	0.8305	0.8983	1	1	0.9379	1	0.6236	0.5024	0.6022	0.6486	0.6466	0.6296	0.6476	0.5932	0.5698	0.5722	0.4019	0.4075	0.4013	0.9619	0.4501	0.963	0.0688	1	0.8085	0.8066	0.8167	0.8288	0	0.0329	0	0.179	0.4557	0	0	0.1901	0	0.8448	0.3133	0.2731
GCF_000303455.2_ASM30345v2_genomic	E	11	O157	H7	O157:H7	0.1555	0.0609	0.5567	0.9239	0.8249	0.8983	1	1	0.9379	0.9615	0.6236	0.5024	0.6022	0.6486	0.6466	0.6296	0.6476	0.5932	0.5642	0.5667	0.4019	0.4075	0.4013	0.9619	0.4501	0.963	0.0688	1	0.8085	0.8066	0.8167	0.8288	0	0.0329	0	0.179	0.4557	0	0	0.1901	0	0.8448	0.3133	0.2731
GCF_000303475.2_ASM30347v2_genomic	E	11	O157	H7	O157:H7	0.1555	0.0609	0.5567	0.9402	0.8305	0.8983	1	1	0.9379	1	0.6236	0.5024	0.6022	0.6486	0.6466	0.6296	0.6476	0.5932	0.5698	0.5722	0.4019	0.4075	0.4013	0.9619	0.4501	0.963	0.0688	1	0.8085	0.8066	0.8167	0.8288	0	0.0329	0	0.179	0.4557	0	0	0.1901	0	0.8448	0.3133	0.2731
GCF_000303495.2_ASM30349v2_genomic	E	11	O157	H7	O157:H7	0.1555	0.0609	0.5567	0.9402	0.8305	0.8983	1	1	0.9379	1	0.6236	0.5024	0.6022	0.6486	0.6466	0.6296	0.6476	0.5932	0.5698	0.5722	0.4019	0.4075	0.4013	0.9619	0.4501	0.963	0.0688	1	0.8085	0.8066	0.8167	0.8288	0	0.0329	0	0.179	0.4557	0	0	0.1901	0	0.8448	0.3133	0.2731
GCF_000303515.2_ASM30351v2_genomic	E	11	O157	H7	O157:H7	0.1555	0.0609	0.5567	0.9402	0.8305	0.8983	1	1	0.9379	1	0.6236	0.5024	0.6022	0.6486	0.6466	0.6296	0.6476	0.5932	0.5698	0.5722	0.4019	0.4075	0.4013	0.9619	0.4501	0.963	0.0688	1	0.8085	0.8066	0.8167	0.8288	0	0.0329	0	0.179	0.4557	0	0	0.1901	0	0.8448	0.3133	0.2731
GCF_000303535.2_ASM30353v2_genomic	E	11	-	H7	-:H7	0.1555	0.0609	0.5567	0.9239	0.8249	0.8983	1	1	0.9379	0.9615	0.6236	0.5024	0.6022	0.6486	0.6466	0.6296	0.6476	0.5932	0.5642	0.5667	0.4019	0.4075	0.4013	0.9619	0.4501	0.963	0.0688	1	0.8085	0.8066	0.8167	0.8288	0	0.0329	0	0.179	0.4557	0	0	0.1901	0	0.8448	0.3133	0.2731
GCF_000303555.2_ASM30355v2_genomic	E	11	-	H7	-:H7	0.1555	0.0609	0.5567	0.9402	0.8305	0.8983	1	1	0.9379	1	0.6236	0.5024	0.6022	0.6486	0.6466	0.6296	0.6476	0.5932	0.5698	0.5722	0.4019	0.4075	0.4013	0.9619	0.4501	0.963	0.0688	1	0.8085	0.8066	0.8167	0.8288	0	0.0329	0	0.179	0.4557	0	0	0.1901	0	0.8448	0.3133	0.2731
GCF_000303575.2_ASM30357v2_genomic	E	11	O157	H7	O157:H7	0.1555	0.0609	0.5567	0.9402	0.8305	0.8983	0.9669	0.9669	0.904	1	0.9585	0.7143	0.9409	0.9921	0.9921	0.9507	1	0.5876	0.5698	0.5722	0.5348	0.5455	0.5356	0.9619	0.4501	0.963	0.0688	1	0.8085	0.8066	0.8167	0.8288	0	0.0329	0	0.179	0.4557	0	0	0.1901	0	0.8448	0.3133	0.2731
GCF_000303595.2_ASM30359v2_genomic	E	11	O157	H7	O157:H7	0.1555	0.0609	0.5567	0.9402	0.8305	0.8983	0.9669	0.9669	0.904	1	0.9585	0.7143	0.9409	0.9921	0.9921	0.9507	1	0.5876	0.5698	0.5722	0.5348	0.5455	0.5356	0.9619	0.4501	0.963	0.0688	1	0.8085	0.8066	0.8167	0.8288	0	0.0329	0	0.179	0.4557	0	0	0.1901	0	0.8448	0.3133	0.2731
GCF_000303615.2_ASM30361v2_genomic	E	11	O157	H7	O157:H7	0.1555	0.0609	0.5567	0.9402	0.8305	0.8983	0.9669	0.9669	0.904	1	0.9585	0.7143	0.9409	0.9921	0.9921	0.9507	1	0.5876	0.5698	0.5722	0.5348	0.5455	0.5356	0.9619	0.4501	0.963	0.0688	1	0.8085	0.8066	0.8167	0.8288	0	0.0329	0	0.179	0.4557	0	0	0.1901	0	0.8448	0.3133	0.2731
GCF_000303635.2_ASM30363v2_genomic	B1	515	-	H29	-:H29	0.1593	0.0782	0.0387	0	0	0	0	0	0	0	0	0	0	0	0	0	0	0	0	0	0	0	0	0.2482	0.0365	0.2158	0.8802	0.1604	0.1576	0.1559	0.1581	0.1583	0.0985	0	0	0.179	0.9586	0	0	0.1901	0	0	0.3133	0.9985
GCF_000303655.2_ASM30365v2_genomic	B2	5611	O157	H39	O157:H39	0.1569	0.0358	0.9502	0	0	0	0	0	0	0	0	0	0	0	0	0	0	0	0	0	0	0	0	0.2482	0.7481	0.963	0.0642	0.8369	0.8027	0.9604	0.8844	0.8658	0	0	0	0.1784	0.4552	0	0	0.1901	0	0	1	0
GCF_000303675.2_ASM30367v2_genomic	E	11	-	H7	-:H7	0.1555	0.0609	0.5567	0.9239	0.8249	0.8983	1	1	0.9379	0.9615	0.9569	0.7127	0.9393	0.9905	0.9952	0.9491	0.9984	0.5932	0.5642	0.5667	0.5332	0.5438	0.534	0.9619	0.4501	0.963	0.0688	1	0.8085	0.8066	0.8167	0.8288	0	0.0329	0	0.179	0.4557	0	0	0.1901	0	0.8448	0.3133	0.2731
GCF_000303695.2_ASM30369v2_genomic	E	5495	O157	H7	O157:H7	0.1555	0.0609	0.5567	0.9402	0.8305	0.8983	0.9669	0.9669	0.904	1	0.9585	0.7143	0.9409	0.9921	0.9921	0.9507	1	0.5876	0.5698	0.5722	0.5348	0.5455	0.5356	0.9619	0.4512	0.963	0.0688	1	0.8085	0.8066	0.8167	0.8288	0	0.0329	0	0.179	0.4557	0	0	0.1901	0	0.8448	0.3133	0.2731
GCF_000303715.2_ASM30371v2_genomic	E	11	O157	H7	O157:H7	0.1555	0.0609	0.5567	0	0	0	0	0	0	0	0	0	0	0	0	0	0	0	0	0	0	0	0	0.9619	0.4501	0.963	0.9116	1	0.8085	0.8066	0.8167	0.8288	0	0.0329	0	0.179	0.4557	0	0	0.1901	0	0.8448	1	0.2731
GCF_000303735.2_ASM30373v2_genomic	E	11	O157	H7	O157:H7	0.1555	0.0609	0.5567	0.9402	0.8305	0.8983	0.9669	0.9669	0.904	1	0.9585	0.7143	0.9409	0.9921	0.9921	0.9507	1	0.9379	0.9721	1	0.9481	0.9805	0.9854	0.9619	0.4501	0.963	0.0688	1	0.8085	0.8066	0.8167	0.8288	0	0.0329	0	0.179	0.4557	0	0	0.1901	0	0.8448	1	0.2731
GCF_000303755.2_ASM30375v2_genomic	E	11	O157	H7	O157:H7	0.1555	0.0609	0.5567	0.5652	0.5819	0.5706	0.5635	0.5635	0.6158	0.5659	0.5343	0.5441	0.5256	0.5358	0.5293	0.5231	0.5317	0.9379	0.9721	1	0.9481	0.9805	0.9854	0.9619	0.4501	0.963	0.0688	0.9984	0.808	0.8061	0.8161	0.8282	0	0.0329	0	0.1551	0.4557	0	0	0.1901	0	0.8448	1	0.2731
GCF_000303775.2_ASM30377v2_genomic	E	11	O157	H7	O157:H7	0.1555	0.0609	0.5576	0.9239	0.8249	0.8983	1	1	0.9379	0.9615	0.9569	0.7127	0.9393	0.9905	0.9952	0.9491	0.9984	0.9379	0.9721	1	0.9481	0.9805	0.9854	0.9619	0.4501	0.963	0.0688	1	0.8085	0.8066	0.8167	0.8288	0	0.0329	0	0.179	0.4557	0	0	0.1901	0	0.8448	0.3133	0.2349
GCF_000303795.2_ASM30379v2_genomic	E	11	O157	H7	O157:H7	0.1555	0.2024	0.5567	0.9402	0.8305	0.8983	0.9669	0.9669	0.904	1	0.9585	0.7143	0.9409	0.9921	0.9921	0.9507	1	0.9379	0.9721	1	0.9481	0.9805	0.9854	0.9619	0.4501	0.963	0.0688	1	0.8085	0.8066	0.8167	0.8288	0	0.0329	0	0.179	0.4557	0	0	0.1901	0	0.8448	1	0.9075
GCF_000303815.2_ASM30381v2_genomic	E	11	O157	H7	O157:H7	0.1555	0.0609	0.5576	0.9239	0.8249	0.8983	1	1	0.9379	0.9615	0.9569	0.7127	0.9393	0.9905	0.9952	0.9491	0.9984	0.5932	0.5642	0.5667	0.5332	0.5438	0.534	0.9619	0.2913	0.963	0.0688	1	0.8085	0.8066	0.8167	0.8288	0	0.0329	0	0.179	0.4552	0	0	0.1901	0	0.8448	0.3133	0.2349
GCF_000303835.2_ASM30383v2_genomic	E	11	O157	H7	O157:H7	0.1555	0.2024	0.5567	0.9511	0.8362	0.904	1	1	0.9379	0.989	0.5566	0.5441	0.5335	0.5739	0.5721	0.5548	0.573	0.9379	0.9721	1	0.9481	0.9805	0.9854	0.9619	0.4501	0.963	0.0688	1	0.8085	0.8066	0.8167	0.8288	0	0.0329	0	0.179	0.4557	0	0	0.1901	0	0.8448	0.3133	0.2731
GCF_000303855.2_ASM30385v2_genomic	E	11	O157	H7	O157:H7	0.1555	0.0609	0.5576	0.9239	0.8249	0.8983	1	1	0.9379	0.9615	0.9569	0.7127	0.9393	0.9905	0.9952	0.9491	0.9984	0.5932	0.5642	0.5667	0.5332	0.5438	0.534	0.9543	0.4501	0.963	0.0688	1	0.8085	0.8066	0.8167	0.8288	0	0.0329	0	0.179	0.4557	0	0	0.1901	0	0.8448	0.3133	0.2349
GCF_000303875.2_ASM30387v2_genomic	E	11	O157	H7	O157:H7	0.1555	0.0609	0.5567	0.9402	0.8305	0.8983	0.9669	0.9669	0.904	1	0.9585	0.7143	0.9409	0.9921	0.9921	0.9507	1	0.9379	0.9721	1	0.9481	0.9805	0.9854	0.9619	0.4501	0.963	0.0688	1	0.8085	0.8066	0.8167	0.8288	0	0.1521	0.1136	0.179	0.4557	0	0	0.1901	0	0.8448	1	0.2731
GCF_000303895.2_ASM30389v2_genomic	E	11	O157	H7	O157:H7	0.1555	0.0609	0.5567	0.9402	0.8305	0.8983	0.9669	0.9669	0.904	1	0.9585	0.7143	0.9409	0.9921	0.9921	0.9507	1	0.9379	0.9721	1	0.9481	0.9805	0.9854	0.9619	0.4501	0.963	0.0688	1	0.8085	0.8066	0.8167	0.8288	0	0.0329	0	0.179	0.4557	0	0	0.1901	0	0.8448	1	0.2731
GCF_000303915.2_ASM30391v2_genomic	A	11	O157	H7	O157:H7	0.1555	0.0609	0.5567	0.9402	0.8305	0.8983	0.9669	0.9669	0.904	1	0.9585	0.7143	0.9409	0.9921	0.9921	0.9507	1	0.9379	0.9721	1	0.9481	0.9805	0.9854	0.9619	0.4501	0.963	0.0688	1	0.8085	0.8066	0.8167	0.8288	0	0.154	0	0.179	0.4557	0	0	0.1901	0	0.8448	1	0.2731
GCF_000303935.2_ASM30393v2_genomic	E	11	O157	H7	O157:H7	0.1555	0.0609	0.5567	0.9402	0.8305	0.8983	0.9669	0.9669	0.904	1	0.9585	0.7143	0.9409	0.9921	0.9921	0.9507	1	0.9379	0.9721	1	0.9481	0.9805	0.9854	0.9619	0.4501	0.963	0.0688	1	0.8085	0.8066	0.8167	0.8288	0	0	0	0.179	0.4557	0	0	0.1901	0	0.8448	0.3133	0.2731
GCF_000303955.2_ASM30395v2_genomic	E	11	O157	H7	O157:H7	0.1555	0.0609	0.5567	0	0	0	0	0	0	0	0	0	0	0	0	0	0	0	0	0	0	0	0	0.9619	0.4501	0.963	0.0688	1	0.8085	0.8066	0.8167	0.8288	0	0.0329	0	0.179	0.4557	0	0	0.1901	0	0.8448	1	0.9001
GCF_000303975.2_ASM30397v2_genomic	E	11	O157	H7	O157:H7	0.1555	0.0609	0.5576	0.9239	0.8249	0.8983	1	1	0.9379	0.9615	0.9569	0.7127	0.9393	0.9905	0.9952	0.9491	0.9984	0.5932	0.5642	0.5667	0.5332	0.5438	0.534	0.9619	0.4501	0.963	0.0688	0.9989	0.8074	0.8056	0.8156	0.8277	0	0.0329	0	0.179	0.4557	0	0	0.1901	0	0.8448	0.3133	0.2349
GCF_000303995.2_ASM30399v2_genomic	E	335	O55	H7	O55:H7	0.1555	0.0604	0.5585	0.9239	0.8249	0.8983	1	1	0.9379	0.9615	0.9617	0.7159	0.9473	0.9952	0.9826	0.9539	0.9889	0.5932	0.5642	0.5667	0.5365	0.5455	0.5372	0.9619	0.7495	0.9623	0.0688	0.9968	0.8085	0.8072	0.8177	0.8282	0	0.0329	0	0.179	0.4552	0	0	0.1901	0	0.8448	0.9867	0
GCF_000304015.2_ASM30401v2_genomic	E	11	O157	H7	O157:H7	0.1555	0.0609	0.5567	0.9239	0.8249	0.8983	1	1	0.9379	0.9615	0.9569	0.7127	0.9393	0.9905	0.9952	0.9491	0.9984	0.9379	0.9721	1	0.9481	0.9805	0.9854	0.9619	0.4501	0.963	0.0688	1	0.8085	0.8066	0.8167	0.8288	0	0.1521	0.1157	0.179	0.4552	0	0	0.1901	0	0.8448	0.3133	0.2731
GCF_000304035.2_ASM30403v2_genomic	E	11	O157	H7	O157:H7	0.1555	0.0609	0.5567	0.9239	0.8249	0.8983	1	1	0.9379	0.9615	0.9553	0.7143	0.9377	0.9889	0.9889	0.9475	0.9952	0.9379	0.9721	1	0.9481	0.9805	0.9854	0.9619	0.0549	0.963	0.0642	1	0.8085	0.8066	0.8167	0.8288	0	0.0329	0	0.179	0.3496	0	0	0.1901	0	0.8448	0.3133	0.2761
GCF_000304055.2_ASM30405v2_genomic	E	11	O157	H7	O157:H7	0.1555	0.0609	0.5558	0.9402	0.8305	0.8983	0.9669	0.9669	0.904	1	0.9585	0.7143	0.9409	0.9921	0.9921	0.9507	1	0.5876	0.5698	0.5722	0.5348	0.5455	0.5356	0.9619	0.0353	0.2165	0.0688	1	0.8085	0.8066	0.8167	0.8288	0	0.0329	0	0.179	0.1066	0	0	0.1901	0	0.8448	0.3133	0.9207
GCF_000304075.2_ASM30407v2_genomic	A	10	-	H16	-:H16	0.1531	0.0138	0.6452	0	0	0	0	0	0	0	0	0	0	0	0	0	0	0	0	0	0	0	0	0.2482	0.5219	0.2151	0	0.8213	0.9984	0.7852	0.8484	0.8202	0	0	0	0.179	0.3797	0	0	0.1901	0	0	0.3133	0.1791
GCF_000304095.2_ASM30409v2_genomic	B2	725	-	H45	-:H45	0.1569	0.0108	0.9382	0	0	0	0	0	0	0	0	0	0	0	0	0	0	0	0	0	0	0	0	0.2482	0.2877	0.2144	0.0658	0.8321	0.8117	0.842	0.8323	0.9984	0	0.9878	0.8271	0.1784	0.0599	0	0	0.1901	0.1751	0	0.3133	0.8693
GCF_000304115.2_ASM30411v2_genomic	A	10	O157	H16	O157:H16	0.1531	0.0138	0.6452	0	0	0	0	0	0	0	0	0	0	0	0	0	0	0	0	0	0	0	0	0.2482	0.0365	0.2151	0.0629	0.8213	0.9984	0.7852	0.8484	0.8202	0	0.1502	0	0.179	0.4513	0	0	0.1901	0	0	1	0.1295
GCF_000304135.2_ASM30413v2_genomic	A	5502	O157	H16	O157:H16	0.2717	0.9706	0.0366	0	0	0	0	0	0	0	0	0	0	0	0	0	0	0	0	0	0	0	0	0.9797	0.5153	0.2144	0.9136	0.1604	0.1565	0.1564	0.1581	0.1605	0.0985	0	0	0.2899	0.9625	0	0	0.1901	0	1	0.9867	0.7372
GCF_000304255.1_ECAD30.1_genomic	A	-	O177	H10	O177:H10	0.1707	0.0106	0.0337	0	0	0	0	0	0	0	0	0	0	0	0	0	0	0	0	0	0	0	0	0.2482	0.2994	0.916	0.9116	0.1792	0.1788	0.1832	0.1828	0.182	0.0985	0	0.0902	0.179	0.4537	0	0	0.2026	0	0	0.3133	0.8855
GCF_000304815.2_ASM30481v2_genomic	E	11	O157	H7	O157:H7	0.1555	0.0609	0.5567	0.9402	0.8305	0.8983	0.9669	0.9669	0.904	1	0.9585	0.7143	0.9409	0.9921	0.9921	0.9507	1	0.9379	0.9721	1	0.9481	0.9805	0.9854	0.9619	0.4501	0.963	0.0688	1	0.8085	0.8066	0.8167	0.8288	0	0	0	0.179	0.4557	0	0	0.1901	0	0.8448	0.3133	0.2731
GCF_000304835.2_ASM30483v2_genomic	E	11	O157	H7	O157:H7	0.1555	0.0609	0.5576	0.9239	0.8249	0.8983	1	1	0.9379	0.9615	0.9569	0.7127	0.9393	0.9905	0.9952	0.9491	0.9984	0.5932	0.5642	0.5667	0.5332	0.5438	0.534	0.9619	0.4501	0.963	0	1	0.8085	0.8066	0.8167	0.8288	0	0.0329	0	0.179	0.4557	0	0	0.1901	0	0.8448	0.3133	0.2731
GCF_000304855.2_ASM30485v2_genomic	E	11	O157	H7	O157:H7	0.1555	0.0609	0.5567	0	0	0	0	0	0	0	0	0	0	0	0	0	0	0	0	0	0	0	0	0.9619	0.4501	0.963	0.9116	1	0.8085	0.8066	0.8167	0.8288	0	0.0329	0	0.179	0.4557	0	0	0.1901	0	0.8448	1	0.2731
GCF_000304875.2_ASM30487v2_genomic	E	11	O157	H7	O157:H7	0.1555	0.8735	0.5567	0	0	0	0	0	0	0	0	0	0	0	0	0	0	0	0	0	0	0	0	0.9619	0.4501	0.963	0.0688	1	0.8085	0.8066	0.8167	0.8288	0	0.0329	0	0.179	0.3875	0	0	0.1901	0	0.8448	0.3133	0.2731
GCF_000305155.2_ASM30515v2_genomic	E	11	O157	H7	O157:H7	0.1555	0.0609	0.5567	0.5652	0.5819	0.5706	0.5635	0.5635	0.6158	0.5659	0.5343	0.5441	0.5256	0.5358	0.5293	0.5231	0.5317	0.9379	0.9721	1	0.9481	0.9805	0.9854	0.9619	0.4501	0.963	0.0688	1	0.8085	0.8066	0.8167	0.8288	0	0.0329	0	0.179	0.4557	0	0	0.1901	0	0.8448	1	0.2731
GCF_000305175.1_ASM30517v1_genomic	A	10	O157	H12	O157:H12	0.1561	0.0138	0	0	0	0	0	0	0	0	0	0	0	0	0	0	0	0	0	0	0	0	0	0.2482	0.0362	0.2123	0	0.1351	0.1305	0.1318	0.1306	0.1342	0	0	0	0.179	0.1018	0	0	0.1901	0	0	0.3133	0
GCF_000305355.1_ASM30535v1_genomic	A	10	O157	H12	O157:H12	0.1561	0.0148	0	0	0	0	0	0	0	0	0	0	0	0	0	0	0	0	0	0	0	0	0	0.2482	0.0362	0.2123	0	0.1351	0.1305	0.1318	0.1306	0.1342	0	0	0	0.179	0.1018	0	0	0.1901	0	0	0.3133	0
GCF_000305375.2_ASM30537v2_genomic	E	11	O157	H7	O157:H7	0.1555	0.0609	0.5567	0.9402	0.8305	0.8983	0.9669	0.9669	0.904	1	0.9585	0.7143	0.9409	0.9921	0.9921	0.9507	1	0.9379	0.9721	1	0.9481	0.9805	0.9854	0.9619	0.4501	0.963	0.0688	1	0.8085	0.8066	0.8167	0.8288	0	0.0329	0	0.179	0.4557	0	0	0.1901	0	0.8448	1	0.2731
GCF_000305395.2_ASM30539v2_genomic	E	11	O157	H7	O157:H7	0.1555	0.0609	0.5567	0.9402	0.8305	0.8983	0.9669	0.9669	0.904	1	0.9585	0.7143	0.9409	0.9921	0.9921	0.9507	1	0.5876	0.5698	0.5722	0.5348	0.5455	0.5356	0.9619	0.4501	0.963	0.0688	1	0.8085	0.8066	0.8167	0.8288	0	0.154	0	0.179	0.4557	0	0	0.1901	0	0.8448	0.3133	0.1909
GCF_000305415.2_ASM30541v2_genomic	E	11	O157	H7	O157:H7	0.1555	0.0609	0.5567	0.9402	0.8305	0.8983	1	1	0.9379	1	0.9585	0.7143	0.9409	0.9921	0.9921	0.9507	1	0.5932	0.5698	0.5722	0.5348	0.5455	0.5356	0.9619	0.4501	0.963	0.0688	0.9865	0.8032	0.8013	0.8091	0.8223	0	0.0329	0	0.179	0.4557	0	0	0.1901	0	0.8448	0.3133	0.2731
GCF_000305435.2_ASM30543v2_genomic	E	11	O157	H7	O157:H7	0.1555	0.0609	0.5567	0.9239	0.8249	0.8983	1	1	0.9379	0.9615	0.9553	0.7143	0.9377	0.9889	0.9889	0.9475	0.9952	0.5932	0.5642	0.5667	0.5316	0.5406	0.5324	0.9619	0.0549	0.963	0.0642	1	0.8085	0.8066	0.8167	0.8288	0	0.0329	0	0.179	0.3496	0	0	0.1901	0	0.8448	0.3133	0.2761
GCF_000305455.2_ASM30545v2_genomic	E	11	O157	H7	O157:H7	0.1555	0.0358	0.5567	0.9402	0.8305	0.8983	0.9669	0.9669	0.904	1	0.9585	0.7143	0.9409	0.9921	0.9921	0.9507	1	0.5876	0.5698	0.5722	0.5348	0.5455	0.5356	0.8071	0.0549	0.963	0.0688	1	0.8085	0.8066	0.8167	0.8288	0	0.0329	0	0.179	0.4557	0	0	0.1901	0	0.8448	0.3133	0
GCF_000308975.1_ASM30897v2_genomic	C	23	O78	H9	O78:H9	0.1561	0.0101	0	0	0	0	0	0	0	0	0	0	0	0	0	0	0	0	0	0	0	0	0	0.2482	0.0356	0.1553	0	0.1803	0.1809	0.1837	0.1844	0.1836	0.1006	0	0	0.179	0.0589	0	0	0.1901	0	0	0.72	0
GCF_000313405.1_CFSAN001629_1.0_genomic	B1	21	O26	H11	O26:H11	0.1561	0.0357	0.6498	0.5652	0.5819	0.5706	0.5635	0.5635	0.6158	0.5659	0.5343	0.5441	0.5256	0.5358	0.5293	0.5231	0.5317	0.9379	0.9721	1	0.9481	0.9805	0.9854	0.2482	0.0549	0.963	0.0674	0.8175	0.8377	0.8543	0.9978	0.8304	0.0985	0	0	0.179	0.9615	0	0	0.1901	0	0	0.3133	0.9134
GCF_000313425.1_CFSAN001630_1.0_genomic	B1	21	O111	H11	O111:H11	0.1561	0.0358	0.6488	0.5652	0.5819	0.5706	0.5635	0.5635	0.6158	0.5659	0.5343	0.5441	0.5256	0.5358	0.5293	0.5231	0.5317	0.9379	0.9721	1	0.9481	0.9805	0.9854	0.2482	0.3761	0.963	0.0658	0.8181	0.8382	0.8543	0.9984	0.8309	0.0985	0.1521	0.1136	0.179	0.9718	0	0	0.1901	0	0	0.9867	0.793
GCF_000313445.1_CFSAN001632_1.0_genomic	B1	16	O111	H8	O111:H8	0.1561	0.012	0.8267	0.5543	0.565	0.5525	0.5514	0.5514	0.5932	0.5495	0.5343	0.5441	0.5256	0.5358	0.5293	0.5231	0.5317	0.8475	0.8771	0.8889	0.9481	0.9805	0.9854	0.967	0.6048	0.963	0.0682	0.8956	0.8127	0.7804	0.8177	0.8121	0.0985	0.1549	0	0.179	0.0794	0	0	0.1901	0	0	0.3133	0
GCF_000316325.2_ASM31632v2_genomic	E	11	O157	H7	O157:H7	0.1555	0.1983	0.5576	0.5652	0.5819	0.5706	0.5635	0.5635	0.6158	0.5659	0.5343	0.5441	0.5256	0.5358	0.5293	0.5231	0.5317	0.9379	0.9721	1	0.9481	0.9805	0.9854	0.9619	0.4501	0.963	0.0688	1	0.8085	0.8066	0.8167	0.8288	0	0.0329	0	0.179	0.4557	0	0	0.1901	0	0.8448	0.3133	0.2349
GCF_000316345.2_ASM31634v2_genomic	E	11	O157	H7	O157:H7	0.1555	0.0609	0.5567	0.5652	0.5819	0.5706	0.5635	0.5635	0.6158	0.5659	0.5343	0.5441	0.5256	0.5358	0.5293	0.5231	0.5317	0.9379	0.9721	1	0.9481	0.9805	0.9854	0.9619	0.4501	0.963	0.0688	1	0.8085	0.8066	0.8167	0.8288	0	0.0329	0	0.179	0.4557	0	0	0.1901	0	0.8448	1	0.2731
GCF_000316365.2_ASM31636v2_genomic	E	11	O157	H7	O157:H7	0.1531	0.0609	0.5567	0.9402	0.8305	0.8983	0.9669	0.9669	0.904	1	0.9585	0.7143	0.9409	0.9921	0.9921	0.9507	1	0.9379	0.9721	1	0.9481	0.9805	0.9854	0.9619	0.4501	0.963	0.0688	1	0.8085	0.8066	0.8167	0.8288	0	0.0329	0	0.179	0.4557	0	0	0.1901	0	0.8448	1	0.2731
GCF_000316385.2_ASM31638v2_genomic	E	5324	O157	H7	O157:H7	0.1555	0.0609	0.5548	0.9239	0.8249	0.8983	1	1	0.9379	0.9615	0.9569	0.7127	0.9393	0.9905	0.9952	0.9491	0.9984	0.9379	0.9721	1	0.9481	0.9805	0.9854	0.9619	0.4501	0.963	0.0688	1	0.8085	0.8066	0.8167	0.8288	0	0.0329	0	0.179	0.4557	0	0	0.1901	0	0.8448	0.3133	0.2731
GCF_000316405.2_ASM31640v2_genomic	E	11	O157	H7	O157:H7	0.1555	0.0609	0.5576	0.9239	0.8249	0.8983	1	1	0.9379	0.9615	0.9569	0.7127	0.9393	0.9905	0.9952	0.9491	0.9984	0.9379	0.9721	1	0.9481	0.9805	0.9854	0.9619	0.4501	0.963	0.0688	0.9989	0.8074	0.8061	0.8161	0.8277	0	0.0329	0	0.179	0.4557	0	0	0.1901	0	0.8448	0.3133	0.2349
GCF_000316425.2_ASM31642v2_genomic	E	11	O157	H7	O157:H7	0.1555	0.0609	0.5567	0.5652	0.5819	0.5706	0.5635	0.5635	0.6158	0.5659	0.5343	0.5441	0.5256	0.5358	0.5293	0.5231	0.5317	0.9379	0.9721	1	0.9481	0.9805	0.9854	0.9619	0.4501	0.963	0.0688	1	0.8085	0.8066	0.8167	0.8288	0	0.0329	0	0.179	0.4557	0	0	0.1901	0	0.8448	1	0.2731
GCF_000316445.2_ASM31644v2_genomic	E	11	O157	H7	O157:H7	0.1555	0.0609	0.5567	0.5652	0.5819	0.5706	0.5635	0.5635	0.6158	0.5659	0.5343	0.5441	0.5256	0.5358	0.5293	0.5231	0.5317	0.9379	0.9721	1	0.9481	0.9805	0.9854	0.9619	0.4501	0.963	0.0688	1	0.8085	0.8066	0.8167	0.8288	0	0.0329	0	0.179	0.4557	0	0	0.1901	0	0.8448	1	0.2731
GCF_000316465.1_ASM31646v1_genomic	E	11	O157	H7	O157:H7	0.1555	0.0609	0.5567	0.5652	0.5819	0.5706	0.5635	0.5635	0.6158	0.5659	0.5343	0.5441	0.5256	0.5358	0.5293	0.5231	0.5317	0.9379	0.9721	1	0.9481	0.9805	0.9854	0.9619	0.4501	0.963	0.0688	1	0.8085	0.8066	0.8167	0.8288	0	0.0329	0	0.179	0.4557	0	0	0.1901	0	0.8448	0.3133	0.2731
GCF_000316485.1_ASM31648v1_genomic	E	11	O157	H7	O157:H7	0.1555	0.0609	0.5567	0.9402	0.8305	0.8983	0.9669	0.9669	0.904	1	0.9585	0.7143	0.9409	0.9921	0.9921	0.9507	1	0.9379	0.9721	1	0.9481	0.9805	0.9854	0.9619	0.4501	0.963	0.0688	1	0.8085	0.8066	0.8167	0.8288	0	0.0329	0	0.179	0.4557	0	0	0.1901	0	0.8448	0.3133	0.2731
GCF_000316505.2_ASM31650v2_genomic	E	11	O157	H7	O157:H7	0.1555	0.0609	0.5567	0.9402	0.8305	0.8983	0.9669	0.9669	0.904	1	0.9585	0.7143	0.9409	0.9921	0.9921	0.9507	1	0.9379	0.9721	1	0.9481	0.9805	0.9854	0.9619	0.4501	0.963	0	1	0.8085	0.8066	0.8167	0.8288	0	0.0315	0	0.179	0.4557	0	0	0.1901	0	0.8448	0.3133	0.2731
GCF_000316545.2_ASM31654v2_genomic	E	11	O157	H7	O157:H7	0.1555	0.0609	0.5567	0.8424	0.7627	0.8192	0.9171	0.9171	0.8757	0.8791	0	0	0	0	0	0	0	0.565	0.5508	0.5478	0	0	0	0.9619	0.4501	0.963	0	1	0.8085	0.8066	0.8167	0.8288	0	0.0329	0	0.179	0.4557	0	0	0.1901	0	0.8448	0.3133	0.2731
GCF_000316565.2_ASM31656v2_genomic	E	11	O157	H7	O157:H7	0.1555	0.0609	0.5567	0.9402	0.8305	0.8983	0.9669	0.9669	0.904	1	0.9585	0.7143	0.9409	0.9921	0.9921	0.9507	1	0.9379	0.9721	1	0.9481	0.9805	0.9854	0.9619	0.4501	0.963	0	1	0.8085	0.8066	0.8167	0.8288	0	0	0	0.179	0.4557	0	0	0.1901	0	0.8448	0.3133	0.2731
GCF_000316705.2_ASM31670v2_genomic	E	11	O157	H7	O157:H7	0.1555	0.0609	0.5576	0.9239	0.8249	0.8983	1	1	0.9379	0.9615	0.9569	0.7127	0.9393	0.9905	0.9952	0.9491	0.9984	0.5932	0.5642	0.5667	0.5332	0.5438	0.534	0.9619	0.4501	0.963	0.0688	1	0.8085	0.8066	0.8167	0.8288	0	0.1521	0.1136	0.179	0.4557	0	0	0.1901	0	0.8448	0.3133	0.2349
GCF_000316725.2_ASM31672v2_genomic	E	11	O157	H7	O157:H7	0.1555	0.0609	0.4839	0.9402	0.8305	0.8983	0.9669	0.9669	0.904	1	0.9585	0.7143	0.9409	0.9921	0.9921	0.9507	1	0.5876	0.5698	0.5722	0.5348	0.5455	0.5356	0.9619	0.4501	0.963	0	1	0.8085	0.8066	0.8167	0.8288	0	0.0329	0	0.179	0.4557	0	0	0.1901	0	0.8448	0.3133	0
GCF_000316745.2_ASM31674v2_genomic	E	11	O157	H7	O157:H7	0.1555	0.0609	0.5567	0.9402	0.8305	0.8983	0.9669	0.9669	0.904	1	0.9585	0.7143	0.9409	0.9921	0.9921	0.9507	1	0.9379	0.9721	1	0.9481	0.9805	0.9854	0.9619	0.4501	0.963	0	1	0.8085	0.8066	0.8167	0.8288	0	0.0329	0	0.179	0.4557	0	0	0.1901	0	0.8448	0.3133	0.2731
GCF_000316765.2_ASM31676v2_genomic	E	11	O157	H7	O157:H7	0.1555	0.0609	0.5567	0.5652	0.5819	0.5706	0.5635	0.5635	0.6158	0.5659	0.5343	0.5441	0.5256	0.5358	0.5293	0.5231	0.5317	0.9379	0.9721	1	0.9481	0.9805	0.9854	0.9619	0.4501	0.963	0.0688	1	0.8085	0.8066	0.8167	0.8288	0	0.0329	0	0.179	0.4557	0	0	0.1901	0	0.8448	0.3133	0.2731
GCF_000316785.2_ASM31678v2_genomic	E	11	O157	H7	O157:H7	0.1555	0.0609	0.5567	0.9239	0.8249	0.8983	1	1	0.9379	0.9615	0.9569	0.7127	0.9393	0.9905	0.9952	0.9491	0.9984	0.5932	0.5642	0.5667	0.5332	0.5438	0.534	0.9619	0.4501	0.963	0.0688	1	0.8085	0.8066	0.8167	0.8288	0	0.0329	0	0.179	0.4557	0	0	0.1901	0	0.8448	0.3133	0.2349
GCF_000316805.2_ASM31680v2_genomic	E	11	O157	H7	O157:H7	0.1555	0.0609	0.5567	0.9239	0.8249	0.8983	1	1	0.9379	0.9615	0.9569	0.7127	0.9393	0.9905	0.9952	0.9491	0.9984	0.5932	0.5642	0.5667	0.5332	0.5438	0.534	0.9619	0.4501	0.963	0.0695	1	0.8085	0.8066	0.8167	0.8288	0	0.0329	0	0.179	0.3067	0	0	0.1901	0	0.8448	0.3133	0.2731
GCF_000316825.2_ASM31682v2_genomic	E	11	O157	H7	O157:H7	0.1555	0.0609	0.5567	0.9402	0.8305	0.8983	0.9669	0.9669	0.904	1	0.9585	0.7143	0.9409	0.9921	0.9921	0.9507	1	0.9379	0.9721	1	0.9481	0.9805	0.9854	0.9619	0.4501	0.963	0.0688	1	0.8085	0.8066	0.8167	0.8288	0	0.0329	0	0.179	0.4557	0	0	0.1901	0	0.8448	1	0.2731
GCF_000316845.2_ASM31684v2_genomic	E	11	O157	H7	O157:H7	0.1555	0.0609	0.5576	0.9076	0.8136	0.8814	0.989	0.989	0.9209	0.9505	0.9569	0.7127	0.9393	0.9905	0.9952	0.9491	0.9984	0.9379	0.9721	1	0.9481	0.9805	0.9854	0.9619	0.4501	0.963	0.0688	0.9629	0.7936	0.7884	0.7952	0.8094	0	0.0329	0	0.179	0.4557	0	0	0.1901	0	0.8448	0.3133	0.2349
GCF_000316865.2_ASM31686v2_genomic	E	11	-	H7	-:H7	0.1555	0.0358	0.5567	0	0	0	0	0	0	0	0	0	0	0	0	0	0	0	0	0	0	0	0	0.9289	0.4501	0.2165	0.9116	0.9494	0.7618	0.7633	0.7704	0.7821	0	0.0329	0	0.179	0.4557	0	0	0.1901	0	0.8448	1	0.2731
GCF_000316885.2_ASM31688v2_genomic	E	11	O157	H7	O157:H7	0.1555	0.8749	0.5558	0.9402	0.8305	0.8983	0.9669	0.9669	0.904	1	0.9585	0.7143	0.9409	0.9921	0.9921	0.9507	1	0.9379	0.9721	1	0.9481	0.9805	0.9854	0.9619	0.4501	0.963	0.0688	1	0.8085	0.8066	0.8167	0.8288	0	0.0329	0	0.179	0.3875	0	0	0.1901	0	0.8448	1	0.2731
GCF_000316905.2_ASM31690v2_genomic	E	11	O157	H7	O157:H7	0.1555	0.0609	0.5567	0.5652	0.5819	0.5706	0.5635	0.5635	0.6158	0.5659	0.5343	0.5441	0.5256	0.5358	0.5293	0.5231	0.5317	0.9379	0.9721	1	0.9481	0.9805	0.9854	0.9619	0.4501	0.963	0.0688	0.9984	0.808	0.8061	0.8161	0.8282	0	0.0329	0	0.1551	0.4557	0	0	0.1901	0	0.8448	0.3133	0.2731
GCF_000317395.1_genome_assembly_of_LCT-EC59_strain_of_E.coli_genomic	B2	73	O6	H1	O6:H1	0.1569	0.1065	0.0359	0	0	0	0	0	0	0	0	0	0	0	0	0	0	0	0	0	0	0	0	0.2482	0.502	0.963	0.0642	0.1819	0.1804	0.1848	0.1866	0.1846	0	0	0	0.1784	0.462	0	0	0.1901	0	1	0.72	0
GCF_000318425.2_ASM31842v2_genomic	E	11	O157	H7	O157:H7	0.1555	0.0609	0.5567	0.5652	0.5819	0.5706	0.5635	0.5635	0.6158	0.5659	0.5343	0.5441	0.5256	0.5358	0.5293	0.5231	0.5317	0.9379	0.9721	1	0.9481	0.9805	0.9854	0.9619	0.4501	0.963	0.0688	1	0.8085	0.8066	0.8167	0.8288	0	0	0	0.179	0.4557	0	0	0.1901	0	0.8448	1	0.2731
GCF_000318445.2_ASM31844v2_genomic	E	11	-	H7	-:H7	0.1555	0.0609	0.5567	0.9402	0.8305	0.8983	0.9669	0.9669	0.904	1	0.9585	0.7143	0.9409	0.9921	0.9921	0.9507	1	0.9379	0.9721	1	0.9481	0.9805	0.9854	0.9619	0.1112	0.963	0.0688	1	0.8085	0.8066	0.8167	0.8288	0	0	0	0.179	0.4557	0	0	0.1901	0	0.8448	0.3133	0.2731
GCF_000319835.1_Esch_coli_11-02318_V1_genomic	B1	678	O104	H4	O104:H4	0.315	0.0111	0.0405	0.9402	0.8305	0.8983	0.9669	0.9669	0.904	1	0.9585	0.7143	0.9409	0.9921	0.9921	0.9507	1	0.5876	0.5698	0.5722	0.5348	0.5455	0.5356	0.2482	0.4943	0.9623	0.0682	0.1803	0.1798	0.1843	0.1844	0.1836	0.0985	0.1549	0	0.9864	0.8744	0.9623	0.5413	0.1901	0	0	0.3133	0.8928
GCF_000319855.1_Esch_coli_Ec_11-9450_V2_genomic	B1	678	O104	H4	O104:H4	0.1561	0.0111	0.0405	0.9402	0.8305	0.8983	0.9669	0.9669	0.904	1	0.9585	0.7143	0.9409	0.9921	0.9921	0.9507	1	0.5876	0.5698	0.5722	0.5348	0.5455	0.5356	0.2482	0.4943	0.9623	0.0682	0.1803	0.1798	0.1843	0.1844	0.1836	0.0985	0.1512	0	0.179	0.8744	0	0	0.1901	0	0	0.3133	0
GCF_000319875.1_Esch_coli_Ec_11-9990_V2_genomic	B1	678	O104	H4	O104:H4	0.315	0.0111	0.0405	0.9402	0.8305	0.8983	0.9669	0.9669	0.904	1	0.9585	0.7143	0.9409	0.9921	0.9921	0.9507	1	0.5876	0.5698	0.5722	0.5348	0.5455	0.5356	0.2482	0.5105	0.9623	0.0682	0.1803	0.1798	0.1843	0.1844	0.1836	0.0985	0.1502	0	0.9864	0.8744	0.9623	0.5413	0.1901	0	0	0.3133	0.8928
GCF_000319915.1_Esch_coli_Ec11-4984_V1_genomic	B1	678	O104	H4	O104:H4	0.315	0.0111	0.0405	0.9402	0.8305	0.8983	0.9669	0.9669	0.904	1	0.9585	0.7143	0.9409	0.9921	0.9921	0.9507	1	0.5876	0.5698	0.5722	0.5348	0.5455	0.5356	0.2482	0.5112	0.9623	0.0682	0.1803	0.1798	0.1843	0.1844	0.1836	0.0985	0.0347	0	0.9864	0.8744	0.9623	0.5413	0.1901	0	0	0.3133	0.8928
GCF_000319935.1_Esch_coli_Ec11-5604_V1_genomic	B1	678	O104	H4	O104:H4	0.315	0.0111	0.0405	0.9402	0.8305	0.8983	0.9669	0.9669	0.904	1	0.9585	0.7143	0.9409	0.9921	0.9921	0.9507	1	0.5876	0.5698	0.5722	0.5348	0.5455	0.5356	0.2482	0.5116	0.9623	0.0682	0.1803	0.1798	0.1843	0.1844	0.1836	0.0985	0.0347	0	0.9864	0.8744	0.9623	0.5413	0.1901	0	0	0.3133	0.8928
GCF_000319955.1_Esch_coli_Ec11-4986_V1_genomic	B1	678	O104	H4	O104:H4	0.315	0.0111	0.0405	0.9402	0.8305	0.8983	0.9669	0.9669	0.904	1	0.9585	0.7143	0.9409	0.9921	0.9921	0.9507	1	0.5876	0.5698	0.5722	0.5348	0.5455	0.5356	0.2482	0.5105	0.9623	0.0682	0.1803	0.1798	0.1843	0.1844	0.1836	0.0985	0.0347	0	0.9864	0.8744	0.9623	0.5413	0.1901	0	0	0.3133	0.8928
GCF_000319975.1_Esch_coli_Ec11-4987_V1_genomic	B1	678	O104	H4	O104:H4	0.315	0.0111	0.0405	0.9402	0.8305	0.8983	0.9669	0.9669	0.904	1	0.9585	0.7143	0.9409	0.9921	0.9921	0.9507	1	0.5876	0.5698	0.5722	0.5348	0.5455	0.5356	0.2482	0.5112	0.9623	0.0682	0.1803	0.1798	0.1843	0.1844	0.1836	0.0985	0.0347	0	0.9864	0.8744	0.9623	0.5413	0.1901	0	0	0.3133	0.8928
GCF_000319995.1_Esch_coli_11-02030_V1_genomic	B1	678	O104	H4	O104:H4	0.315	0.0111	0.0405	0.9402	0.8305	0.8983	0.9669	0.9669	0.904	1	0.9585	0.7143	0.9409	0.9921	0.9921	0.9507	1	0.5876	0.5698	0.5722	0.5348	0.5455	0.5356	0.2482	0.5105	0.9623	0.0682	0.1803	0.1798	0.1843	0.1844	0.1836	0.0985	0.1549	0	0.9864	0.8744	0.9623	0.5413	0.1901	0	0	0.3133	0.8928
GCF_000320015.1_Esch_coli_11-02033-1_V1_genomic	B1	678	O104	H4	O104:H4	0.315	0.0111	0	0.9402	0.8305	0.8983	0.9669	0.9669	0.904	1	0.9585	0.7143	0.9409	0.9921	0.9921	0.9507	1	0.5876	0.5698	0.5722	0.5348	0.5455	0.5356	0.2482	0.5116	0.9623	0.0682	0.1803	0.1798	0.1843	0.1844	0.1836	0.0985	0.1549	0	0.9864	0.8744	0.9623	0.5413	0.1901	0	0	0.3133	0.8928
GCF_000320035.1_Esch_coli_11-02092_V1_genomic	B1	678	O104	H4	O104:H4	0.315	0.0111	0.0405	0.9402	0.8305	0.8983	0.9669	0.9669	0.904	1	0.9585	0.7143	0.9409	0.9921	0.9921	0.9507	1	0.5876	0.5698	0.5722	0.5348	0.5455	0.5356	0.2482	0.5112	0.9623	0.0682	0.1803	0.1798	0.1843	0.1844	0.1836	0.0985	0.1549	0	0.9864	0.8744	0.9623	0.5413	0.1901	0	0	0.3133	0.8928
GCF_000320045.1_Esch_coli_Ec_11-9941_V6_genomic	B1	678	O104	H4	O104:H4	0.315	0.0111	0.0405	0.9402	0.8305	0.8983	0.9669	0.9669	0.904	1	0.9585	0.7143	0.9409	0.9921	0.9921	0.9507	1	0.5876	0.5698	0.5722	0.5348	0.5455	0.5356	0.2482	0.5112	0.9623	0.0658	0.1803	0.1798	0.1843	0.1844	0.1836	0.0985	0.1502	0	0.9864	0.8744	0.9623	0.5413	0.1901	0	0	0.3133	0.8928
GCF_000320075.1_Esch_coli_11-02093_V1_genomic	B1	678	O104	H4	O104:H4	0.315	0.0111	0.0401	0.9402	0.8305	0.8983	0.9669	0.9669	0.904	1	0.9585	0.7143	0.9409	0.9921	0.9921	0.9507	1	0.5876	0.5698	0.5722	0.5348	0.5455	0.5356	0.2482	0.4943	0.9623	0.0682	0.1803	0.1798	0.1843	0.1844	0.1836	0.0985	0.1549	0	0.9864	0.8744	0.9623	0.5413	0.1901	0	0	0.3133	0.8928
GCF_000320095.1_Esch_coli_11-02281_V1_genomic	B1	678	O104	H4	O104:H4	0.315	0.0111	0.0401	0.9402	0.8305	0.8983	0.9669	0.9669	0.904	1	0.9585	0.7143	0.9409	0.9921	0.9921	0.9507	1	0.5876	0.5698	0.5722	0.5348	0.5455	0.5356	0.2482	0.5112	0.9623	0.0682	0.1803	0.1798	0.1843	0.1844	0.1836	0.0985	0.1549	0	0.9864	0.8744	0.9623	0.5413	0.1901	0	0	0.3133	0.8928
GCF_000320115.1_Esch_coli_11-02913_V1_genomic	B1	678	O104	H4	O104:H4	0.315	0.0111	0.0405	0.9402	0.8305	0.8983	0.9669	0.9669	0.904	1	0.9585	0.7143	0.9409	0.9921	0.9921	0.9507	1	0.5876	0.5698	0.5722	0.5348	0.5455	0.5356	0.2482	0.4943	0.9623	0.0682	0.1803	0.1798	0.1843	0.1844	0.1836	0.0985	0.1549	0	0.9864	0.8744	0.9623	0.5413	0.1901	0	0	0.3133	0.8928
GCF_000320135.1_Esch_coli_11-03439_V1_genomic	B1	678	O104	H4	O104:H4	0.315	0.0111	0.0401	0.9402	0.8305	0.8983	0.9669	0.9669	0.904	1	0.9585	0.7143	0.9409	0.9921	0.9921	0.9507	1	0.5876	0.5698	0.5722	0.5348	0.5455	0.5356	0.2482	0.4943	0.9623	0.0682	0.1803	0.1798	0.1843	0.1844	0.1836	0.0985	0.1549	0	0.9864	0.8744	0.9623	0.5413	0.1901	0	0	0.3133	0.8928
GCF_000320155.1_Esch_coli_11-03943_V1_genomic	B1	678	O104	H4	O104:H4	0.315	0.0111	0.0405	0.9402	0.8305	0.8983	0.9669	0.9669	0.904	1	0.9585	0.7143	0.9409	0.9921	0.9921	0.9507	1	0.5876	0.5698	0.5722	0.5348	0.5455	0.5356	0.2482	0.4943	0.9623	0.0682	0.1803	0.1798	0.1843	0.1844	0.1836	0.0985	0.1549	0	0.9864	0.8744	0.9623	0.5413	0.1901	0	0	0.3133	0.8928
GCF_000320175.1_Esch_coli_11-04080_V1_genomic	B1	678	O104	H4	O104:H4	0.315	0.0111	0.0405	0.9402	0.8305	0.8983	0.9669	0.9669	0.904	1	0.9585	0.7143	0.9409	0.9921	0.9921	0.9507	1	0.5876	0.5698	0.5722	0.5348	0.5455	0.5356	0.2482	0.4943	0.9623	0.0682	0.1803	0.1798	0.1843	0.1844	0.1836	0.0985	0.1549	0	0.9864	0.8744	0.9623	0.3152	0.1901	0	0	0.3133	0.8928
GCF_000320195.1_Esch_coli_Ec11-4988_V1_genomic	B1	678	O104	H4	O104:H4	0.315	0.0111	0.0405	0.9402	0.8305	0.8983	0.9669	0.9669	0.904	1	0.9585	0.7143	0.9409	0.9921	0.9921	0.9507	1	0.5876	0.5698	0.5722	0.5348	0.5455	0.5356	0.2482	0.5105	0.9623	0.0682	0.1803	0.1798	0.1843	0.1844	0.1836	0.0985	0.1549	0	0.9864	0.8744	0.9623	0.5413	0.1901	0	0	0.3133	0.8928
GCF_000320215.1_Esch_coli_Ec11-5603_V1_genomic	B1	678	O104	H4	O104:H4	0.315	0.0111	0.0405	0.9402	0.8305	0.8983	0.9669	0.9669	0.904	1	0.9585	0.7143	0.9409	0.9921	0.9921	0.9507	1	0.5876	0.5698	0.5722	0.5348	0.5455	0.5356	0.2482	0.4943	0.9623	0.0682	0.1803	0.1798	0.1843	0.1844	0.1836	0.0985	0.1549	0	0.9864	0.8744	0.9623	0.5413	0.1901	0	0	0.3133	0.8928
GCF_000320235.1_Esch_coli_Ec11-6006_V1_genomic	B1	678	O104	H4	O104:H4	0.315	0.0111	0.0405	0.9402	0.8305	0.8983	0.9669	0.9669	0.904	1	0.9585	0.7143	0.9409	0.9921	0.9921	0.9507	1	0.5876	0.5698	0.5722	0.5348	0.5455	0.5356	0.2482	0.4943	0.9623	0.0682	0.1803	0.1798	0.1843	0.1844	0.1836	0.0985	0.1549	0	0.9864	0.8744	0.9623	0.5413	0.1901	0	0	0.3133	0.8928
GCF_000320255.1_Esch_coli_Ec12-0465_V1_genomic	B1	678	O104	H4	O104:H4	0.315	0.0111	0.0351	0.9402	0.8305	0.8983	0.9669	0.9669	0.904	1	0.9585	0.7143	0.9409	0.9921	0.9921	0.9507	1	0.5876	0.5698	0.5722	0.5348	0.5455	0.5356	0.2482	0.5112	0.9623	0.0682	0.1803	0.1798	0.1843	0.1844	0.1836	0.0985	0.0322	0	0.9864	0.8744	0.9623	0.5413	0.1901	0	0	0.3133	0.8928
GCF_000320275.1_Esch_coli_Ec12-0466_V1_genomic	B1	678	O104	H4	O104:H4	0.315	0.0111	0.0394	0.9402	0.8305	0.8983	0.9669	0.9669	0.904	1	0.9585	0.7143	0.9409	0.9921	0.9921	0.9507	1	0.5876	0.5698	0.5722	0.5348	0.5455	0.5356	0.2482	0.5112	0.9623	0.0666	0.1803	0.1798	0.1843	0.1844	0.1836	0.0985	0.1502	0	0.9864	0.8734	0.9623	0.5413	0.1901	0	0	0.3133	0.8928
GCF_000321145.1_ASM32114v1_genomic	E	11	O157	H7	O157:H7	0.1555	0.0609	0.5576	0.9402	0.8305	0.8983	1	1	0.9379	1	0.5088	0.3965	0.5192	0.5326	0.5357	0.4928	0.5381	0.5932	0.5698	0.5722	0.2966	0.2955	0.288	0.9619	0.4501	0.963	0.0688	1	0.8085	0.8066	0.8167	0.8288	0	0.0329	0	0.179	0.4557	0	0	0.1901	0	0.8448	0.3133	0.2731
GCF_000326145.1_Esch_coli_KTE105_V1_genomic	D	69	O77/O17/O44/O106/O73	H18	O77/O17/O44/O106/O73:H18	0.1555	0.0135	0.0305	0	0	0	0	0	0	0	0	0	0	0	0	0	0	0	0	0	0	0	0	0.2482	0.0387	0.2158	0	0.1803	0.1793	0.1843	0.1839	0.183	0	0.0326	0	0.1805	0.9557	0	0	0.1901	0	0.8391	0.3133	0.9178
GCF_000326165.1_Esch_coli_KTE106_V1_genomic	B2	3352	O4	H5	O4:H5	0.1569	0.0645	0	0	0	0	0	0	0	0	0	0	0	0	0	0	0	0	0	0	0	0	0	0.2482	0.411	0.2493	0.6385	0.1835	0.182	0.1864	0.1876	0.1857	0	0.154	0	0.1784	0.3875	0	0	0.1875	0	1	0.72	0.8781
GCF_000326185.1_Esch_coli_KTE109_V1_genomic	B2	978	O83	H27	O83:H27	0.3327	0.1846	0	0	0	0	0	0	0	0	0	0	0	0	0	0	0	0	0	0	0	0	0	0.2482	0.502	0.2144	0.0642	0.1841	0.182	0.1864	0.1876	0.1863	0	0.0347	0.084	0.214	0.0599	0	0	0.1901	0	0	0.3133	0
GCF_000326205.1_Esch_coli_KTE117_V1_genomic	E	3018	O137/O20	H41	O137/O20:H41	0.1561	0.0162	0.0305	0	0	0	0	0	0	0	0	0	0	0	0	0	0	0	0	0	0	0	0	0.2482	0.0368	0.2158	0	0.1803	0.1809	0.1853	0.1855	0.1836	0	0.0336	0	0.179	0.4557	0	0	0.1901	0	0	0.3133	0
GCF_000326225.1_Esch_coli_KTE124_V1_genomic	B2	73	O18	H1	O18:H1	0.1569	0.0363	0	0	0	0	0	0	0	0	0	0	0	0	0	0	0	0	0	0	0	0	0	0.2482	0.502	0.9601	0.8802	0.1819	0.1804	0.1848	0.1866	0.1846	0	0	0	0.1784	0.3291	0	0	0.1901	0	1	0.72	0.9016
GCF_000326245.1_Esch_coli_KTE128_V1_genomic	D	69	O11	H4	O11:H4	0.1707	0.0135	0.0351	0	0	0	0	0	0	0	0	0	0	0	0	0	0	0	0	0	0	0	0	0.2482	0.3657	0.963	0	0.1803	0.1793	0.1843	0.1839	0.183	0	0.0326	0	0.1805	0.3082	0	0	0.1901	0	0.8391	0.72	0.9001
GCF_000326265.1_Esch_coli_KTE129_V1_genomic	B2	404	O75	H5	O75:H5	0.3543	0.0116	0	0	0	0	0	0	0	0	0	0	0	0	0	0	0	0	0	0	0	0	0	0.2482	0.3665	0.9601	0	0.183	0.1814	0.1875	0.1871	0.1863	0.4831	0.0322	0	0.2062	0.4625	0	0.5347	0.1901	0	0	0.72	0.9075
GCF_000326285.1_Esch_coli_KTE131_V1_genomic	B2	127	O6	H31	O6:H31	0.1569	0.1145	0	0	0	0	0	0	0	0	0	0	0	0	0	0	0	0	0	0	0	0	0	0.2482	0.411	0.2144	0.8782	0.1819	0.1814	0.1848	0.186	0.1846	0.1089	0	0	0.1784	0.9051	0	0	0.1901	0	0	0.72	0.9266
GCF_000326305.1_Esch_coli_KTE133_V1_genomic	B2	998	O2	H6	O2:H6	0.2736	0.1862	0	0	0	0	0	0	0	0	0	0	0	0	0	0	0	0	0	0	0	0	0	0.2482	0.4203	0.2144	0.8841	0.1835	0.182	0.1864	0.1882	0.1857	0	0	0	0.2043	0.8909	0	0	0.1901	0	1	0.72	0
GCF_000326325.1_Esch_coli_KTE137_V1_genomic	B2	73	O2/O50	H1	O2/O50:H1	0.1569	0.1848	0	0	0	0	0	0	0	0	0	0	0	0	0	0	0	0	0	0	0	0	0	0.2482	0.502	0.9601	0.6228	0.1819	0.1804	0.1848	0.1866	0.1846	0	0	0	0.1784	0.8715	0	0	0.1901	0	0	0.72	0.9075
GCF_000326345.1_Esch_coli_KTE139_V1_genomic	B2	131	O16	H5	O16:H5	0.3346	0.0146	0	0	0	0	0	0	0	0	0	0	0	0	0	0	0	0	0	0	0	0	0	0.2482	0.3654	0.9601	0.0642	0.183	0.182	0.1869	0.1876	0.1863	0	0	0.0819	0.2276	0.6728	0	0.5512	0.1901	0.1751	0	0.3133	0.8811
GCF_000326365.1_Esch_coli_KTE148_V1_genomic	B2	131	O16	H5	O16:H5	0.3346	0.0146	0.0345	0	0	0	0	0	0	0	0	0	0	0	0	0	0	0	0	0	0	0	0	0.2482	0.3654	0.8946	0.0682	0.183	0.182	0.1869	0.1876	0.1863	0.9938	0.154	0.0819	0.2276	0.6772	0	0.5314	0.1901	0.1751	0	0.72	0.9001
GCF_000326385.1_Esch_coli_KTE153_V1_genomic	B2	73	O6	H1	O6:H1	0.1569	0.0502	0	0	0	0	0	0	0	0	0	0	0	0	0	0	0	0	0	0	0	0	0	0.2482	0.502	0.9601	0.6228	0.1819	0.1804	0.1848	0.1866	0.1846	0	0	0	0.1784	0.6193	0	0	0.1901	0	0	0.72	0.9016
GCF_000326405.1_Esch_coli_KTE160_V1_genomic	B2	73	O6	H1	O6:H1	0.1569	0.0642	0.0359	0	0	0	0	0	0	0	0	0	0	0	0	0	0	0	0	0	0	0	0	0.2482	0.502	0.963	0.0642	0.1819	0.1804	0.1848	0.1866	0.1846	0	0	0	0.1784	0.3681	0	0	0.1901	0	1	0.72	0
GCF_000326425.1_Esch_coli_KTE163_V1_genomic	C	410	O8	H9	O8:H9	0.1561	0.0113	0.0397	0	0	0	0	0	0	0	0	0	0	0	0	0	0	0	0	0	0	0	0	0.2482	0.0365	0.2137	0.6503	0.1803	0.1809	0.1837	0.1844	0.1836	0.1006	0	0	0.179	0.1003	0	0	0.1901	0	0	0.3133	0.9134
GCF_000326445.1_Esch_coli_KTE168_V1_genomic	B2	141	O2	H6	O2:H6	0.2736	0.1213	0	0	0	0	0	0	0	0	0	0	0	0	0	0	0	0	0	0	0	0	0	0.2482	0.9676	0.2144	0.8802	0.1835	0.182	0.1864	0.1882	0.1857	0.1077	0.1549	0	0.2043	0.9114	0	0	0.1901	0	1	0.72	0
GCF_000326465.1_Esch_coli_KTE176_V1_genomic	B2	421	O1	H7	O1:H7	0.1569	0.0117	0.0355	0	0	0	0	0	0	0	0	0	0	0	0	0	0	0	0	0	0	0	0	0.2482	0.4099	0.9601	0.6228	0.1835	0.182	0.1864	0.1882	0.1857	0	0.0365	0	0.1784	0.5983	0	0	0.1901	0	0	0.72	0.8928
GCF_000326485.1_Esch_coli_KTE179_V1_genomic	B2	95	O2/O50	H7	O2/O50:H7	0.1569	0.0117	0.0372	0	0	0	0	0	0	0	0	0	0	0	0	0	0	0	0	0	0	0	0	0.2482	0.2641	0.2493	0.6228	0.1841	0.1825	0.1869	0.1887	0.1863	0	0.0365	0	0.1784	0.9537	0	0	0.1901	0	0	0.72	0.9148
GCF_000326505.1_Esch_coli_KTE82_V1_genomic	D	69	O77/O17/O44/O106/O73	H18	O77/O17/O44/O106/O73:H18	0.1707	0.0135	0.0383	0	0	0	0	0	0	0	0	0	0	0	0	0	0	0	0	0	0	0	0	0.2482	0.3657	0.963	0	0.1803	0.1793	0.1843	0.1839	0.183	0	0.0326	0	0.1805	0.3525	0	0	0.1901	0	0.8391	0.72	0.9001
GCF_000326525.1_Esch_coli_KTE94_V1_genomic	B2	929	O21	H14	O21:H14	0.3386	0.0652	0	0	0	0	0	0	0	0	0	0	0	0	0	0	0	0	0	0	0	0	0	0.2482	0.411	0.2493	0.8841	0.1835	0.182	0.1864	0.1882	0.1857	0	0.0347	0.084	0.3093	0.5896	0	0	0.1901	0	1	0.72	0.8899
GCF_000326545.1_Esch_coli_KTE97_V1_genomic	B2	104	O22	H1	O22:H1	0.1569	0.0693	0.0405	0	0	0	0	0	0	0	0	0	0	0	0	0	0	0	0	0	0	0	0	0.2482	0.502	0.2144	0.0682	0.183	0.182	0.1853	0.1866	0.1868	0	0	0	0.1784	0.5463	0	0	0.1901	0	1	0.72	0
GCF_000326565.1_Esch_coli_KTE112_V1_genomic	E	543	O169	H9	O169:H9	0.1555	0.0609	0.0383	0	0	0	0	0	0	0	0	0	0	0	0	0	0	0	0	0	0	0	0	0.2482	0.3867	0.9665	0.9116	0.1625	0.157	0.158	0.1581	0.1616	0	0.1531	0	0.1805	0.8724	0	0	0.1901	0	0.8448	0.9867	0
GCF_000326585.1_Esch_coli_KTE113_V1_genomic	B2	141	O2	H6	O2:H6	0.4449	0.0555	0	0	0	0	0	0	0	0	0	0	0	0	0	0	0	0	0	0	0	0	0	0.2482	0.4203	0.2144	0.6149	0.1835	0.182	0.1864	0.1882	0.1857	0	0	0	0.323	0.8656	0	0	0.1901	0	0	0.72	0
GCF_000326605.1_Esch_coli_KTE174_V1_genomic	B2	73	O6	H1	O6:H1	0.1569	0.0642	0.0359	0	0	0	0	0	0	0	0	0	0	0	0	0	0	0	0	0	0	0	0	0.2482	0.502	0.963	0.0642	0.1819	0.1804	0.1848	0.1866	0.1846	0	0	0	0.1784	0.3681	0	0	0.1901	0	1	0.72	0
GCF_000326625.1_Esch_coli_KTE88_V1_genomic	B2	141	O2	H6	O2:H6	0.1569	0.0399	0	0	0	0	0	0	0	0	0	0	0	0	0	0	0	0	0	0	0	0	0	0.2482	0.4107	0.2144	0.8802	0.1835	0.182	0.1864	0.1882	0.1857	0	0	0	0.1784	0.8661	0	0	0.1901	0	1	0.72	0
GCF_000326645.1_Esch_coli_KTE90_V1_genomic	B1	101	O88	H8	O88:H8	0.1561	0.0103	0	0	0	0	0	0	0	0	0	0	0	0	0	0	0	0	0	0	0	0	0	0.2482	0.4269	0.25	0	0.1808	0.1804	0.1848	0.1849	0.1841	0.0985	0	0	0.179	0.0862	0	0	0.1901	0	0	0.3133	0.9104
GCF_000326665.1_Esch_coli_KTE99_V1_genomic	B2	73	O25	H1	O25:H1	0.1569	0.0637	0	0	0	0	0	0	0	0	0	0	0	0	0	0	0	0	0	0	0	0	0	0.2482	0.502	0.2493	0.8802	0.1835	0.182	0.1864	0.1876	0.1857	0	0	0	0.1784	0.3749	0	0	0.1901	0	1	0.72	0
GCF_000326685.1_Esch_coli_KTE138_V1_genomic	B1	2351	-	H28	-:H28	0.1561	0.0116	0.038	0	0	0	0	0	0	0	0	0	0	0	0	0	0	0	0	0	0	0	0	0.2482	0.0359	0.2144	0	0.1808	0.1804	0.1848	0.1849	0.1841	0.0985	0	0	0.179	0.0803	0	0	0.1901	0	0	0.3133	0
GCF_000326705.1_Esch_coli_KTE145_V1_genomic	B2	141	O2	H6	O2:H6	0.2736	0.0555	0	0	0	0	0	0	0	0	0	0	0	0	0	0	0	0	0	0	0	0	0	0.2482	0.4203	0.2144	0.8802	0.1835	0.182	0.1864	0.1887	0.1857	0	0	0	0.2043	0.483	0	0	0.1901	0	0.9828	0.72	0
GCF_000326725.1_Esch_coli_KTE150_V1_genomic	B2	357	O13/O135	H4	O13/O135:H4	0.3346	0.014	0	0	0	0	0	0	0	0	0	0	0	0	0	0	0	0	0	0	0	0	0	0.2482	0.4107	0.2144	0.0642	0.183	0.182	0.1869	0.1876	0.1857	0	0	0	0.2276	0.0594	0	0	0.1901	0	0	0.72	0.9134
GCF_000326745.1_Esch_coli_KTE157_V1_genomic	B2	1193	O75	H5	O75:H5	0.3543	0.0132	0	0	0	0	0	0	0	0	0	0	0	0	0	0	0	0	0	0	0	0	0	0.2482	0.3227	0.9587	0	0.183	0.1814	0.1875	0.1871	0.1863	0	0.154	0	0.2062	0.9552	0	0	0.1901	0	0	0.72	0
GCF_000326765.1_Esch_coli_KTE166_V1_genomic	C	88	-	H19	-:H19	0.1561	0.0113	0.0347	0	0	0	0	0	0	0	0	0	0	0	0	0	0	0	0	0	0	0	0	0.2482	0.0365	0.2144	0	0.1825	0.183	0.1859	0.1866	0.1857	0.1006	0	0	0.179	0.9533	0	0	0.1901	0	0	0.3133	0.9075
GCF_000326785.1_Esch_coli_KTE177_V1_genomic	D	69	O15	H18	O15:H18	0.1555	0.0135	0.0305	0	0	0	0	0	0	0	0	0	0	0	0	0	0	0	0	0	0	0	0	0.2482	0.0387	0.2158	0	0.1803	0.1793	0.1843	0.1839	0.183	0	0.0326	0	0.1805	0.4435	0	0	0.1901	0	0.8391	0.3133	0.9001
GCF_000326805.1_Esch_coli_KTE180_V1_genomic	B2	5388	O18	H7	O18:H7	0.1569	0.208	0.0372	0	0	0	0	0	0	0	0	0	0	0	0	0	0	0	0	0	0	0	0	0.2482	0.228	0.2144	0.8507	0.1835	0.182	0.1864	0.1882	0.1857	0	0.0365	0	0.1784	0.0579	0	0	0.1901	0	0	0.3133	0.9134
GCF_000326825.1_Esch_coli_KTE232_V1_genomic	A	5404	O176	H30	O176:H30	0.1561	0.014	0.0366	0	0	0	0	0	0	0	0	0	0	0	0	0	0	0	0	0	0	0	0	0.2482	0.0346	0.2144	0.0666	0.1814	0.1809	0.1848	0.1844	0.1841	0.0985	0	0	0.179	0.1018	0	0	0.1901	0	0	0.3133	0
GCF_000326845.1_Esch_coli_KTE95_V1_genomic	D	394	O17/O77/O44/O106/O73	H18	O17/O77/O44/O106/O73:H18	0.1707	0.013	0.0305	0	0	0	0	0	0	0	0	0	0	0	0	0	0	0	0	0	0	0	0	0.2482	0.0358	0.2158	0	0.1803	0.1793	0.1837	0.1839	0.1825	0	0.0326	0	0.1768	0.1042	0	0	0.1901	0	0	0.3133	0
GCF_000326885.1_Esch_coli_KTE85_V1_genomic	B2	404	O75	H5	O75:H5	0.3543	0.0116	0	0	0	0	0	0	0	0	0	0	0	0	0	0	0	0	0	0	0	0	0	0.2482	0.3665	0.9601	0	0.183	0.1814	0.1875	0.1871	0.1863	0.48	0.1531	0	0.2062	0.5175	0	0.5347	0.1901	0	0	0.72	0
GCF_000326905.1_Esch_coli_KTE167_V1_genomic	B2	73	-	H1	-:H1	0.1569	0.0642	0.0359	0	0	0	0	0	0	0	0	0	0	0	0	0	0	0	0	0	0	0	0	0.2482	0.502	0.963	0.0642	0.1819	0.1804	0.1848	0.1866	0.1846	0	0	0	0.1784	0.3681	0	0	0.1901	0	1	0.72	0
GCF_000326925.1_Esch_coli_KTE120_V1_genomic	A	10	O12	H4	O12:H4	0.1561	0.0148	0.0355	0	0	0	0	0	0	0	0	0	0	0	0	0	0	0	0	0	0	0	0	0.2523	0.3669	0.9623	0	0.1792	0.1798	0.1832	0.1833	0.1825	0	0	0	0.179	0.6412	0	0	0.1901	0	0	0.72	0.9046
GCF_000326945.1_Esch_coli_KTE122_V1_genomic	D	69	O77/O17/O44/O106/O73	H18	O77/O17/O44/O106/O73:H18	0.1707	0.0135	0.0383	0	0	0	0	0	0	0	0	0	0	0	0	0	0	0	0	0	0	0	0	0.2482	0.3657	0.963	0.0642	0.1792	0.1782	0.1832	0.1828	0.1814	0	0.0326	0	0.1805	0.4002	0	0	0.1901	0	0.8391	0.72	0.9001
GCF_000326965.1_Esch_coli_KTE125_V1_genomic	D	393	O86	H1	O86:H1	0.1707	0.0172	0	0	0	0	0	0	0	0	0	0	0	0	0	0	0	0	0	0	0	0	0	0.2482	0.3657	0.963	0	0.1819	0.1814	0.1859	0.186	0.1852	0	0.0362	0	0.1805	0.8793	0	0	0.1901	0	0	0.3133	0.6549
GCF_000331615.1_genome_assembly_of_LCT-EC52_strain_of_E.coli_genomic	B2	73	O6	H1	O6:H1	0.1569	0.0951	0.0359	0	0	0	0	0	0	0	0	0	0	0	0	0	0	0	0	0	0	0	0	0.2482	0.502	0.963	0.0642	0.1819	0.1804	0.1848	0.1866	0.1846	0	0	0.0931	0.1784	0.61	0	0	0.1901	0	1	0.72	0
GCF_000332755.1_ASM33275v1_genomic	C	23	O78	H9	O78:H9	0.1561	0.0101	0	0	0	0	0	0	0	0	0	0	0	0	0	0	0	0	0	0	0	0	0	0.2482	0.0356	0.1553	0.0674	0.1803	0.1809	0.1832	0.1844	0.1836	0.1006	0	0	0.179	0.0589	0	0	0.1901	0	0	0.72	0
GCF_000333175.1_ASM33317v1_genomic	A	10	O10	-	O10:-	0.1561	0.0141	0.0369	0	0	0	0	0	0	0	0	0	0	0	0	0	0	0	0	0	0	0	0	0.2482	0.3665	0.9587	0.6228	0.1803	0.1804	0.1843	0.1839	0.1836	0	0	0	0.179	0.4912	0	0	0.1901	0	0	0.3133	0
GCF_000333195.1_ASM33319v1_genomic	A	5675	O5	H4	O5:H4	0.1561	0.0103	0	0	0	0	0	0	0	0	0	0	0	0	0	0	0	0	0	0	0	0	0	0.2482	0.3042	0.9601	0.0621	0.1814	0.1809	0.1853	0.1855	0.1846	0	0	0	0.179	0.0589	0	0	0.1901	0	0	0.3133	0
GCF_000333215.1_ASM33321v1_genomic	B2	73	O6	H1	O6:H1	0.1569	0.0959	0	0	0	0	0	0	0	0	0	0	0	0	0	0	0	0	0	0	0	0	0	0.2482	0.502	0.9587	0	0.1819	0.1804	0.1848	0.1866	0.1846	0	0	0.0931	0.1784	0.5487	0	0	0.1901	0	1	0.72	0
GCF_000334975.2_ASM33497v2_genomic	E	11	-	H7	-:H7	0.1555	0.0608	0.5558	0.431	0.3785	0.3785	0.4448	0.4448	0.409	0.4423	0	0	0	0	0	0	0	0.3045	0.3011	0.2994	0	0	0	0.9619	0.4501	0.963	0	1	0.8085	0.8066	0.8167	0.8288	0	0.154	0	0.179	0.4537	0	0	0.1901	0	0.8448	0.3133	0.2731
GCF_000334995.2_ASM33499v2_genomic	E	11	-	H7	-:H7	0.1555	0.0608	0.5558	0.9402	0.8305	0.8983	0.9669	0.9669	0.904	1	0.9585	0.7143	0.9409	0.9921	0.9921	0.9507	1	0.5876	0.5698	0.5722	0.5348	0.5455	0.5356	0.9619	0.4501	0.963	0	1	0.8085	0.8066	0.8167	0.8288	0	0.0329	0	0.179	0.4537	0	0	0.1901	0	0.8448	0.3133	0.2731
GCF_000335015.2_ASM33501v2_genomic	E	11	O157	H7	O157:H7	0.1555	0.0609	0.5567	0.9402	0.8305	0.8983	0.9669	0.9669	0.904	1	0.9569	0.7127	0.9393	0.9905	0.9952	0.9491	0.9984	0.5876	0.5698	0.5722	0.5332	0.5438	0.534	0.9619	0.4501	0.963	0	1	0.8085	0.8066	0.8167	0.8288	0	0.0329	0	0.179	0.4557	0	0	0.1901	0	0.8448	0.3133	0.2731
GCF_000335035.2_ASM33503v2_genomic	E	11	-	H7	-:H7	0.1555	0.0609	0.5548	0.9402	0.8305	0.8983	0.9669	0.9669	0.904	1	0.9585	0.7143	0.9409	0.9921	0.9921	0.9507	1	0.5876	0.5698	0.5722	0.5348	0.5455	0.5356	0.9619	0.4501	0.963	0	1	0.8085	0.8066	0.8167	0.8288	0	0.154	0	0.179	0.4557	0	0	0.1901	0	0.8448	0.3133	0.2731
GCF_000335055.2_ASM33505v2_genomic	E	11	O157	H7	O157:H7	0.1555	0.0609	0.5576	0	0	0	0	0	0	0	0	0	0	0	0	0	0	0	0	0	0	0	0	0.9619	0.4501	0.963	0	1	0.8085	0.8066	0.8167	0.8288	0	0.0329	0	0.179	0.4557	0	0	0.1901	0	0.8448	0.3133	0.2731
GCF_000335075.2_ASM33507v2_genomic	E	11	O157	H7	O157:H7	0.1555	0.0609	0.5567	0.9076	0.8023	0.8644	0.9558	0.9558	0.8927	0.967	0.9569	0.7127	0.9393	0.9905	0.9952	0.9491	0.9984	0.5706	0.5575	0.5544	0.5332	0.5438	0.534	0.9619	0.4501	0.963	0	1	0.8085	0.8066	0.8167	0.8288	0	0.0329	0	0.179	0.4557	0	0	0.1901	0	0.8448	0.3133	0.2731
GCF_000335095.2_ASM33509v2_genomic	E	11	O157	H7	O157:H7	0.1531	0.0609	0.5567	0.9239	0.8249	0.8983	1	1	0.9379	0.9615	0.9553	0.7143	0.9377	0.9889	0.9889	0.9475	0.9952	0.9379	0.9721	1	0.9481	0.9805	0.9854	0.9619	0.0549	0.963	0	1	0.8085	0.8066	0.8167	0.8288	0	0.0329	0	0.179	0.3496	0	0	0.1901	0	0.8448	0.3133	0.2761
GCF_000335115.1_ASM33511v1_genomic	E	11	O157	H7	O157:H7	0.1555	0.0609	0.5567	0.9239	0.8249	0.8983	1	1	0.9379	0.9615	0.9569	0.7127	0.9393	0.9905	0.9952	0.9491	0.9984	0.5932	0.5642	0.5667	0.5332	0.5438	0.534	0.9619	0.4501	0.963	0	1	0.8085	0.8066	0.8167	0.8288	0	0.0329	0	0.179	0.3067	0	0	0.1901	0	0.8448	0.3133	0.2731
GCF_000335135.1_ASM33513v1_genomic	E	11	O157	H7	O157:H7	0.1555	0.7317	0.5558	0.9402	0.8305	0.8983	0.9669	0.9669	0.904	1	0.9585	0.7143	0.9409	0.9921	0.9921	0.9507	1	0.9379	0.9721	1	0.9481	0.9805	0.9854	0.9619	0.4501	0.963	0	1	0.8085	0.8066	0.8167	0.8288	0	0.0329	0	0.179	0.3695	0	0	0.1901	0	0.8448	0.3133	0.2731
GCF_000335155.2_ASM33515v2_genomic	E	11	O157	H7	O157:H7	0.1555	0.0609	0.5567	0.9402	0.8305	0.8983	0.9669	0.9669	0.904	1	0.9585	0.7143	0.9409	0.9921	0.9921	0.9507	1	0.5876	0.5698	0.5722	0.5348	0.5455	0.5356	0.9619	0.4501	0.963	0	1	0.8085	0.8066	0.8167	0.8288	0	0.0329	0	0.179	0.4557	0	0	0.1901	0	0.8448	0.3133	0.2731
GCF_000335175.2_ASM33517v2_genomic	E	11	O157	H7	O157:H7	0.1555	0.0609	0.5567	0.8804	0.7853	0.8531	0.9558	0.9558	0.8983	0.9176	0.9585	0.7143	0.9409	0.9921	0.9921	0.9507	1	0.5819	0.5575	0.5544	0.5348	0.5455	0.5356	0.9619	0.4501	0.963	0.0688	1	0.8085	0.8066	0.8167	0.8288	0	0.154	0	0.179	0.4557	0	0	0.1901	0	0.8448	0.3133	0.2731
GCF_000335195.2_ASM33519v2_genomic	E	-	O157	H7	O157:H7	0.1555	0.0609	0.5567	0.9239	0.8249	0.8983	1	1	0.9379	0.9615	0.9569	0.7127	0.9393	0.9905	0.9952	0.9491	0.9984	0.9379	0.9721	1	0.9481	0.9805	0.9854	0.9619	0.4501	0.963	0	1	0.8085	0.8066	0.8167	0.8288	0	0.0329	0	0.179	0.4557	0	0	0.1901	0	0.8448	0	0.2731
GCF_000335215.2_ASM33521v2_genomic	E	11	O157	H7	O157:H7	0.1555	0.0609	0.5567	0.9402	0.8305	0.8983	0.9669	0.9669	0.904	1	0.9585	0.7143	0.9409	0.9921	0.9921	0.9507	1	0.9379	0.9721	1	0.9481	0.9805	0.9854	0.9619	0.4501	0.963	0	1	0.8085	0.8066	0.8167	0.8288	0	0.0329	0	0.179	0.4557	0	0	0.1901	0	0.8448	0.3133	0.2731
GCF_000335235.2_ASM33523v2_genomic	E	11	-	H7	-:H7	0.1555	0.0608	0.5558	0.4435	0.3915	0.3915	0.4641	0.4641	0.422	0.4615	0	0	0	0	0	0	0	0.3175	0.314	0.3122	0	0	0	0.9619	0.4501	0.963	0	1	0.8085	0.8066	0.8167	0.8288	0	0.154	0	0.179	0.4537	0	0	0.1901	0	0.8448	0.3133	0.2731
GCF_000335255.2_ASM33525v2_genomic	E	11	O157	H7	O157:H7	0.1555	0.0609	0.5567	0.9293	0.8192	0.887	0.9779	0.9779	0.9153	0.989	0.9585	0.7143	0.9409	0.9921	0.9921	0.9507	1	0.5763	0.5587	0.5611	0.5348	0.5455	0.5356	0.9619	0.4501	0.963	0	1	0.8085	0.8066	0.8167	0.8288	0	0	0	0.179	0.4557	0	0	0.1901	0	0.8448	0.3133	0.2731
GCF_000335275.2_ASM33527v2_genomic	E	11	-	H7	-:H7	0.1555	0.0609	0.5567	0.9402	0.8305	0.8983	0.9669	0.9669	0.904	1	0.9585	0.7143	0.9409	0.9921	0.9921	0.9507	1	0.5876	0.5698	0.5722	0.5348	0.5455	0.5356	0.9619	0.4501	0.963	0	1	0.8085	0.8066	0.8167	0.8288	0	0.1521	0.1157	0.179	0.4557	0	0	0.1901	0	0.8448	0.3133	0.2731
GCF_000335295.2_ASM33529v2_genomic	E	11	-	H7	-:H7	0.1555	0.7237	0.5558	0.9402	0.8305	0.8983	0.9669	0.9669	0.904	1	0.9585	0.7143	0.9409	0.9921	0.9921	0.9507	1	0.9379	0.9721	1	0.9481	0.9805	0.9854	0.9619	0.4501	0.963	0	1	0.8085	0.8066	0.8167	0.8288	0	0.0329	0	0.179	0.4499	0	0	0.1901	0	0.8448	0.3133	0.2731
GCF_000335315.2_ASM33531v2_genomic	E	11	-	H7	-:H7	0.1555	0.7222	0.5558	0.5652	0.5819	0.5706	0.5635	0.5635	0.6158	0.5659	0.5343	0.5441	0.5256	0.5358	0.5293	0.5231	0.5317	0.9379	0.9721	1	0.9481	0.9805	0.9854	0.9619	0.4501	0.963	0	1	0.8085	0.8066	0.8167	0.8288	0	0.1521	0.1136	0.179	0.4489	0	0	0.1901	0	0.8448	0.3133	0.2731
GCF_000335335.2_ASM33533v2_genomic	E	11	O157	H7	O157:H7	0.1555	0.0609	0.5567	0.4543	0.4023	0.4023	0.4746	0.4746	0.4328	0.472	0	0	0	0	0	0	0	0.3288	0.3251	0.3233	0	0	0	0.9619	0.4501	0.963	0	1	0.8085	0.8066	0.8167	0.8288	0	0.0329	0	0.179	0.4557	0	0	0.1901	0	0.8448	0.3133	0.2731
GCF_000335355.2_ASM33535v2_genomic	E	11	O157	H7	O157:H7	0.1555	0.0609	0.5567	0.9402	0.8305	0.8983	0.9669	0.9669	0.904	1	0.9585	0.7143	0.9409	0.9921	0.9921	0.9507	1	0.5876	0.5698	0.5722	0.5348	0.5455	0.5356	0.9619	0.4512	0.963	0	1	0.8085	0.8066	0.8167	0.8288	0	0.0329	0	0.179	0.4557	0	0	0.1901	0	0.8448	0.3133	0.2731
GCF_000335375.2_ASM33537v2_genomic	E	11	O157	H7	O157:H7	0.1555	0.0609	0.5567	0.9402	0.8305	0.8983	0.9669	0.9669	0.904	1	0.9585	0.7143	0.9409	0.9921	0.9921	0.9507	1	0.5876	0.5698	0.5722	0.5348	0.5455	0.5356	0.9619	0.4501	0.963	0	1	0.8085	0.8066	0.8167	0.8288	0	0.0329	0	0.179	0.4557	0	0	0.1901	0	0.8448	0.3013	0.2731
GCF_000335415.2_ASM33541v2_genomic	E	11	O157	H7	O157:H7	0.1555	0.0609	0.5567	0.9402	0.8305	0.8983	0.9669	0.9669	0.904	1	0.9585	0.7143	0.9409	0.9921	0.9921	0.9507	1	0.5876	0.5698	0.5722	0.5348	0.5455	0.5356	0.9619	0.4501	0.963	0	1	0.8085	0.8066	0.8167	0.8288	0	0.0329	0	0.179	0.4557	0	0	0.1901	0	0.8448	0.3133	0.2731
GCF_000335435.2_ASM33543v2_genomic	E	11	O157	H7	O157:H7	0.1555	0.0609	0.5567	0.4918	0.4418	0.4418	0.5127	0.5127	0.4723	0.5099	0	0	0	0	0	0	0	0.3305	0.3268	0.325	0	0	0	0.2482	0.4501	0.9608	0.0688	1	0.8085	0.8066	0.8167	0.8288	0	0.0329	0	0.179	0.4557	0	0	0.1901	0	0.8448	0.3133	0.2731
GCF_000335455.2_ASM33545v2_genomic	E	11	O157	H7	O157:H7	0.1555	0.0609	0.5567	0.9402	0.8305	0.8983	0.9669	0.9669	0.904	1	0.9585	0.7143	0.9409	0.9921	0.9921	0.9507	1	0.5876	0.5698	0.5722	0.5348	0.5455	0.5356	0.9619	0.4501	0.963	0	1	0.8085	0.8066	0.8167	0.8288	0	0.0329	0	0.179	0.4557	0	0	0.1901	0	0.8448	0.3133	0.2731
GCF_000340235.1_O8_genomic	B1	453	O23	H16	O23:H16	0.1561	0.0124	0	0	0	0	0	0	0	0	0	0	0	0	0	0	0	0	0	0	0	0	0	0.2482	0.0368	0.2144	0.9116	0.1808	0.1804	0.1843	0.1839	0.1852	0	0.154	0	0.179	0.1018	0	0	0.1901	0	0	0.3133	0.9104
GCF_000340255.1_S17_genomic	A	10	O16	H48	O16:H48	0.1707	0.0141	0.038	0	0	0	0	0	0	0	0	0	0	0	0	0	0	0	0	0	0	0	0	0.2482	0.0365	0.2144	0	0.1604	0.157	0.1559	0.1575	0.1583	0	0	0	0.179	0.9693	0	0	0.1901	0	0	0.3133	0
GCF_000340275.1_SEPT362_genomic	G	117	O109	H10	O109:H10	0.1555	0.011	0.0369	0	0	0	0	0	0	0	0	0	0	0	0	0	0	0	0	0	0	0	0	0.2482	0.4265	0.9209	0.6444	0.1835	0.182	0.1869	0.1871	0.1863	0	0.154	0.083	0.1805	0.4581	0	0	0.1901	0	0	0.3133	0.9001
GCF_000340455.2_ASM34045v2_genomic	E	11	O157	H7	O157:H7	0.1555	0.7246	0.5567	0.9239	0.8249	0.8983	1	1	0.9379	0.9615	0.9569	0.7127	0.9393	0.9905	0.9952	0.9491	0.9984	0.9379	0.9721	1	0.9481	0.9805	0.9854	0.9619	0.4501	0.963	0.0688	1	0.8085	0.8066	0.8167	0.8288	0	0.0329	0	0.179	0.1777	0	0	0.1901	0	0.8448	0.3133	0.9075
GCF_000350005.1_E112_10NrN01_genomic	B1	678	O104	H4	O104:H4	0.315	0.0111	0.0405	0.9402	0.8305	0.8983	0.9669	0.9669	0.904	1	0.9585	0.7143	0.9409	0.9921	0.9921	0.9507	1	0.5876	0.5698	0.5722	0.5348	0.5455	0.5356	0.2482	0.4943	0.9623	0.0682	0.1803	0.1798	0.1843	0.1844	0.1836	0.0985	0.1502	0	0.9864	0.8744	0.9623	0.3152	0.1901	0	0	0.3133	0.8928
GCF_000350025.2_C48_93_IrSpV01_genomic	A	34	O92	H33	O92:H33	0.315	0.0148	0.0391	0	0	0	0	0	0	0	0	0	0	0	0	0	0	0	0	0	0	0	0	0.2482	0.495	0.9623	0.0629	0.1771	0.1777	0.181	0.1812	0.1804	0	0	0	0.9864	0.9537	0.9623	0.5413	0.1901	0	0	0.3133	0
GCF_000350045.2_C43_90_IrSpV01_genomic	A	10	O127	H27	O127:H27	0.315	0.0149	0.0387	0	0	0	0	0	0	0	0	0	0	0	0	0	0	0	0	0	0	0	0	0.2482	0.495	0.9623	0.9116	0.1803	0.1804	0.1843	0.1839	0.1836	0	0	0	0.9864	0.8812	0.9623	0.5314	0.1901	0	0	0.3133	0.9104
GCF_000350625.1_Esch_coli_KTE2_V1_genomic	D	69	O77/O17/O44/O106/O73	H18	O77/O17/O44/O106/O73:H18	0.1707	0.0135	0.0383	0	0	0	0	0	0	0	0	0	0	0	0	0	0	0	0	0	0	0	0	0.2482	0.3657	0.963	0.0642	0.1792	0.1782	0.1832	0.1828	0.1814	0	0.0326	0	0.1805	0.9562	0	0	0.1901	0	0.8391	0.72	0.9001
GCF_000350645.1_Esch_coli_KTE4_V1_genomic	B2	95	O2/O50	H4	O2/O50:H4	0.1569	0.0139	0.0372	0	0	0	0	0	0	0	0	0	0	0	0	0	0	0	0	0	0	0	0	0.2482	0.4099	0.2493	0.6228	0.1835	0.182	0.1864	0.1882	0.1857	0	0.1502	0	0.1784	0.9625	0	0	0.1849	0	0	0.72	0.909
GCF_000350665.1_Esch_coli_KTE5_V1_genomic	B2	95	O45	H7	O45:H7	0.1569	0.0117	0.0372	0	0	0	0	0	0	0	0	0	0	0	0	0	0	0	0	0	0	0	0	0.2482	0.4099	0.2493	0.6228	0.1835	0.182	0.1864	0.1882	0.1857	0	0.0365	0	0.1784	0.4572	0	0	0.1901	0	0	0.72	0.8928
GCF_000350685.1_Esch_coli_KTE10_V1_genomic	A	1316	O75	H38	O75:H38	0.1593	0.0139	0	0	0	0	0	0	0	0	0	0	0	0	0	0	0	0	0	0	0	0	0	0.2482	0.0343	0.2144	0	0.1039	0.105	0.1055	0.1065	0.1057	0	0.0318	0	0.1574	0.4528	0	0	0.1901	0	0	0.3133	0
GCF_000350725.1_Esch_coli_KTE12_V1_genomic	B1	767	O8	H9	O8:H9	0.1561	0.0106	0.0351	0	0	0	0	0	0	0	0	0	0	0	0	0	0	0	0	0	0	0	0	0.2482	0.0358	0.963	0.0682	0.1808	0.1804	0.1848	0.1844	0.1841	0.0985	0	0	0.179	0.8705	0	0	0.1901	0	0	0.72	0.884
GCF_000350745.1_Esch_coli_KTE15_V1_genomic	B2	141	O2	H6	O2:H6	0.1569	0.2131	0	0	0	0	0	0	0	0	0	0	0	0	0	0	0	0	0	0	0	0	0	0.2482	0.4107	0.2144	0.8802	0.1835	0.182	0.1864	0.1882	0.1857	0.1089	0	0	0.1784	0.8661	0	0	0.1901	0	1	0.72	0.8928
GCF_000350765.1_Esch_coli_KTE16_V1_genomic	B2	141	O2	H6	O2:H6	0.2736	0.1862	0	0	0	0	0	0	0	0	0	0	0	0	0	0	0	0	0	0	0	0	0	0.2482	0.4203	0.2144	0.0682	0.1835	0.182	0.1864	0.1882	0.1857	0	0	0	0.2043	0.9114	0	0	0.1901	0	1	0.72	0.909
GCF_000350785.1_Esch_coli_KTE21_V1_genomic	D	405	O2/O50	H4	O2/O50:H4	0.1561	0.0139	0.0305	0	0	0	0	0	0	0	0	0	0	0	0	0	0	0	0	0	0	0	0	0.2482	0.3665	0.9587	0.6228	0.1814	0.182	0.1853	0.186	0.1846	0.56	0.0311	0	0.1776	0.9654	0	0.5545	0.1901	0	0	0.3133	0.9031
GCF_000350805.1_Esch_coli_KTE25_V1_genomic	B2	357	O13/O135	H4	O13/O135:H4	0.3346	0.014	0.0347	0	0	0	0	0	0	0	0	0	0	0	0	0	0	0	0	0	0	0	0	0.2482	0.4107	0.2144	0.0658	0.183	0.182	0.1869	0.1876	0.1857	0	0	0	0.2276	0.0594	0	0	0.1901	0	0	0.72	0.9134
GCF_000350825.1_Esch_coli_KTE26_V1_genomic	D	69	O77/O17/O44/O106/O73	H18	O77/O17/O44/O106/O73:H18	0.1707	0.0135	0.0383	0	0	0	0	0	0	0	0	0	0	0	0	0	0	0	0	0	0	0	0	0.2482	0.3657	0.963	0.0642	0.1803	0.1793	0.1843	0.1839	0.183	0	0.0326	0	0.1805	0.9562	0	0	0.1901	0	0.8391	0.72	0.9104
GCF_000350845.1_Esch_coli_KTE28_V1_genomic	B2	428	O120	H4	O120:H4	0.3346	0.0142	0	0	0	0	0	0	0	0	0	0	0	0	0	0	0	0	0	0	0	0	0	0.2482	0.4107	0.2144	0.0682	0.183	0.182	0.1869	0.1876	0.1857	0	0	0	0.2276	0.0599	0	0	0.1901	0	0	0.72	0.8928
GCF_000350865.1_Esch_coli_KTE39_V1_genomic	B2	73	O25	H1	O25:H1	0.1569	0.1846	0	0	0	0	0	0	0	0	0	0	0	0	0	0	0	0	0	0	0	0	0	0.2482	0.502	0.9601	0.8802	0.1835	0.182	0.1864	0.1876	0.1857	0	0	0	0.1784	0.87	0	0	0.1901	0	1	0.72	0.8767
GCF_000350885.1_Esch_coli_KTE44_V1_genomic	A	10	O2/O50	H48	O2/O50:H48	0.1561	0.0358	0	0	0	0	0	0	0	0	0	0	0	0	0	0	0	0	0	0	0	0	0	0.2482	0.7506	0.2144	0.0695	0.1803	0.1804	0.1837	0.1839	0.1836	0	0	0	0.179	0.9572	0	0	0.1901	0	0	0.3133	0.884
GCF_000350905.1_Esch_coli_KTE178_V1_genomic	B2	131	O25	H4	O25:H4	0.3346	0.1877	0	0	0	0	0	0	0	0	0	0	0	0	0	0	0	0	0	0	0	0	0	0.2482	0.3378	0.2144	0.8782	0.183	0.182	0.1869	0.1876	0.1863	0	0.1549	0	0.2276	0.9129	0	0.1066	0.2	0.1751	0	0.72	0.8928
GCF_000350925.1_Esch_coli_KTE181_V1_genomic	D	69	O77/O17/O44/O106/O73	H18	O77/O17/O44/O106/O73:H18	0.1707	0.0135	0.0383	0	0	0	0	0	0	0	0	0	0	0	0	0	0	0	0	0	0	0	0	0.2482	0.3657	0.963	0.0642	0.1803	0.1793	0.1843	0.1839	0.183	0	0.0326	0	0.1805	0.9562	0	0	0.1901	0	0.8391	0.72	0.9001
GCF_000350945.1_Esch_coli_KTE187_V1_genomic	B2	104	O22	H1	O22:H1	0.1569	0.1268	0.0405	0	0	0	0	0	0	0	0	0	0	0	0	0	0	0	0	0	0	0	0	0.2482	0.502	0.2144	0.0682	0.183	0.182	0.1853	0.1866	0.1868	0	0	0	0.1784	0.5463	0	0	0.1901	0	1	0.72	0
GCF_000350965.1_Esch_coli_KTE188_V1_genomic	B2	73	O25	H1	O25:H1	0.1569	0.1794	0	0	0	0	0	0	0	0	0	0	0	0	0	0	0	0	0	0	0	0	0	0.2482	0.502	0.2493	0.8802	0.1835	0.182	0.1864	0.1876	0.1857	0	0	0	0.1784	0.8661	0	0	0.1901	0	1	0.72	0
GCF_000350985.1_Esch_coli_KTE189_V1_genomic	B2	12	O4	H5	O4:H5	0.1569	0.2087	0.0405	0	0	0	0	0	0	0	0	0	0	0	0	0	0	0	0	0	0	0	0	0.2482	0.411	0.2158	0.8762	0.1835	0.182	0.1859	0.1871	0.1857	0	0.0365	0	0.1784	0.8817	0	0	0.1901	0	1	0.72	0
GCF_000351005.1_Esch_coli_KTE191_V1_genomic	B2	3352	O4	H5	O4:H5	0.1569	0.1785	0	0	0	0	0	0	0	0	0	0	0	0	0	0	0	0	0	0	0	0	0	0.2482	0.411	0.2493	0.8782	0.1835	0.182	0.1864	0.1876	0.1857	0.1006	0.154	0	0.1784	0.8763	0	0	0.1875	0	1	0.72	0.8781
GCF_000351025.1_Esch_coli_KTE193_V1_genomic	E	543	O169	H9	O169:H9	0.1555	0.0609	0.0383	0	0	0	0	0	0	0	0	0	0	0	0	0	0	0	0	0	0	0	0	0.2482	0.3867	0.9665	0.9116	0.1625	0.157	0.158	0.1581	0.1616	0	0.1531	0	0.1805	0.8724	0	0	0.1901	0	0.8448	0.9867	0
GCF_000351045.1_Esch_coli_KTE201_V1_genomic	B2	73	O18	H1	O18:H1	0.1569	0.18	0	0	0	0	0	0	0	0	0	0	0	0	0	0	0	0	0	0	0	0	0	0.2482	0.502	0.9601	0.8802	0.1819	0.1804	0.1848	0.1866	0.1846	0	0	0	0.1784	0.8695	0	0	0.1901	0	1	0.72	0.9016
GCF_000351065.1_Esch_coli_KTE204_V1_genomic	D	69	O11	H4	O11:H4	0.1555	0.0135	0.0351	0	0	0	0	0	0	0	0	0	0	0	0	0	0	0	0	0	0	0	0	0.2482	0.3657	0.963	0	0.1803	0.1793	0.1843	0.1839	0.183	0	0.0326	0	0.1805	0.9562	0	0	0.1901	0	0.8391	0.72	0.9001
GCF_000351085.1_Esch_coli_KTE205_V1_genomic	B2	404	O75	H5	O75:H5	0.3543	0.0116	0	0	0	0	0	0	0	0	0	0	0	0	0	0	0	0	0	0	0	0	0	0.2482	0.3665	0.9601	0.0666	0.183	0.1814	0.1875	0.1871	0.1863	0.4831	0.0322	0	0.2062	0.8379	0	0.5347	0.1901	0	0	0.72	0.9075
GCF_000351105.1_Esch_coli_KTE206_V1_genomic	B2	127	O6	H31	O6:H31	0.1569	0.1392	0	0	0	0	0	0	0	0	0	0	0	0	0	0	0	0	0	0	0	0	0	0.2482	0.411	0.2144	0.8782	0.1819	0.1814	0.1848	0.186	0.1846	0.1089	0	0	0.1784	0.9051	0	0	0.1901	0	0	0.72	0.9266
GCF_000351125.1_Esch_coli_KTE208_V1_genomic	D	69	O25	H18	O25:H18	0.1707	0.0135	0.0383	0	0	0	0	0	0	0	0	0	0	0	0	0	0	0	0	0	0	0	0	0.2482	0.0387	0.2158	0.065	0.1803	0.1793	0.1843	0.1839	0.183	0	0.1521	0	0.1805	0.9562	0	0	0.1901	0	0.8391	0.72	0.0587
GCF_000351145.1_Esch_coli_KTE210_V1_genomic	B1	4088	-	H7	-:H7	0.3366	0.0106	0.0362	0	0	0	0	0	0	0	0	0	0	0	0	0	0	0	0	0	0	0	0	0.2482	0.3396	0.2144	0.6503	0.1803	0.1809	0.1848	0.1844	0.1836	0.0985	0.1531	0	0.2354	0.0969	0	0	0.1901	0	0	0.3133	0
GCF_000351165.1_Esch_coli_KTE212_V1_genomic	A	5404	O176	H30	O176:H30	0.1561	0.0138	0.0366	0	0	0	0	0	0	0	0	0	0	0	0	0	0	0	0	0	0	0	0	0.2482	0.0346	0.2144	0.0666	0.1814	0.1809	0.1848	0.1844	0.1841	0.0985	0	0	0.179	0.1018	0	0	0.1901	0	0	0.3133	0
GCF_000351185.1_Esch_coli_KTE213_V1_genomic	D	394	O17/O77/O44/O106/O73	H18	O17/O77/O44/O106/O73:H18	0.1707	0.013	0.0305	0	0	0	0	0	0	0	0	0	0	0	0	0	0	0	0	0	0	0	0	0.2482	0.0358	0.2158	0.0629	0.1803	0.1793	0.1837	0.1839	0.1825	0	0.0326	0	0.1768	0.1042	0	0	0.1901	0	0	0.3133	0
GCF_000351205.1_Esch_coli_KTE214_V1_genomic	B2	73	O25	H1	O25:H1	0.561	0.1853	0.0326	0	0	0	0	0	0	0	0	0	0	0	0	0	0	0	0	0	0	0	0	0.2482	0.502	0.9601	0.8802	0.1835	0.182	0.1864	0.1876	0.1857	0	0	0	0.3171	0.8647	0	0.2086	0.1901	0	1	0.72	0.9016
GCF_000351225.1_Esch_coli_KTE216_V1_genomic	B2	131	O16	H5	O16:H5	0.3346	0.0146	0.0345	0	0	0	0	0	0	0	0	0	0	0	0	0	0	0	0	0	0	0	0	0.2482	0.3654	0.9615	0.0682	0.183	0.182	0.1869	0.1876	0.1863	0.9938	0.154	0.0819	0.2276	0.9732	0	0.5314	0.1901	0.1751	0	0.72	0.9001
GCF_000351245.1_Esch_coli_KTE220_V1_genomic	B2	73	O6	H1	O6:H1	0.1569	0.1536	0.0359	0	0	0	0	0	0	0	0	0	0	0	0	0	0	0	0	0	0	0	0	0.2482	0.502	0.963	0.0642	0.1819	0.1804	0.1848	0.1866	0.1846	0	0	0	0.1784	0.8885	0	0	0.1901	0	1	0.72	0
GCF_000351265.1_Esch_coli_KTE224_V1_genomic	B2	141	O2	H6	O2:H6	0.2736	0.18	0	0	0	0	0	0	0	0	0	0	0	0	0	0	0	0	0	0	0	0	0	0.2482	0.9676	0.2144	0.8802	0.1835	0.182	0.1864	0.1882	0.1857	0.1077	0.1549	0	0.2043	0.8768	0	0	0.1901	0	1	0.72	0
GCF_000351285.1_Esch_coli_KTE228_V1_genomic	D	69	O15	H18	O15:H18	0.1555	0.0138	0.0309	0	0	0	0	0	0	0	0	0	0	0	0	0	0	0	0	0	0	0	0	0.2482	0.0387	0.2158	0.0682	0.1803	0.1793	0.1843	0.1839	0.183	0	0.0326	0	0.1805	0.9669	0	0	0.1901	0	0.8391	0.3133	0.9001
GCF_000351305.1_Esch_coli_KTE230_V1_genomic	B2	73	O25	H1	O25:H1	0.1569	0.1794	0	0	0	0	0	0	0	0	0	0	0	0	0	0	0	0	0	0	0	0	0	0.2482	0.502	0.2493	0.8802	0.1835	0.182	0.1864	0.1876	0.1857	0	0	0	0.1784	0.4158	0	0	0.1901	0	1	0.72	0
GCF_000351325.1_Esch_coli_KTE233_V1_genomic	A	1429	O40	H7	O40:H7	0.1561	0.0113	0	0	0	0	0	0	0	0	0	0	0	0	0	0	0	0	0	0	0	0	0	0.2482	0.0365	0.2144	0	0.1442	0.1438	0.1425	0.1452	0.1428	0	0.0326	0.1064	0.179	0.4547	0	0	0.1901	0	0	0.3164	0
GCF_000351345.1_Esch_coli_KTE234_V1_genomic	A	635	-	H9	-:H9	0.1561	0.0138	0.0362	0	0	0	0	0	0	0	0	0	0	0	0	0	0	0	0	0	0	0	0	0.2482	0.0329	0.2144	0.0666	0.1615	0.1576	0.1569	0.1581	0.1594	0	0.0318	0	0.179	0.0789	0	0	0.1901	0	0	0.3133	0
GCF_000351365.1_Esch_coli_KTE235_V1_genomic	D	69	O77/O17/O44/O106/O73	H18	O77/O17/O44/O106/O73:H18	0.1707	0.0135	0.0383	0	0	0	0	0	0	0	0	0	0	0	0	0	0	0	0	0	0	0	0	0.2482	0.3657	0.963	0.0642	0.1792	0.1782	0.1832	0.1828	0.1814	0	0.0326	0	0.1805	0.7809	0	0	0.1901	0	0.8391	0.72	0.9001
GCF_000351385.1_Esch_coli_KTE236_V1_genomic	D	38	O86	H18	O86:H18	0.561	0.015	0	0	0	0	0	0	0	0	0	0	0	0	0	0	0	0	0	0	0	0	0	0.2482	0.3665	0.9601	0.8723	0.1825	0.1814	0.1859	0.1855	0.1857	0	0.0336	0	0.3171	0.8763	0	0.1921	0.1901	0	0	0.72	0.9016
GCF_000351405.1_Esch_coli_KTE237_V1_genomic	D	38	O86	H18	O86:H18	0.561	0.015	0	0	0	0	0	0	0	0	0	0	0	0	0	0	0	0	0	0	0	0	0	0.2482	0.3665	0.9601	0.8723	0.1825	0.1814	0.1859	0.1855	0.1857	0	0.0336	0	0.3171	0.8744	0	0.1921	0.1901	0	0	0.72	0.9016
GCF_000351425.1_Esch_coli_KTE47_V1_genomic	B2	567	O83	H33	O83:H33	0.1569	0.0135	0	0	0	0	0	0	0	0	0	0	0	0	0	0	0	0	0	0	0	0	0	0.2482	0.4258	0.2144	0.0682	0.183	0.1814	0.1859	0.1866	0.1852	0.1077	0.0347	0.084	0.1784	0.351	0	0	0.1901	0	0	0.72	0.906
GCF_000351445.1_Esch_coli_KTE49_V1_genomic	B2	131	O25	H4	O25:H4	0.3346	0.0184	0.0362	0	0	0	0	0	0	0	0	0	0	0	0	0	0	0	0	0	0	0	0	0.2482	0.3665	0.9601	0.0682	0.183	0.182	0.1875	0.1882	0.1863	0	0.0311	0	0.2276	0.8744	0	0	0.1901	0.1751	0	0.72	0.9178
GCF_000351465.1_Esch_coli_KTE51_V1_genomic	A	3877	-	H4	-:H4	0.1561	0.1469	0.0355	0	0	0	0	0	0	0	0	0	0	0	0	0	0	0	0	0	0	0	0	0.2482	0.3669	0.9623	0.8468	0.1803	0.1804	0.1843	0.1839	0.1836	0	0	0	0.179	0.1047	0	0	0.1901	0	0	0.72	0.8987
GCF_000351485.1_Esch_coli_KTE53_V1_genomic	B2	73	O6	H1	O6:H1	0.1569	0.1259	0.0401	0	0	0	0	0	0	0	0	0	0	0	0	0	0	0	0	0	0	0	0	0.2482	0.5013	0.2144	0.8841	0.1819	0.1804	0.1848	0.1866	0.1846	0	0	0	0.1784	0.8637	0	0	0.1901	0	1	0.72	0
GCF_000351505.1_Esch_coli_KTE55_V1_genomic	B2	95	O18	H7	O18:H7	0.1569	0.1785	0.0372	0	0	0	0	0	0	0	0	0	0	0	0	0	0	0	0	0	0	0	0	0.2482	0.2641	0.2144	0.8762	0.1835	0.182	0.1864	0.1882	0.1857	0.1077	0.0365	0	0.1784	0.4547	0	0	0.1901	0	0	0.72	0.9075
GCF_000351525.1_Esch_coli_KTE56_V1_genomic	A	10	O4	H27	O4:H27	0.1614	0.0153	0.038	0	0	0	0	0	0	0	0	0	0	0	0	0	0	0	0	0	0	0	0	0.2482	0.0365	0.2144	0.0635	0.1798	0.1788	0.1832	0.1839	0.183	0	0	0	0.179	0.4562	0	0	0.1901	0	0	0.3133	0
GCF_000351545.1_Esch_coli_KTE57_V1_genomic	B2	550	O75	H5	O75:H5	0.3543	0.0116	0.0355	0	0	0	0	0	0	0	0	0	0	0	0	0	0	0	0	0	0	0	0	0.2482	0.411	0.9587	0.065	0.183	0.1814	0.1859	0.1876	0.1852	0	0.0322	0	0.2062	0.8715	0	0	0.1901	0	0	0.72	0.9075
GCF_000351565.1_Esch_coli_KTE58_V1_genomic	B2	95	O1	H7	O1:H7	0.1569	0.0117	0.0372	0	0	0	0	0	0	0	0	0	0	0	0	0	0	0	0	0	0	0	0	0.2482	0.4099	0.2493	0.6228	0.1798	0.182	0.181	0.1839	0.1814	0	0.1502	0	0.1784	0.4557	0	0	0.1901	0	0	0.72	0.9075
GCF_000351585.1_Esch_coli_KTE60_V1_genomic	B2	1618	O4	H1	O4:H1	0.1569	0.1845	0	0	0	0	0	0	0	0	0	0	0	0	0	0	0	0	0	0	0	0	0	0.2482	0.502	0.2115	0.0642	0.1835	0.182	0.1864	0.1876	0.1857	0	0	0	0.1784	0.8637	0	0	0.1901	0	1	0.72	0
GCF_000351605.1_Esch_coli_KTE62_V1_genomic	B2	95	O1	H7	O1:H7	0.1569	0.0117	0.0372	0	0	0	0	0	0	0	0	0	0	0	0	0	0	0	0	0	0	0	0	0.2482	0.4099	0.2493	0.6228	0.1835	0.182	0.1864	0.1882	0.1857	0	0.0336	0	0.1784	0.4552	0	0	0.1901	0	0	0.72	0.8928
GCF_000351625.1_Esch_coli_KTE66_V1_genomic	D	5321	-	H20	-:H20	0.1699	0.0124	0.0305	0	0	0	0	0	0	0	0.0571	0	0.0511	0.0588	0.0574	0.0588	0.0594	0	0	0	0	0	0	0.2482	0.1982	0.2158	0.9057	0.1803	0.1788	0.1832	0.1828	0.183	0	0.0336	0	0.1805	0.3778	0	0	0.1928	0	0	0.3133	0.1454
GCF_000351645.1_Esch_coli_KTE67_V1_genomic	B2	73	O2	H1	O2:H1	0.1569	0.1843	0	0	0	0	0	0	0	0	0	0	0	0	0	0	0	0	0	0	0	0	0	0.2482	0.502	0.2144	0.8841	0.1835	0.182	0.1864	0.1876	0.1857	0	0	0	0.1784	0.8637	0	0	0.1901	0	1	0.72	0
GCF_000351665.1_Esch_coli_KTE72_V1_genomic	B2	141	O2	H6	O2:H6	0.1569	0.1846	0	0	0	0	0	0	0	0	0	0	0	0	0	0	0	0	0	0	0	0	0	0.2482	0.4107	0.2144	0.0682	0.1835	0.182	0.1864	0.1882	0.1857	0	0	0	0.1784	0.8661	0	0	0.1901	0	1	0.72	0
GCF_000351685.1_Esch_coli_KTE75_V1_genomic	G	738	O146	H28	O146:H28	0.1707	0.8703	0	0.8696	0.8305	0.8983	0.9171	0.9171	1	0.8791	0.9378	0.703	0.9313	0.9491	0.9366	0.9762	0.9444	0.6102	0.6145	0.6056	0.53	0.5422	0.5307	0.2482	0.5948	0.995	0.9155	0.1825	0.182	0.1859	0.1876	0.1857	0	0.1559	0	0.1784	0.8759	0.477	0	0.1901	0	0.9425	0.3133	0.9075
GCF_000351705.1_Esch_coli_KTE76_V1_genomic	D	38	O153	H30	O153:H30	0.561	0.1756	0	0	0	0	0	0	0	0	0	0	0	0	0	0	0	0	0	0	0	0	0	0.2482	0.0372	0.2158	0.8723	0.1825	0.1814	0.1859	0.1855	0.1857	0	0.0336	0	0.3171	0.9576	0	0.1957	0.1901	0	0	0.72	0.909
GCF_000351725.1_Esch_coli_KTE77_V1_genomic	A	10	O147	H32	O147:H32	0.1561	0.0148	0.0422	0	0	0	0	0	0	0	0	0	0	0	0	0	0	0	0	0	0	0	0	0.2482	0.0365	0.2144	0.0674	0.1803	0.1809	0.1843	0.1844	0.1836	0	0	0	0.179	0.1018	0	0	0.1901	0	0	0.3133	0
GCF_000351745.1_Esch_coli_KTE80_V1_genomic	D	69	O15	H18	O15:H18	0.1707	0.0139	0.0383	0	0	0	0	0	0	0	0	0	0	0	0	0	0	0	0	0	0	0	0	0.2482	0.3657	0.963	0.0642	0.1803	0.1798	0.1837	0.1839	0.183	0.4369	0.0326	0	0.1805	0.9669	0	0.5347	0.1901	0	0.8391	0.72	0.9001
GCF_000351765.1_Esch_coli_KTE81_V1_genomic	A	1695	O9	H4	O9:H4	0.1561	0.0137	0	0	0	0	0	0	0	0	0	0	0	0	0	0	0	0	0	0	0	0	0	0.2482	0.0365	0.2144	0	0.1803	0.1804	0.1832	0.1839	0.1836	0	0	0	0.179	0.37	0	0	0.1901	0	0	0.3133	0.9001
GCF_000351785.1_Esch_coli_KTE83_V1_genomic	D	69	O77/O17/O44/O106/O73	H18	O77/O17/O44/O106/O73:H18	0.1707	0.0135	0.0383	0	0	0	0	0	0	0	0	0	0	0	0	0	0	0	0	0	0	0	0	0.2482	0.3657	0.963	0.0642	0.1803	0.1793	0.1843	0.1839	0.183	0	0.0326	0	0.1805	0.9572	0	0	0.1901	0	0.8391	0.72	0.9001
GCF_000351805.1_Esch_coli_KTE86_V1_genomic	B2	141	O2	H6	O2:H6	0.1569	0.1205	0	0	0	0	0	0	0	0	0	0	0	0	0	0	0	0	0	0	0	0	0	0.2482	0.4107	0.2144	0.8802	0.1835	0.182	0.1864	0.1882	0.1857	0.1089	0	0	0.1784	0.8661	0	0	0.1901	0	1	0.72	0
GCF_000351825.1_Esch_coli_KTE87_V1_genomic	B2	73	O6	H1	O6:H1	0.1569	0.1978	0.0359	0	0	0	0	0	0	0	0	0	0	0	0	0	0	0	0	0	0	0	0	0.2482	0.502	0.9601	0.7151	0.1819	0.1804	0.1848	0.1866	0.1846	0	0	0	0.1784	0.8885	0	0	0.1901	0	0	0.72	0.9075
GCF_000351845.1_Esch_coli_KTE93_V1_genomic	B2	141	O2	H6	O2:H6	0.2736	0.2147	0	0	0	0	0	0	0	0	0	0	0	0	0	0	0	0	0	0	0	0	0	0.2482	0.4203	0.2144	0.0658	0.1835	0.182	0.1864	0.1882	0.1857	0	0	0	0.2043	0.9114	0	0	0.1901	0	1	0.72	0
GCF_000351865.1_Esch_coli_KTE111_V1_genomic	A	10	O109	H27	O109:H27	0.1561	0.0148	0	0	0	0	0	0	0	0	0	0	0	0	0	0	0	0	0	0	0	0	0	0.2482	0.0362	0.2144	0	0.1803	0.1804	0.1843	0.1839	0.1836	0	0.0318	0	0.179	0.1018	0	0	0.1901	0	0	0.3133	0.9442
GCF_000351885.1_Esch_coli_KTE116_V1_genomic	D	69	O77/O17/O44/O106/O73	H18	O77/O17/O44/O106/O73:H18	0.1707	0.0135	0.0383	0	0	0	0	0	0	0	0	0	0	0	0	0	0	0	0	0	0	0	0	0.2482	0.3657	0.963	0.0642	0.1792	0.1782	0.1832	0.1828	0.1814	0	0.0326	0	0.1805	0.9562	0	0	0.1901	0	0.8391	0.72	0.9001
GCF_000351905.1_Esch_coli_KTE119_V1_genomic	A	540	O11	H11	O11:H11	0.1561	0.016	0	0	0	0	0	0	0	0	0	0	0	0	0	0	0	0	0	0	0	0	0	0.2482	0.0346	0.2144	0.0635	0.1814	0.1809	0.1848	0.1844	0.1841	0.0985	0	0	0.179	0.1018	0	0	0.1901	0	0	0.3133	0
GCF_000351925.1_Esch_coli_KTE142_V1_genomic	B1	5320	O108	H8	O108:H8	0.1707	0.0122	0.9327	0	0	0	0	0	0	0	0	0	0	0	0	0	0	0	0	0	0	0	0	0.2482	0.5215	0.2144	0.0674	0.8391	0.8175	0.8163	0.8204	0.8524	0.0985	0.4263	0.8112	0.179	0.0983	0	0	0.1901	0	0	0.3133	0
GCF_000351945.1_Esch_coli_KTE143_V1_genomic	F	59	O1	H7	O1:H7	0.1555	0.0129	0.0305	0	0	0	0	0	0	0	0	0	0	0	0	0	0	0	0	0	0	0	0	0.2482	0.3661	0.9623	0.6169	0.1539	0.1512	0.1494	0.1538	0.1492	0	0	0	0.1784	0.8715	0	0	0.1901	0	0	0.3133	0.928
GCF_000351985.1_Esch_coli_KTE161_V1_genomic	A	10	O86	H2	O86:H2	0.315	0.0145	0	0	0	0	0	0	0	0	0	0	0	0	0	0	0	0	0	0	0	0	0	0.2482	0.495	0.2144	0.0642	0.1803	0.1804	0.1843	0.1839	0.1836	0	0	0	0.9864	0.9085	0.9623	0.5413	0.1901	0	0	0.9689	0
GCF_000352005.1_Esch_coli_KTE162_V1_genomic	B2	131	O16	H5	O16:H5	0.3346	0.0146	0.0345	0	0	0	0	0	0	0	0	0	0	0	0	0	0	0	0	0	0	0	0	0.2482	0.337	0.9601	0.0642	0.183	0.182	0.1869	0.1876	0.1863	0	0	0.0819	0.2276	0.9586	0	0	0.1901	0.1751	0	0.72	0.9001
GCF_000352025.1_Esch_coli_KTE169_V1_genomic	B2	141	O2	H6	O2:H6	0.2736	0.1464	0	0	0	0	0	0	0	0	0	0	0	0	0	0	0	0	0	0	0	0	0	0.2482	0.9676	0.2144	0.8802	0.1835	0.182	0.1864	0.1882	0.1857	0.1077	0.1549	0	0.2043	0.9114	0	0	0.1901	0	1	0.72	0
GCF_000352045.1_Esch_coli_KTE171_V1_genomic	A	227	O52	H10	O52:H10	0.4035	0.0358	0.0391	0	0	0	0	0	0	0	0	0	0	0	0	0	0	0	0	0	0	0	0	0.2482	0.0365	0.963	0.0635	0.1787	0.1788	0.1821	0.1823	0.182	0	0.4958	0.5133	0.3093	0.2678	0	0	0.1901	0	0	0.3133	0
GCF_000352065.1_Esch_coli_KTE6_V1_genomic	B2	131	O25	H4	O25:H4	0.3346	0.0146	0	0	0	0	0	0	0	0	0	0	0	0	0	0	0	0	0	0	0	0	0	0.2482	0.3665	0.9601	0.0642	0.183	0.182	0.1869	0.1876	0.1863	0	0	0	0.2276	0.8739	0	0.5512	0.1901	0.1751	0	0.72	0.9075
GCF_000352085.1_Esch_coli_KTE8_V1_genomic	B2	127	O6	H31	O6:H31	0.2736	0.1792	0.0305	0	0	0	0	0	0	0	0	0	0	0	0	0	0	0	0	0	0	0	0	0.2482	0.4199	0.2144	0.8802	0.1819	0.1814	0.1848	0.186	0.1846	0.1089	0	0	0.2043	0.9104	0	0	0.1901	0	1	0.72	0.9075
GCF_000352105.1_Esch_coli_KTE9_V1_genomic	D	1670	O23	H45	O23:H45	0.1561	0.0147	0	0	0	0	0	0	0	0	0	0	0	0	0	0	0	0	0	0	0	0	0	0.2482	0.0366	0.2165	0.065	0.1825	0.1814	0.1859	0.1855	0.1857	0	0.0329	0	0.1761	0.1061	0	0	0.1901	0	0	0.3133	0
GCF_000352125.1_Esch_coli_KTE17_V1_genomic	B2	357	O13/O135	H4	O13/O135:H4	0.3346	0.014	0	0	0	0	0	0	0	0	0	0	0	0	0	0	0	0	0	0	0	0	0	0.2482	0.4107	0.2144	0.0642	0.183	0.182	0.1869	0.1876	0.1857	0	0.154	0	0.2276	0.0594	0	0	0.1901	0	0	0.72	0.9134
GCF_000352145.1_Esch_coli_KTE18_V1_genomic	B2	357	O13/O135	H4	O13/O135:H4	0.3346	0.014	0	0	0	0	0	0	0	0	0	0	0	0	0	0	0	0	0	0	0	0	0	0.2482	0.4107	0.2144	0.0642	0.183	0.182	0.1869	0.1876	0.1857	0	0	0	0.2276	0.0594	0	0	0.1901	0	0	0.72	0.9134
GCF_000352165.1_Esch_coli_KTE45_V1_genomic	B2	569	O46	H31	O46:H31	0.1569	0.0115	0	0	0	0	0	0	0	0	0	0	0	0	0	0	0	0	0	0	0	0	0	0.2482	0.4103	0.2144	0.0642	0.1835	0.182	0.1864	0.1876	0.1857	0	0	0	0.1784	0.0584	0	0	0.1901	0	0	0.72	0.9075
GCF_000352185.1_Esch_coli_KTE42_V1_genomic	A	10	O89	H10	O89:H10	0.1561	0.0148	0.0391	0	0	0	0	0	0	0	0	0	0	0	0	0	0	0	0	0	0	0	0	0.2482	0.0365	0.2144	0.0642	0.1808	0.1804	0.1837	0.1844	0.1836	0	0	0	0.179	0.4562	0	0	0.1901	0	0	0.3133	0.9001
GCF_000352205.1_Esch_coli_KTE23_V1_genomic	B2	357	O13/O135	H4	O13/O135:H4	0.3346	0.014	0	0	0	0	0	0	0	0	0	0	0	0	0	0	0	0	0	0	0	0	0	0.2482	0.4107	0.2144	0.0642	0.183	0.182	0.1869	0.1876	0.1857	0	0.154	0	0.2276	0.0594	0	0	0.1901	0	0	0.72	0
GCF_000352225.1_Esch_coli_KTE43_V1_genomic	B2	141	O2	H6	O2:H6	0.1569	0.1802	0	0	0	0	0	0	0	0	0	0	0	0	0	0	0	0	0	0	0	0	0	0.2482	0.4107	0.2144	0.8802	0.1835	0.182	0.1864	0.1882	0.1857	0.1077	0	0	0.1784	0.9533	0	0	0.1901	0	0	0.72	0
GCF_000352245.1_Esch_coli_KTE29_V1_genomic	A	5493	O173	H28	O173:H28	0.1561	0.0105	0	0	0	0	0	0	0	0	0	0	0	0	0	0	0	0	0	0	0	0	0	0.2482	0.0363	0.2144	0.0642	0.1808	0.1804	0.1843	0.1839	0.1852	0.0985	0	0	0.179	0.0789	0	0	0.1901	0	0	0.3133	0
GCF_000352265.1_Esch_coli_KTE22_V1_genomic	B2	95	O2/O50	H7	O2/O50:H7	0.1569	0.0117	0.0372	0	0	0	0	0	0	0	0	0	0	0	0	0	0	0	0	0	0	0	0	0.2482	0.4099	0.2493	0.6228	0.1835	0.183	0.1864	0.1882	0.1857	0	0	0	0.1784	0.4557	0	0	0.1901	0	0	0.72	0.9148
GCF_000352285.1_Esch_coli_KTE46_V1_genomic	B2	569	O46	H31	O46:H31	0.1569	0.0115	0	0	0	0	0	0	0	0	0	0	0	0	0	0	0	0	0	0	0	0	0	0.2482	0.4103	0.2144	0.0642	0.1835	0.182	0.1864	0.1876	0.1857	0	0	0	0.1784	0.0584	0	0	0.1901	0	0	0.72	0.9075
GCF_000352305.1_Esch_coli_KTE48_V1_genomic	B1	2723	O104	H2	O104:H2	0.437	0.0122	0	0	0	0	0	0	0	0	0	0	0	0	0	0	0	0	0	0	0	0	0	0.2482	0.3319	0.2144	0.8723	0.1803	0.1798	0.1843	0.1844	0.1836	0.0985	0	0	0.3132	0.4552	0	0	0.1901	0	0	0.3133	0.9148
GCF_000352325.1_Esch_coli_KTE50_V1_genomic	D	393	O15	H1	O15:H1	0.1707	0.0172	0	0	0	0	0	0	0	0	0	0	0	0	0	0	0	0	0	0	0	0	0	0.2482	0.0379	0.2158	0.0682	0.1819	0.1814	0.1859	0.186	0.1852	0	0.0362	0	0.1805	0.8924	0	0	0.1901	0	0	0.3133	0.6549
GCF_000352345.1_Esch_coli_KTE54_V1_genomic	D	69	O77/O17/O44/O106/O73	H18	O77/O17/O44/O106/O73:H18	0.1744	0.0135	0.0305	0	0	0	0	0	0	0	0	0	0	0	0	0	0	0	0	0	0	0	0	0.2482	0.0387	0.2158	0	0.1803	0.1793	0.1843	0.1839	0.183	0	0.0734	0	0.1805	0.0988	0	0	0.1901	0	0.8391	0.3133	0.8737
GCF_000352365.1_Esch_coli_KTE59_V1_genomic	B2	95	O1	H7	O1:H7	0.1569	0.0117	0.0372	0	0	0	0	0	0	0	0	0	0	0	0	0	0	0	0	0	0	0	0	0.2482	0.4099	0.2493	0.6228	0.1835	0.182	0.1864	0.1882	0.1857	0	0.0365	0	0.1784	0.4557	0	0	0.1901	0	0	0.72	0.9148
GCF_000352385.1_Esch_coli_KTE63_V1_genomic	B2	73	O6	H1	O6:H1	0.1569	0.1846	0	0	0	0	0	0	0	0	0	0	0	0	0	0	0	0	0	0	0	0	0	0.2482	0.5009	0.9594	0.6228	0.1819	0.1804	0.1848	0.1866	0.1846	0	0	0	0.1784	0.8715	0	0	0.1901	0	0	0.72	0
GCF_000352405.1_Esch_coli_KTE65_V1_genomic	B2	95	O1	H7	O1:H7	0.1569	0.0117	0.0372	0	0	0	0	0	0	0	0	0	0	0	0	0	0	0	0	0	0	0	0	0.2482	0.2634	0.2493	0.6228	0.1835	0.182	0.1864	0.1882	0.1857	0	0.0365	0	0.1784	0.4557	0	0	0.1901	0	0	0.72	0.9148
GCF_000352425.1_Esch_coli_KTE78_V1_genomic	D	362	O7	H6	O7:H6	0.1555	0.0138	0	0	0	0	0	0	0	0	0	0	0	0	0	0	0	0	0	0	0	0	0	0.2482	0.036	0.2158	0	0.1819	0.182	0.1848	0.1866	0.1852	0	0	0	0.1805	0.9576	0	0	0.1901	0	0	0.3133	0
GCF_000352445.1_Esch_coli_KTE79_V1_genomic	D	362	O7	H6	O7:H6	0.1555	0.0138	0	0	0	0	0	0	0	0	0	0	0	0	0	0	0	0	0	0	0	0	0	0.2482	0.036	0.2158	0	0.1819	0.182	0.1848	0.1866	0.1852	0	0	0	0.1805	0.9576	0	0	0.1901	0	0	0.3133	0
GCF_000352465.1_Esch_coli_KTE84_V1_genomic	B2	5394	O55	H34	O55:H34	0.1561	0.0115	0.9429	0	0	0	0	0	0	0	0	0	0	0	0	0	0	0	0	0	0	0	0	0.2482	0.3348	0.2144	0.065	0.8375	0.817	0.8157	0.8215	0.8513	0	0	0	0.1805	0.0594	0	0	0.1901	0	0.8448	0.3133	0
GCF_000352485.1_Esch_coli_KTE91_V1_genomic	B1	101	O88	H8	O88:H8	0.1561	0.0103	0	0	0	0	0	0	0	0	0	0	0	0	0	0	0	0	0	0	0	0	0	0.2482	0.4269	0.25	0	0.1808	0.1804	0.1848	0.1849	0.1841	0.0985	0	0	0.179	0.0862	0	0	0.1901	0	0	0.3133	0.9104
GCF_000352505.1_Esch_coli_KTE101_V1_genomic	B1	316	O160	H21	O160:H21	0.3386	0.0139	0	0	0	0	0	0	0	0	0	0	0	0	0	0	0	0	0	0	0	0	0	0.2482	0.0368	0.2144	0	0.1792	0.1788	0.1826	0.1839	0.1825	0.0985	0.0745	0	0.6848	0.9727	0	0	0.9803	0.645	0	0.3133	0
GCF_000352525.1_Esch_coli_KTE115_V1_genomic	D	963	O2	H18	O2:H18	0.1555	0.015	0	0	0	0	0	0	0	0	0	0	0	0	0	0	0	0	0	0	0	0	0	0.2482	0.0372	0.2158	0.0695	0.1819	0.1814	0.1859	0.186	0.1852	0	0.0336	0	0.1805	0.4596	0	0	0.1901	0	0	0.3133	0.9163
GCF_000352545.1_Esch_coli_KTE118_V1_genomic	B2	95	O1	H7	O1:H7	0.1569	0.0117	0.0372	0	0	0	0	0	0	0	0	0	0	0	0	0	0	0	0	0	0	0	0	0.2482	0.4099	0.2493	0.6228	0.1835	0.182	0.1864	0.1882	0.1857	0	0.1502	0	0.1784	0.4557	0	0	0.1901	0	0	0.72	0.9075
GCF_000352565.1_Esch_coli_KTE123_V1_genomic	B2	95	O1	H7	O1:H7	0.1569	0.0117	0.0372	0	0	0	0	0	0	0	0	0	0	0	0	0	0	0	0	0	0	0	0	0.2482	0.9669	0.2144	0.0658	0.1835	0.182	0.1864	0.1882	0.1857	0	0.1549	0	0.1784	0.4557	0	0	0.1901	0	0	0.3133	0.9148
GCF_000352585.1_Esch_coli_KTE135_V1_genomic	B1	5478	O8	H8	O8:H8	0.1561	0.0124	0.0408	0	0	0	0	0	0	0	0	0	0	0	0	0	0	0	0	0	0	0	0	0.2482	0.0366	0.2144	0.0658	0.1808	0.1804	0.1848	0.1849	0.1841	0.0985	0	0	0.179	0.0818	0	0	0.1901	0	0	0.3133	0
GCF_000352605.1_Esch_coli_KTE136_V1_genomic	B1	58	O154	H30	O154:H30	0.1561	0.0103	0.0401	0	0	0	0	0	0	0	0	0	0	0	0	0	0	0	0	0	0	0	0	0.2482	0.0359	0.2144	0.0674	0.1808	0.1804	0.1848	0.1844	0.1841	0.0985	0	0	0.179	0.4537	0	0	0.1901	0	0	0.3133	0
GCF_000352625.1_Esch_coli_KTE140_V1_genomic	D	394	O17/O77/O44/O106/O73	H18	O17/O77/O44/O106/O73:H18	0.1707	0.013	0.0305	0	0	0	0	0	0	0	0	0	0	0	0	0	0	0	0	0	0	0	0	0.2482	0.0358	0.2158	0.0658	0.1803	0.1793	0.1837	0.1839	0.1825	0	0.0326	0	0.1768	0.1042	0	0	0.1901	0	0	0.3133	0
GCF_000352645.1_Esch_coli_KTE141_V1_genomic	B2	104	O22	H1	O22:H1	0.1569	0.1846	0.0405	0	0	0	0	0	0	0	0	0	0	0	0	0	0	0	0	0	0	0	0	0.2482	0.502	0.2144	0.0674	0.183	0.182	0.1853	0.1866	0.1868	0	0.154	0	0.1784	0.5463	0	0	0.1901	0	1	0.72	0
GCF_000352665.1_Esch_coli_KTE144_V1_genomic	D	2797	O120	H48	O120:H48	0.1707	0.0139	0	0	0	0	0	0	0	0	0	0	0	0	0	0	0	0	0	0	0	0	0	0.2482	0.0368	0.2144	0.0666	0.1792	0.1793	0.1816	0.1839	0.1814	0	0.0344	0	0.1776	0.0979	0	0	0.1901	0	0	0.3133	0
GCF_000352685.1_Esch_coli_KTE146_V1_genomic	cryptic	5313	O142	H28	O142:H28	0.1555	0.8848	0	0	0	0	0	0	0	0	0.0571	0	0.0511	0.0588	0.0574	0.0588	0.0594	0	0	0	0	0	0	0.2482	0.2029	0.2144	0.6248	0.1792	0.1793	0.1816	0.1844	0.1814	0	0.0332	0	0.1805	0.462	0	0	0.1901	0	0.8391	0.3133	0.9104
GCF_000352705.1_Esch_coli_KTE147_V1_genomic	D	349	O166	H15	O166:H15	0.1555	0.0135	0.0305	0	0	0	0	0	0	0	0	0	0	0	0	0	0	0	0	0	0	0	0	0.2482	0.0358	0.2165	0.0682	0.1787	0.1788	0.1816	0.1839	0.1814	0	0.154	0	0.1805	0.1056	0	0	0.1901	0	0	0.3133	0.8972
GCF_000352725.1_Esch_coli_KTE154_V1_genomic	A	746	-	H44	-:H44	0.1561	0.0133	0.0408	0	0	0	0	0	0	0	0	0	0	0	0	0	0	0	0	0	0	0	0	0.2482	0.0365	0.2123	0.0688	0.1792	0.1804	0.1832	0.1833	0.1825	0.0985	0	0	0.179	0.7571	0	0	0.1901	0	0	0.3133	0
GCF_000352745.1_Esch_coli_KTE158_V1_genomic	D	69	O77/O17/O44/O106/O73	H18	O77/O17/O44/O106/O73:H18	0.1555	0.0135	0.0383	0	0	0	0	0	0	0	0	0	0	0	0	0	0	0	0	0	0	0	0	0.2482	0.0387	0.2158	0.0642	0.1803	0.1793	0.1843	0.1839	0.183	0	0.0326	0	0.1805	0.4659	0	0	0.1901	0	0.8391	0.3133	0
GCF_000352765.1_Esch_coli_KTE165_V1_genomic	B2	1236	O62	H5	O62:H5	0.3346	0.0141	0.0383	0	0	0	0	0	0	0	0	0	0	0	0	0	0	0	0	0	0	0	0	0.2482	0.411	0.2144	0.0674	0.183	0.182	0.1869	0.1876	0.1857	0	0	0	0.2276	0.0604	0	0	0.1901	0.1639	0	0.3133	0
GCF_000352785.1_Esch_coli_KTE192_V1_genomic	B2	978	O83	H27	O83:H27	0.3327	0.1846	0	0	0	0	0	0	0	0	0	0	0	0	0	0	0	0	0	0	0	0	0	0.2482	0.502	0.2144	0.0642	0.1841	0.182	0.1864	0.1876	0.1863	0	0.0347	0.084	0.214	0.0599	0	0	0.1901	0	0	0.3133	0
GCF_000352805.1_Esch_coli_KTE194_V1_genomic	B2	141	O2	H6	O2:H6	0.4449	0.2123	0	0	0	0	0	0	0	0	0	0	0	0	0	0	0	0	0	0	0	0	0	0.2482	0.4203	0.2144	0.6149	0.1835	0.182	0.1864	0.1882	0.1857	0	0	0	0.323	0.8656	0	0	0.1901	0	1	0.72	0
GCF_000352825.1_Esch_coli_KTE190_V1_genomic	D	69	O77/O17/O44/O106/O73	H18	O77/O17/O44/O106/O73:H18	0.1555	0.0135	0.0383	0	0	0	0	0	0	0	0	0	0	0	0	0	0	0	0	0	0	0	0	0.2482	0.0387	0.2158	0.0658	0.1803	0.1793	0.1843	0.1839	0.183	0	0.0326	0	0.1805	0.9547	0	0	0.1901	0	0.8391	0.3133	0.9178
GCF_000352845.1_Esch_coli_KTE173_V1_genomic	B2	131	O16	H5	O16:H5	0.3346	0.0146	0.0355	0	0	0	0	0	0	0	0	0	0	0	0	0	0	0	0	0	0	0	0	0.2482	0.3661	0.9601	0.0703	0.183	0.182	0.1869	0.1876	0.1863	0	0.0311	0.0819	0.2276	0.9586	0	0	0.1901	0.1751	0	0.72	0.9134
GCF_000352865.1_Esch_coli_KTE175_V1_genomic	B2	131	O16	H5	O16:H5	0.3346	0.0146	0.0355	0	0	0	0	0	0	0	0	0	0	0	0	0	0	0	0	0	0	0	0	0.2482	0.3661	0.9601	0.0703	0.183	0.182	0.1869	0.1876	0.1863	0	0.0311	0.0819	0.2276	0.9586	0	0	0.1901	0.1751	0	0.72	0.9134
GCF_000352885.1_Esch_coli_KTE184_V1_genomic	B1	101	-	H8	-:H8	0.1561	0.0103	0	0	0	0	0	0	0	0	0	0	0	0	0	0	0	0	0	0	0	0	0	0.2482	0.4269	0.25	0	0.1808	0.1804	0.1848	0.1849	0.1841	0.0985	0	0	0.179	0.0862	0	0	0.1901	0	0	0.3133	0.9104
GCF_000352905.1_Esch_coli_KTE183_V1_genomic	B2	141	O2	H6	O2:H6	0.1569	0.2142	0	0	0	0	0	0	0	0	0	0	0	0	0	0	0	0	0	0	0	0	0	0.2482	0.4107	0.2144	0.8802	0.1835	0.182	0.1864	0.1882	0.1857	0.1089	0	0	0.1784	0.8661	0	0	0.1901	0	1	0.72	0
GCF_000352925.1_Esch_coli_KTE196_V1_genomic	E	3018	O137/O20	H41	O137/O20:H41	0.1561	0.0162	0.0391	0	0	0	0	0	0	0	0	0	0	0	0	0	0	0	0	0	0	0	0	0.2482	0.0368	0.2158	0.0674	0.1803	0.1809	0.1853	0.1855	0.1836	0	0.0336	0	0.179	0.4557	0	0	0.1901	0	0	0.3133	0
GCF_000352945.1_Esch_coli_KTE197_V1_genomic	A	10	O159	H21	O159:H21	0.1561	0.0136	0	0	0	0	0	0	0	0	0	0	0	0	0	0	0	0	0	0	0	0	0	0.2482	0.0365	0.2144	0	0.1803	0.1804	0.1843	0.1839	0.1836	0	0	0	0.179	0.1397	0	0	0.1901	0	0	0.3133	0
GCF_000352965.1_Esch_coli_KTE202_V1_genomic	D	393	O86	H1	O86:H1	0.1707	0.0172	0	0	0	0	0	0	0	0	0	0	0	0	0	0	0	0	0	0	0	0	0	0.2482	0.3657	0.963	0.0719	0.1819	0.1814	0.1859	0.186	0.1852	0	0.0362	0	0.1805	0.8793	0	0	0.1901	0	0	0.3133	0.6549
GCF_000352985.1_Esch_coli_KTE203_V1_genomic	B1	345	O9/O160	H11	O9/O160:H11	0.16	0.0124	0	0	0	0	0	0	0	0	0	0	0	0	0	0	0	0	0	0	0	0	0	0.2482	0.0368	0.2144	0	0.1808	0.1804	0.1837	0.1866	0.1841	0.0972	0.154	0	0.179	0.1115	0	0	0.1901	0	0	0.3133	0
GCF_000353005.1_Esch_coli_KTE207_V1_genomic	B2	998	O2	H6	O2:H6	0.2736	0.1862	0	0	0	0	0	0	0	0	0	0	0	0	0	0	0	0	0	0	0	0	0	0.2482	0.4203	0.2144	0.8841	0.1835	0.182	0.1864	0.1882	0.1857	0.1077	0	0	0.2043	0.9138	0	0	0.1901	0	1	0.72	0
GCF_000353025.1_Esch_coli_KTE209_V1_genomic	B2	73	O2/O50	H1	O2/O50:H1	0.1569	0.1848	0	0	0	0	0	0	0	0	0	0	0	0	0	0	0	0	0	0	0	0	0	0.2482	0.502	0.9601	0.6228	0.1819	0.1804	0.1848	0.1866	0.1846	0	0	0	0.1784	0.8715	0	0	0.1901	0	0	0.72	0.9075
GCF_000353045.1_Esch_coli_KTE211_V1_genomic	B2	131	O16	H5	O16:H5	0.3346	0.0146	0	0	0	0	0	0	0	0	0	0	0	0	0	0	0	0	0	0	0	0	0	0.2482	0.3654	0.9601	0.0642	0.183	0.182	0.1869	0.1876	0.1863	0	0	0.0819	0.2276	0.9586	0	0.5512	0.1901	0.1751	0	0.3133	0.8811
GCF_000353065.1_Esch_coli_KTE215_V1_genomic	B2	141	O2	H6	O2:H6	0.2736	0.2152	0	0	0	0	0	0	0	0	0	0	0	0	0	0	0	0	0	0	0	0	0	0.2482	0.4203	0.2144	0.8802	0.1835	0.182	0.1864	0.1887	0.1857	0	0	0	0.2043	0.9114	0	0	0.1901	0	1	0.72	0
GCF_000353085.1_Esch_coli_KTE217_V1_genomic	B2	357	O13/O135	H4	O13/O135:H4	0.3346	0.014	0	0	0	0	0	0	0	0	0	0	0	0	0	0	0	0	0	0	0	0	0	0.2482	0.4107	0.2144	0.0642	0.183	0.182	0.1869	0.1876	0.1857	0	0	0	0.2276	0.0594	0	0	0.1901	0	0	0.72	0.9134
GCF_000353105.1_Esch_coli_KTE218_V1_genomic	B2	73	O6	H1	O6:H1	0.1569	0.1846	0	0	0	0	0	0	0	0	0	0	0	0	0	0	0	0	0	0	0	0	0	0.2482	0.502	0.9601	0.6228	0.1819	0.1804	0.1848	0.1866	0.1846	0	0	0	0.1784	0.8778	0	0	0.1901	0	0	0.72	0.9016
GCF_000353125.1_Esch_coli_KTE223_V1_genomic	B2	73	O6	H1	O6:H1	0.1569	0.1544	0.0359	0	0	0	0	0	0	0	0	0	0	0	0	0	0	0	0	0	0	0	0	0.2482	0.502	0.963	0.0642	0.1819	0.1804	0.1848	0.1866	0.1846	0	0	0	0.1784	0.8885	0	0	0.1901	0	1	0.72	0
GCF_000353145.1_Esch_coli_KTE227_V1_genomic	B2	421	O1	H7	O1:H7	0.1569	0.0118	0.0355	0	0	0	0	0	0	0	0	0	0	0	0	0	0	0	0	0	0	0	0	0.2482	0.4099	0.9601	0.6228	0.1835	0.182	0.1864	0.1882	0.1857	0	0.0365	0	0.1784	0.8724	0	0	0.1901	0	0	0.72	0.8928
GCF_000353165.1_Esch_coli_KTE229_V1_genomic	B2	95	O2/O50	H7	O2/O50:H7	0.1569	0.0117	0.0372	0	0	0	0	0	0	0	0	0	0	0	0	0	0	0	0	0	0	0	0	0.2482	0.2641	0.2493	0.6228	0.1841	0.1825	0.1869	0.1887	0.1863	0	0.0365	0	0.1784	0.9537	0	0	0.1901	0	0	0.72	0.9148
GCF_000353185.1_Esch_coli_KTE104_V1_genomic	B2	12	O4	H5	O4:H5	0.1569	0.0643	0.0405	0	0	0	0	0	0	0	0	0	0	0	0	0	0	0	0	0	0	0	0	0.2482	0.411	0.2158	0.8762	0.1835	0.182	0.1859	0.1871	0.1857	0	0.0365	0	0.1784	0.4718	0	0	0.1901	0	1	0.72	0
GCF_000353545.1_E92_11NrN01_genomic	B1	678	O104	H4	O104:H4	0.315	0.0111	0.0405	0.9402	0.8305	0.8983	0.9669	0.9669	0.904	1	0.9585	0.7143	0.9409	0.9921	0.9921	0.9507	1	0.5876	0.5698	0.5722	0.5348	0.5455	0.5356	0.2482	0.4943	0.9623	0.0682	0.1803	0.1798	0.1843	0.1844	0.1836	0.0985	0.1549	0	0.9864	0.8744	0.9623	0.3152	0.1901	0	0	0.3133	0.8928
GCF_000354275.2_ASM35427v2_genomic	B1	-	O114	H49	O114:H49	0.3228	0.0195	0.0351	0	0	0	0	0	0	0	0	0	0	0	0	0	0	0	0	0	0	0	0	0.2482	0.4891	0.2158	0.0682	0.1792	0.1804	0.1826	0.1839	0.1836	0.0985	0.1305	0	0.6537	0.7707	0	0	0.1901	0	1	0.3133	0.9134
GCF_000354295.1_ASM35429v1_genomic	B1	-	O153/O178	H19	O153/O178:H19	0.3189	0.0157	0.0347	0	0	0	0	0	0	0	0	0	0	0	0	0	0	0	0	0	0	0	0	0.2482	0.0363	0.2151	0.0674	0.1814	0.1804	0.1853	0.1849	0.1841	0.0985	0	0	0.6673	0.0803	0	0	0.1901	0	0	0.3164	0.9104
GCF_000354315.2_ASM35431v2_genomic	A	-	O6	H16	O6:H16	0.3228	0.0149	0.0366	0	0	0	0	0	0	0	0	0	0	0	0	0	0	0	0	0	0	0	0	0.2482	0.4873	0.213	0.0695	0.1039	0.105	0.1055	0.1065	0.1057	0	0.154	0	0.6848	0.4542	0.2096	0	0.6579	1	0	0.3133	0
GCF_000354335.2_ASM35433v2_genomic	B1	-	O78	H12	O78:H12	0.3386	0.0141	0	0	0	0	0	0	0	0	0	0	0	0	0	0	0	0	0	0	0	0	0	0.2444	0.488	0.2144	0.6267	0.1808	0.1804	0.1843	0.1839	0.1852	0.0985	0.0734	0	0.6926	0.3832	0	0	0.6842	0.8935	0	0.3133	0.9016
GCF_000354355.2_ASM35435v2_genomic	C	-	O100	H18	O100:H18	0.1561	0.0112	0	0	0	0	0	0	0	0	0	0	0	0	0	0	0	0	0	0	0	0	0	0.2482	0.3223	0.2123	0.0682	0.1803	0.1809	0.1837	0.1844	0.1836	0.1006	0.154	0	0.179	0.0589	0	0.4026	0.6434	0.9822	0	0.3133	0.8708
GCF_000354375.2_ASM35437v2_genomic	A	2795	O65	H27	O65:H27	0.3268	0.0116	0	0	0	0	0	0	0	0	0	0	0	0	0	0	0	0	0	0	0	0	0	0.2482	0.0243	0.2158	0.6346	0.1604	0.157	0.1559	0.1581	0.1583	0.0985	0.0723	0	0.6946	0.4576	0	0	1	0.6331	0	0.3133	0
GCF_000354395.1_ASM35439v1_genomic	A	2795	-	H27	-:H27	0.2303	0.0116	0	0	0	0	0	0	0	0	0	0	0	0	0	0	0	0	0	0	0	0	0	0.2482	0.026	0.2158	0.6346	0.1604	0.157	0.1559	0.1581	0.1583	0.0985	0.0496	0	0.3696	0.4586	0	0	0.5651	0.3444	0	0.3133	0
GCF_000354415.2_ASM35441v2_genomic	A	-	O65	H27	O65:H27	0.3268	0.012	0	0	0	0	0	0	0	0	0	0	0	0	0	0	0	0	0	0	0	0	0	0.2482	0.026	0.2158	0.6346	0.1604	0.157	0.1559	0.1581	0.1583	0.0985	0.0723	0	0.6946	0.4586	0	0	1	0.6331	0	0.3133	0
GCF_000354435.2_ASM35443v2_genomic	A	-	O65	H27	O65:H27	0.3268	0.0116	0	0	0	0	0	0	0	0	0	0	0	0	0	0	0	0	0	0	0	0	0	0.2482	0.025	0.2137	0.6346	0.1604	0.157	0.1559	0.1581	0.1583	0.0985	0.0723	0	0.6946	0.4586	0	0	1	0.6331	0	0.3133	0
GCF_000354455.1_ASM35445v1_genomic	B1	5305	O114	H49	O114:H49	0.3228	0.0195	0.0362	0	0	0	0	0	0	0	0	0	0	0	0	0	0	0	0	0	0	0	0	0.2482	0.4873	0.2165	0.0666	0.1808	0.1804	0.1843	0.1839	0.1852	0.0985	0.1305	0	0.6537	0.7707	0	0	0.1901	0	1	0.3133	0.9134
GCF_000354475.2_ASM35447v2_genomic	A	2795	O65	H27	O65:H27	0.3268	0.0116	0	0	0	0	0	0	0	0	0	0	0	0	0	0	0	0	0	0	0	0	0	0.2482	0.026	0.2158	0.6346	0.1604	0.157	0.1559	0.1575	0.1583	0.0985	0.0723	0	0.6946	0.4586	0	0	1	0.6331	0	0.3133	0
GCF_000354495.2_ASM35449v2_genomic	A	2795	O65	H27	O65:H27	0.3268	0.0114	0	0	0	0	0	0	0	0	0	0	0	0	0	0	0	0	0	0	0	0	0	0.2482	0.026	0.2158	0.6346	0.1604	0.157	0.1559	0.1581	0.1583	0.0985	0.0723	0	0.6946	0.4562	0	0	1	0.6331	0	0.3133	0
GCF_000354515.2_ASM35451v2_genomic	A	-	O65	H27	O65:H27	0.3268	0.0117	0	0	0	0	0	0	0	0	0	0	0	0	0	0	0	0	0	0	0	0	0	0.2482	0.0241	0.2137	0.6346	0.1598	0.1565	0.1553	0.1575	0.1578	0.0985	0.0723	0	0.6946	0.4586	0	0	1	0.6331	0	0.3133	0
GCF_000354535.2_ASM35453v2_genomic	A	-	O65	H27	O65:H27	0.252	0.0116	0	0	0	0	0	0	0	0	0	0	0	0	0	0	0	0	0	0	0	0	0	0.2482	0.0241	0.2158	0.6346	0.1604	0.157	0.1559	0.1581	0.1583	0.0985	0.0723	0	0.4591	0.4586	0	0	1	0.6331	0	0.3133	0
GCF_000354555.2_ASM35455v2_genomic	A	-	O65	H27	O65:H27	0.3268	0.0116	0	0	0	0	0	0	0	0	0	0	0	0	0	0	0	0	0	0	0	0	0	0.2482	0.025	0.2137	0.6346	0.1604	0.157	0.1559	0.1575	0.1583	0.0985	0.0723	0	0.6946	0.4586	0	0	1	0.6331	0	0.3133	0
GCF_000354575.2_ASM35457v2_genomic	C	2851	-	H18	-:H18	0.1561	0.0101	0	0	0	0	0	0	0	0	0	0	0	0	0	0	0	0	0	0	0	0	0	0.2482	0.1436	0.2144	0	0.1803	0.1809	0.1837	0.1844	0.1836	0.1006	0.154	0	0.179	0.0589	0.1238	0.3828	0.6434	0.9822	0	0.3133	0
GCF_000354595.1_ASM35459v1_genomic	C	-	O100	H18	O100:H18	0.1561	0.0101	0	0	0	0	0	0	0	0	0	0	0	0	0	0	0	0	0	0	0	0	0	0.2482	0.3241	0.2144	0	0.1803	0.1809	0.1821	0.1828	0.1825	0.1006	0.154	0	0.179	0.0589	0	0.4026	0.6434	0.9822	0	0.3133	0.4684
GCF_000354615.2_ASM35461v2_genomic	C	-	O100	H18	O100:H18	0.1561	0.0101	0	0	0	0	0	0	0	0	0	0	0	0	0	0	0	0	0	0	0	0	0	0.2482	0.1871	0.2137	0	0.1803	0.1809	0.1837	0.1844	0.1836	0.1006	0.154	0	0.179	0.0589	0	0.4026	0.6434	0.9822	0	0.3133	0.9765
GCF_000354735.2_ASM35473v2_genomic	C	2851	O100	H18	O100:H18	0.1561	0.0101	0	0	0	0	0	0	0	0	0	0	0	0	0	0	0	0	0	0	0	0	0	0.2482	0.3042	0.2144	0	0.1803	0.1809	0.1837	0.1844	0.1836	0.1006	0.154	0	0.179	0.0589	0	0.4026	0.6434	0.9822	0	0.3133	0.9648
GCF_000354755.2_ASM35475v2_genomic	B1	-	O114	H49	O114:H49	0.3228	0.0195	0.038	0	0	0	0	0	0	0	0	0	0	0	0	0	0	0	0	0	0	0	0	0.2482	0.4891	0.2165	0.0666	0.1808	0.1804	0.1843	0.1839	0.1852	0.0985	0.1521	0.1476	0.6537	0.7707	0	0	0.1901	0	1	0.3133	0.9134
GCF_000354775.2_ASM35477v2_genomic	B1	443	O115	H5	O115:H5	0.313	0.0112	0	0	0	0	0	0	0	0	0	0	0	0	0	0	0	0	0	0	0	0	0	0.2482	0.491	0.2144	0	0.1803	0.1798	0.1848	0.1844	0.1836	0.0985	0	0	0.6556	0.4508	0	0	0.6579	1	0	0.3133	0.8957
GCF_000354795.2_ASM35479v2_genomic	A	542	O70	H19	O70:H19	0.1561	0.0116	0.0347	0	0	0	0	0	0	0	0	0	0	0	0	0	0	0	0	0	0	0	0	0.2482	0.4133	0.2137	0.0621	0.1615	0.1613	0.166	0.1634	0.1648	0	0.154	0	0.179	0.1018	0	0	0.6579	1	0	0.3133	0.9559
GCF_000354815.2_ASM35481v2_genomic	B1	5305	O114	H49	O114:H49	0.3228	0.0195	0.038	0	0	0	0	0	0	0	0	0	0	0	0	0	0	0	0	0	0	0	0	0.2444	0.4873	0.2165	0.0682	0.1808	0.1804	0.1843	0.1839	0.1852	0.0985	0.1305	0	0.6537	0.7707	0	0	0.1901	0	1	0.3133	0.9134
GCF_000354835.2_ASM35483v2_genomic	C	-	O8	H9	O8:H9	0.315	0.0156	0.0387	0	0	0	0	0	0	0	0	0	0	0	0	0	0	0	0	0	0	0	0	0.2482	0.4906	0.2123	0.6267	0.1803	0.1809	0.1837	0.1844	0.1836	0.1006	0.1512	0	0.6498	0.131	0	0	0.1901	0	0	0.3133	0.9163
GCF_000354855.1_ASM35485v1_genomic	A	2353	O6	H16	O6:H16	0.3228	0.0154	0.0376	0	0	0	0	0	0	0	0	0	0	0	0	0	0	0	0	0	0	0	0	0.2482	0.4873	0.2144	0.0695	0.1044	0.1056	0.1055	0.107	0.1063	0	0.0734	0	0.6848	0.4484	0.2096	0	0.6579	1	0	0.3133	0
GCF_000354875.1_ASM35487v1_genomic	B1	-	O115	H5	O115:H5	0.313	0.0114	0.038	0	0	0	0	0	0	0	0	0	0	0	0	0	0	0	0	0	0	0	0	0.2482	0.491	0.2144	0.0674	0.1808	0.1804	0.1848	0.1849	0.1841	0.0985	0	0	0.6556	0.4489	0	0	0.6579	1	0	0.3133	0.9163
GCF_000354895.2_ASM35489v2_genomic	A	3931	O25	H16	O25:H16	0.3287	0.0143	0.0366	0	0	0	0	0	0	0	0	0	0	0	0	0	0	0	0	0	0	0	0	0.2482	0.488	0.213	0.0635	0.1803	0.1809	0.1837	0.1844	0.1836	0	0.0723	0	0.6712	0.5949	0	0	0.1901	0	0	0.3133	0.9178
GCF_000354915.1_ASM35491v1_genomic	A	1408	O13/O135	H30	O13/O135:H30	0.1561	0.0141	0.0376	0	0	0	0	0	0	0	0	0	0	0	0	0	0	0	0	0	0	0	0	0.2482	0.2479	0.2144	0.0666	0.1808	0.1804	0.1848	0.1844	0.1836	0.0985	0	0	0.179	0.9684	0	0	0.1901	0	0	0.3133	0.9545
GCF_000354935.2_ASM35493v2_genomic	B1	5305	O114	H49	O114:H49	0.3228	0.0195	0.0351	0	0	0	0	0	0	0	0	0	0	0	0	0	0	0	0	0	0	0	0	0.2482	0.4877	0.2151	0.0642	0.1808	0.1804	0.1843	0.1839	0.1852	0.0985	0.1305	0	0.6537	0.7697	0	0	0.1901	0	1	0.3133	0.9134
GCF_000354955.1_ASM35495v1_genomic	B1	5305	O114	H49	O114:H49	0.3228	0.0195	0.0341	0	0	0	0	0	0	0	0	0	0	0	0	0	0	0	0	0	0	0	0	0.2482	0.4891	0.2165	0.0674	0.1808	0.1804	0.1843	0.1839	0.1852	0.0985	0.1305	0	0.6537	0.7697	0	0	0.1901	0	1	0.3133	0.9134
GCF_000354975.1_ASM35497v1_genomic	B1	-	-	H12	-:H12	0.1561	0.0124	0	0	0	0	0	0	0	0	0	0	0	0	0	0	0	0	0	0	0	0	0	0.2503	0.4129	0.1517	0.0688	0.1798	0.1788	0.1832	0.1833	0.1825	0.0985	0.154	0	0.179	0.9158	0	0	0.6579	1	0	0.3133	0.9383
GCF_000354995.2_ASM35499v2_genomic	B1	-	O115	H5	O115:H5	0.313	0.0112	0.0355	0	0	0	0	0	0	0	0	0	0	0	0	0	0	0	0	0	0	0	0	0.2482	0.193	0.2137	0.0674	0.2207	0.209	0.2169	0.2247	0.2233	0.0985	0	0	0.6556	0.4533	0	0	0.1901	0	0	0.3133	0
GCF_000355015.2_ASM35501v2_genomic	B1	-	O114	H49	O114:H49	0.3228	0.0195	0.038	0	0	0	0	0	0	0	0	0	0	0	0	0	0	0	0	0	0	0	0	0.2482	0.4891	0.2165	0.0674	0.1803	0.1798	0.1837	0.1833	0.1846	0.0985	0.1305	0	0.6537	0.9129	0	0	0.1901	0	1	0.3133	0.9134
GCF_000355035.2_ASM35503v2_genomic	A	-	O65	H27	O65:H27	0.3268	0.0139	0	0	0	0	0	0	0	0	0	0	0	0	0	0	0	0	0	0	0	0	0	0.2482	0.0255	0.2158	0.6346	0.1604	0.157	0.1559	0.1597	0.1583	0.0985	0.0723	0	0.6946	0.4586	0	0	1	0.6331	0	0.3133	0.9178
GCF_000355055.1_ASM35505v1_genomic	B1	5305	O114	H49	O114:H49	0.3228	0.0195	0.038	0	0	0	0	0	0	0	0	0	0	0	0	0	0	0	0	0	0	0	0	0.2482	0.4891	0.2165	0.0682	0.1808	0.1804	0.1843	0.1839	0.1852	0.0985	0.1305	0	0.6537	0.7707	0	0	0.1901	0	1	0.3133	0.9134
GCF_000355075.2_ASM35507v2_genomic	B1	1623	O146	H19	O146:H19	0.3228	0.0168	0.0362	0	0	0	0	0	0	0	0	0	0	0	0	0	0	0	0	0	0	0	0	0.2482	0.0366	0.2144	0.0688	0.1808	0.1804	0.1848	0.1849	0.1841	0.0985	0.154	0	0.6537	0.4547	0.1774	0	0.6579	1	0	0.3133	0.9163
GCF_000355095.2_ASM35509v2_genomic	C	423	O8	H9	O8:H9	0.315	0.0152	0.0401	0	0	0	0	0	0	0	0	0	0	0	0	0	0	0	0	0	0	0	0	0.2482	0.4913	0.2144	0.6267	0.1803	0.1809	0.1837	0.1844	0.1836	0.1006	0.1512	0	0.6498	0.131	0	0	0.1901	0	0	0.3133	0.9163
GCF_000355115.2_ASM35511v2_genomic	C	5392	O63	H9	O63:H9	0.3386	0.0167	0.0376	0	0	0	0	0	0	0	0	0	0	0	0	0	0	0	0	0	0	0	0	0.2482	0.4895	0.2144	0.8527	0.1787	0.1809	0.18	0.1828	0.1809	0.1006	0.154	0	0.6926	0.4547	0	0	0.6842	0.8935	0	0.3133	0.8957
GCF_000355155.2_ASM35515v2_genomic	A	2332	O71	H45	O71:H45	0.3386	0.0195	0.0362	0	0	0	0	0	0	0	0	0	0	0	0	0	0	0	0	0	0	0	0	0.2482	0.7506	0.2144	0.9175	0.1044	0.1056	0.1061	0.107	0.1063	0.0985	0.0734	0	0.6926	0.4537	0	0	0.6842	0.8935	0	0.3133	0.9104
GCF_000355175.1_ASM35517v1_genomic	B1	173	O126	H12	O126:H12	0.3386	0.0148	0.038	0	0	0	0	0	0	0	0	0	0	0	0	0	0	0	0	0	0	0	0	0.2424	0.4899	0.2165	0.0666	0.1808	0.1804	0.1843	0.1839	0.1852	0.0985	0.1512	0	0.6926	0.4533	0	0	0.6842	0.8935	0	0.3133	0.9163
GCF_000355195.2_ASM35519v2_genomic	B1	443	O167	H5	O167:H5	0.313	0.0114	0.0369	0	0	0	0	0	0	0	0	0	0	0	0	0	0	0	0	0	0	0	0	0.2482	0.491	0.2144	0.6228	0.1808	0.1804	0.1848	0.1849	0.1841	0.0985	0	0	0.6556	0.7911	0	0	0.6579	1	0	0.3133	0.9016
GCF_000355215.2_ASM35521v2_genomic	B1	443	O167	H5	O167:H5	0.313	0.0114	0.0369	0	0	0	0	0	0	0	0	0	0	0	0	0	0	0	0	0	0	0	0	0.2482	0.491	0.2144	0.6228	0.1808	0.1804	0.1848	0.1849	0.1841	0.0985	0	0	0.6556	0.9523	0	0	0.6579	1	0	0.3133	0.9016
GCF_000355235.2_ASM35523v2_genomic	C	423	O8	H9	O8:H9	0.315	0.0196	0.0401	0	0	0	0	0	0	0	0	0	0	0	0	0	0	0	0	0	0	0	0	0.2482	0.4899	0.2144	0.6267	0.1803	0.1809	0.1837	0.1844	0.1836	0.1006	0.1512	0	0.6498	0.131	0	0	0.1901	0	0	0.3133	0.9134
GCF_000355255.2_ASM35525v2_genomic	B1	173	O114	H49	O114:H49	0.3228	0.0145	0.0383	0	0	0	0	0	0	0	0.0522	0	0	0	0	0	0	0	0	0	0	0	0	0.2482	0.4891	0.2165	0.0674	0.1808	0.1804	0.1843	0.1839	0.1852	0.0985	0.1512	0	0.6537	0.0789	0	0	0.1901	0	0	0.3133	0.9001
GCF_000355275.2_ASM35527v2_genomic	B1	156	O36	H5	O36:H5	0.1561	0.0103	0.0394	0	0	0	0	0	0	0	0	0	0	0	0	0	0	0	0	0	0	0	0	0.2482	0.2549	0.2137	0.9116	0.1808	0.1804	0.1843	0.1839	0.1852	0.0985	0.154	0	0.179	0.4533	0	0	0.1901	0	0	0.3133	0.9765
GCF_000355295.1_ASM35529v1_genomic	B1	1196	O109	H51	O109:H51	0.3327	0.0107	0.0383	0	0	0	0	0	0	0	0	0	0	0	0	0	0	0	0	0	0	0	0	0.2482	0.3289	0.1538	0.0682	0.1803	0.1809	0.1848	0.1844	0.1836	0.0985	0.154	0	0.2432	0.4981	0	0	0.6579	1	0	0.3133	0.9559
GCF_000355315.2_ASM35531v2_genomic	A	2332	O71	H45	O71:H45	0.3386	0.0166	0.0362	0	0	0	0	0	0	0	0	0	0	0	0	0	0	0	0	0	0	0	0	0.2482	0.4895	0.2144	0.9175	0.1044	0.1056	0.1055	0.107	0.1063	0.0985	0	0	0.6926	0.4503	0	0	0.6842	0.8935	0	0.3133	0.9104
GCF_000355335.2_ASM35533v2_genomic	B1	-	O114	H49	O114:H49	0.3189	0.0195	0.038	0	0	0	0	0	0	0	0	0	0	0	0	0	0	0	0	0	0	0	0	0.2482	0.4895	0.2165	0.0666	0.1808	0.1804	0.1843	0.1839	0.1852	0.0985	0.1305	0	0.6556	0.7692	0	0	0.1901	0	1	0.3133	0.9134
GCF_000355355.1_ASM35535v1_genomic	B1	5305	O114	H49	O114:H49	0.3228	0.0195	0.0337	0	0	0	0	0	0	0	0	0	0	0	0	0	0	0	0	0	0	0	0	0.2482	0.4873	0.2165	0.0674	0.1808	0.1804	0.1843	0.1839	0.1852	0.0985	0.1305	0	0.6537	0.7707	0	0	0.1901	0	1	0.3133	0.9134
GCF_000355375.2_ASM35537v2_genomic	B1	-	O148	H28	O148:H28	0.3386	0.0112	0.0441	0	0	0	0	0	0	0	0	0	0	0	0	0	0	0	0	0	0	0	0	0.2482	0.5072	0.2144	0.065	0.1808	0.1804	0.1843	0.1839	0.1852	0.0985	0.0734	0	0.5136	0.4552	0	0	0.6579	0.9822	0	0.3133	0.0486
GCF_000355395.2_ASM35539v2_genomic	B1	-	O114	H49	O114:H49	0.3228	0.0195	0.0383	0	0	0	0	0	0	0	0	0	0	0	0	0	0	0	0	0	0	0	0	0.2482	0.4891	0.2144	0.0674	0.1808	0.1804	0.1843	0.1839	0.1852	0.0985	0.1521	0	0.6537	0.7697	0	0	0.1901	0	1	0.3133	0.9134
GCF_000355415.2_ASM35541v2_genomic	A	-	O25	H42	O25:H42	0.3346	0.0141	0.0366	0	0	0	0	0	0	0	0	0	0	0	0	0.0509	0	0	0	0	0	0	0	0.2482	0.1035	0.213	0.0658	0.1798	0.1798	0.1837	0.1833	0.183	0	0.0745	0	0.6965	0.1013	0.2063	0	1	0.6331	0	0.3133	0.8928
GCF_000355435.2_ASM35543v2_genomic	E	-	O169	H41	O169:H41	0.3386	0.0153	0.0391	0	0	0	0	0	0	0	0	0	0	0	0	0	0	0	0	0	0	0	0	0.2482	0.0368	0.2144	0.6267	0.1803	0.1804	0.1837	0.1855	0.1836	0	0.0748	0	0.6848	0.0983	0	0	0.9803	0.645	0	0.3133	0.1301
GCF_000355455.2_ASM35545v2_genomic	A	-	O6	H16	O6:H16	0.3386	0.0147	0	0	0	0	0	0	0	0	0	0	0	0	0	0	0	0	0	0	0	0	0	0.2482	0.4869	0.2144	0	0.1044	0.1056	0.1055	0.107	0.1063	0	0.0734	0	0.6848	0.4547	0.2096	0	0.6579	1	0	0.3133	0.9178
GCF_000355475.2_ASM35547v2_genomic	A	-	O6	H16	O6:H16	0.3386	0.0147	0	0	0	0	0	0	0	0	0	0	0	0	0	0	0	0	0	0	0	0	0	0.2482	0.4869	0.2137	0	0.1044	0.1056	0.1055	0.107	0.1063	0	0.0734	0	0.6848	0.4547	0.2096	0	0.6579	1	0	0.3133	0.9178
GCF_000355495.2_ASM35549v2_genomic	B1	5587	O153/O178	H19	O153/O178:H19	0.3189	0.0168	0.0366	0	0	0	0	0	0	0	0	0	0	0	0	0	0	0	0	0	0	0	0	0.2482	0.0363	0.2144	0.0703	0.1808	0.1804	0.1848	0.1849	0.1841	0.0985	0	0	0.6673	0.0803	0	0	0.1901	0	0	0.3133	0.9104
GCF_000355515.2_ASM35551v2_genomic	A	2795	O65	H27	O65:H27	0.3268	0.0116	0	0	0	0	0	0	0	0	0	0	0	0	0	0	0	0	0	0	0	0	0	0.2482	0.026	0.2158	0.6346	0.1604	0.157	0.1559	0.1581	0.1583	0.0985	0.0723	0	0.6946	0.4586	0	0	1	0.6331	0	0.3133	0
GCF_000355535.1_ASM35553v1_genomic	A	3931	O25	H16	O25:H16	0.3287	0.0142	0.0383	0	0	0	0	0	0	0	0	0	0	0	0	0	0	0	0	0	0	0	0	0.2482	0.488	0.2144	0.0642	0.1803	0.1804	0.1843	0.1839	0.1836	0	0.0723	0	0.6712	0.9586	0	0	0.1901	0	0	0.3133	0.9178
GCF_000355555.2_ASM35555v2_genomic	B1	1196	O109	H51	O109:H51	0.3327	0.0144	0.0383	0	0	0	0	0	0	0	0	0	0	0	0	0	0	0	0	0	0	0	0	0.2482	0.4114	0.2137	0.0642	0.1803	0.1809	0.1848	0.1844	0.1836	0.0985	0.154	0	0.2432	0.9679	0	0	0.6579	1	0	0.3133	0.9559
GCF_000355575.2_ASM35557v2_genomic	A	-	O62	H12	O62:H12	0.1593	0.0145	0.0401	0	0	0	0	0	0	0	0	0	0	0	0	0	0	0	0	0	0	0	0	0.2414	0.4107	0.2144	0.0682	0.1792	0.1793	0.1832	0.1828	0.1825	0	0.154	0	0.179	0.0964	0	0.4026	0.1901	0	0	0.3133	0.9236
GCF_000355595.1_ASM35559v1_genomic	B1	949	O153	H12	O153:H12	0.1561	0.0136	0.0376	0	0	0	0	0	0	0	0	0	0	0	0	0	0	0	0	0	0	0	0	0.2482	0.3344	0.2137	0.0674	0.1808	0.1804	0.1848	0.1844	0.1841	0.0985	0.154	0	0.179	0.9766	0	0.4026	0.6579	1	0	0.3133	0.7107
GCF_000355615.2_ASM35561v2_genomic	B1	-	O115	H5	O115:H5	0.313	0.0112	0	0	0	0	0	0	0	0	0	0	0	0	0	0	0	0	0	0	0	0	0	0.2482	0.491	0.2137	0.0635	0.1808	0.1804	0.1848	0.1849	0.1841	0.0985	0	0	0.6556	0.3666	0	0	0.6579	1	0	0.3133	0.1571
GCF_000356005.2_ASM35600v2_genomic	A	2332	O71	H45	O71:H45	0.3386	0.0151	0.0362	0	0	0	0	0	0	0	0	0	0	0	0	0	0	0	0	0	0	0	0	0.2482	0.4895	0.2144	0.9175	0.1044	0.1056	0.1055	0.107	0.1063	0.0985	0	0	0.6926	0.4503	0	0	0.6842	0.8935	0	0.3133	0.1615
GCF_000356025.2_ASM35602v2_genomic	A	-	O71	H45	O71:H45	0.2264	0.0143	0.0362	0	0	0	0	0	0	0	0	0	0	0	0	0	0	0	0	0	0	0	0	0.2482	0.4895	0.2137	0.9175	0.1044	0.1056	0.1055	0.107	0.1063	0.0985	0	0	0.3385	0.3739	0	0	0.6842	0.8935	0	0.3133	0.9104
GCF_000356045.2_ASM35604v2_genomic	A	-	O9	H4	O9:H4	0.1707	0.0098	0.0394	0	0	0	0	0	0	0	0	0	0	0	0	0	0	0	0	0	0	0	0	0.2482	0.491	0.213	0.0658	0.1787	0.1793	0.1821	0.1828	0.182	0	0	0	0.179	0.1032	0	0	1	0.6331	0	0.3133	0.9251
GCF_000356065.2_ASM35606v2_genomic	B1	443	O115	H5	O115:H5	0.313	0.0112	0.0351	0	0	0	0	0	0	0	0	0	0	0	0	0	0	0	0	0	0	0	0	0.2482	0.491	0.213	0.0674	0.1808	0.1804	0.1848	0.1849	0.1841	0.0985	0	0	0.6556	0.4542	0	0	0.6579	1	0	0.3133	0.1571
GCF_000356085.2_ASM35608v2_genomic	B1	-	O114	H49	O114:H49	0.3228	0.0195	0.0376	0	0	0	0	0	0	0	0	0	0	0	0	0	0	0	0	0	0	0	0	0.2482	0.211	0.2165	0.0674	0.1808	0.1804	0.1843	0.1839	0.1852	0.0985	0.1305	0	0.6537	0.9109	0	0	0.1901	0	1	0.3133	0.9134
GCF_000356105.2_ASM35610v2_genomic	B1	156	O132	H25	O132:H25	0.1561	0.011	0	0	0	0	0	0	0	0	0	0	0	0	0	0	0	0	0	0	0	0	0	0.2482	0.0362	0.1553	0	0.1808	0.1804	0.1843	0.1839	0.1852	0.0985	0.154	0	0.179	0.4547	0	0	0.1901	0	0	0.3133	0
GCF_000356125.1_ASM35612v1_genomic	C	423	O8	H9	O8:H9	0.315	0.0156	0.0401	0	0	0	0	0	0	0	0	0	0	0	0	0	0	0	0	0	0	0	0	0.2482	0.4913	0.2144	0.6267	0.1803	0.1809	0.1837	0.1844	0.1836	0.1006	0.1512	0	0.6498	0.131	0	0	0.1901	0	0	0.3133	0.9163
GCF_000356145.2_ASM35614v2_genomic	A	10	O128	H12	O128:H12	0.3386	0.0158	0	0	0	0	0	0	0	0	0	0	0	0	0	0	0	0	0	0	0	0	0	0.2482	0.4877	0.213	0	0.1798	0.1804	0.1837	0.1839	0.183	0	0.0734	0	0.6926	0.4596	0	0	0.6842	0.8935	0	0.3133	0.9222
GCF_000356165.2_ASM35616v2_genomic	A	96	O25	H42	O25:H42	0.3346	0.0143	0.0366	0	0	0	0	0	0	0	0	0	0	0	0	0	0	0	0	0	0	0	0	0.2482	0.4866	0.213	0.0658	0.1803	0.1809	0.1843	0.1844	0.1836	0	0.0745	0	0.6965	0.1022	0.2126	0	1	0.6331	0	0.3133	0.8928
GCF_000356185.2_ASM35618v2_genomic	A	-	O128	H12	O128:H12	0.3386	0.0167	0	0	0	0	0	0	0	0	0	0	0	0	0	0	0	0	0	0	0	0	0	0.2482	0.4877	0.2144	0.6228	0.1803	0.1804	0.1843	0.1839	0.1836	0	0.0734	0	0.6926	0.1573	0	0	0.6842	0.8935	0	0.3133	0.9163
GCF_000356205.2_ASM35620v2_genomic	A	2353	O6	H16	O6:H16	0.3228	0.0152	0.0372	0	0	0	0	0	0	0	0	0	0	0	0	0	0	0	0	0	0	0	0	0.2482	0.4873	0.2144	0.0695	0.1044	0.1056	0.1055	0.107	0.1063	0	0.154	0	0.6848	0.4547	0.2096	0	0.6579	1	0	0.3133	0
GCF_000356225.2_ASM35622v2_genomic	A	2353	O6	H16	O6:H16	0.3228	0.0147	0.0362	0	0	0	0	0	0	0	0	0	0	0	0	0	0	0	0	0	0	0	0	0.2482	0.4862	0.2144	0.065	0.1044	0.1056	0.1055	0.107	0.1063	0	0.154	0	0.6848	0.4547	0.2079	0	0.6579	1	0	0.3133	0
GCF_000356245.1_ASM35624v1_genomic	A	1201	O25	H42	O25:H42	0.2205	0.0106	0.0422	0	0	0	0	0	0	0	0	0	0	0	0	0	0	0	0	0	0	0	0	0.2482	0.036	0.213	0.0711	0.1803	0.1809	0.1843	0.1844	0.1836	0	0.0745	0	0.3346	0.702	0.2126	0	0.6776	0.8935	0	0.3133	0.9207
GCF_000356265.2_ASM35626v2_genomic	A	-	-	H27	-:H27	0.1561	0.0116	0	0	0	0	0	0	0	0	0	0	0	0	0	0	0	0	0	0	0	0	0	0.2482	0.026	0.2158	0.5796	0.1588	0.1554	0.1543	0.1559	0.1567	0.0985	0.1512	0	0.1679	0.4586	0	0	0.1849	0	0	0.3133	0
GCF_000356285.2_ASM35628v2_genomic	A	10	-	H12	-:H12	0.163	0.0158	0	0	0	0	0	0	0	0	0	0	0	0	0	0	0	0	0	0	0	0	0	0.2482	0.4877	0.2144	0.6189	0.1798	0.1804	0.1837	0.1839	0.183	0	0.0734	0	0.3268	0.1573	0	0	0.6842	0.8935	0	0.3133	0.1301
GCF_000356305.2_ASM35630v2_genomic	B1	-	O114	H49	O114:H49	0.3228	0.0195	0	0	0	0	0	0	0	0	0	0	0	0	0	0	0	0	0	0	0	0	0	0.2482	0.4891	0.2165	0.0682	0.1808	0.1804	0.1843	0.1839	0.1852	0.0985	0.1305	0	0.6537	0.9129	0	0	0.1901	0	1	0.3133	0.9134
GCF_000356325.2_ASM35632v2_genomic	C	-	O8	H9	O8:H9	0.16	0.0144	0	0	0	0	0	0	0	0	0	0	0	0	0	0	0	0	0	0	0	0	0	0.2482	0.0356	0.2144	0	0.1814	0.1809	0.1837	0.1844	0.1841	0.1006	0.0734	0	0.179	0.4542	0.2176	0	0.6579	1	0	0.3133	0.2261
GCF_000356345.2_ASM35634v2_genomic	A	-	-	H45	-:H45	0.1561	0.0156	0.0362	0	0	0	0	0	0	0	0	0	0	0	0	0	0	0	0	0	0	0	0	0.2482	0.4888	0.2144	0.9116	0.1033	0.1045	0.105	0.1059	0.1052	0	0.0734	0	0.179	0.4508	0	0	0.6842	0.8935	0	0.3133	0.9104
GCF_000356365.2_ASM35636v2_genomic	B1	-	-	H49	-:H49	0.2165	0.0195	0.038	0	0	0	0	0	0	0	0	0	0	0	0	0	0	0	0	0	0	0	0	0.2482	0.4873	0.2165	0.0642	0.1808	0.1804	0.1843	0.1839	0.1852	0.0985	0.1305	0	0.3385	0.7707	0	0	0.1901	0	1	0.3133	0.9134
GCF_000356385.1_ASM35638v1_genomic	A	-	O6	H16	O6:H16	0.3228	0.0168	0.0366	0	0	0	0	0	0	0	0	0	0	0	0	0	0	0	0	0	0	0	0	0.2482	0.4873	0.2144	0.0695	0.1044	0.1056	0.1061	0.107	0.1063	0	0.154	0	0.6848	0.4547	0.2096	0	0.6579	1	0	0.3133	0
GCF_000356405.2_ASM35640v2_genomic	A	2353	O6	H16	O6:H16	0.3228	0.0162	0	0	0	0	0	0	0	0	0	0	0	0	0	0	0	0	0	0	0	0	0	0.2482	0.4873	0.2144	0	0.1044	0.1056	0.1055	0.107	0.1063	0	0.154	0	0.6848	0.4547	0	0	0.6579	1	0	0.3133	0
GCF_000356425.2_ASM35642v2_genomic	B1	58	-	H18	-:H18	0.1561	0.8637	0.038	0	0	0	0	0	0	0	0	0	0	0	0	0	0	0	0	0	0	0	0	0.2482	0.0359	0.1538	0.0658	0.2147	0.2021	0.2084	0.2161	0.2169	0.0985	0.154	0	0.179	0.0789	0	0.1462	0.6434	0.9822	0	0.3133	0.7974
GCF_000356445.2_ASM35644v2_genomic	B1	-	O115	H5	O115:H5	0.313	0.0118	0.0355	0	0	0	0	0	0	0	0	0	0	0	0	0	0	0	0	0	0	0	0	0.2482	0.4913	0.2151	0.0674	0.1814	0.1809	0.1859	0.1855	0.1846	0.0985	0	0	0.6556	0.4499	0	0	0.6579	1	0	0.3133	0.1615
GCF_000356465.2_ASM35646v2_genomic	A	96	O25	H42	O25:H42	0.2205	0.0139	0.0366	0	0	0	0	0	0	0	0	0	0	0	0	0	0	0	0	0	0	0	0	0.2482	0.036	0.213	0.0658	0.1803	0.1809	0.1843	0.1844	0.1836	0	0.0745	0	0.3385	0.1022	0	0	1	0.6331	0	0.3133	0.8928
GCF_000356485.2_ASM35648v2_genomic	B1	1196	-	H9	-:H9	0.3327	0.0105	0	0	0	0	0	0	0	0	0	0	0	0	0	0	0	0	0	0	0	0	0	0.2482	0.4129	0.2137	0.0682	0.1803	0.1809	0.1848	0.1844	0.1836	0.0985	0.154	0.1136	0.2432	0.093	0	0.4026	0.1901	0	0	0.3133	0.1659
GCF_000356505.2_ASM35650v2_genomic	B1	443	O115	H5	O115:H5	0.313	0.0112	0	0	0	0	0	0	0	0	0	0	0	0	0	0	0	0	0	0	0	0	0	0.2482	0.491	0.2144	0	0.1808	0.1804	0.1848	0.1849	0.1841	0.0985	0	0	0.6556	0.0803	0	0	0.6579	1	0	0.3133	0.1527
GCF_000356525.2_ASM35652v2_genomic	A	96	O25	H42	O25:H42	0.3307	0.0139	0.0366	0	0	0	0	0	0	0	0	0	0	0	0	0	0	0	0	0	0	0	0	0.2482	0.4866	0.213	0.0658	0.1803	0.1809	0.1843	0.1844	0.1836	0	0.0745	0	0.6965	0.1022	0.2126	0	1	0.6331	0	0.3133	0.8928
GCF_000356545.1_ASM35654v1_genomic	B1	155	-	H18	-:H18	0.3228	0.0168	0.0401	0	0	0	0	0	0	0	0	0	0	0	0	0	0	0	0	0	0	0	0	0.2482	0.0359	0.2144	0.0682	0.1496	0.1491	0.1478	0.1505	0.1481	0.0985	0.154	0	0.6537	0.9523	0.1774	0	0.6579	1	0	0.3133	0.9163
GCF_000356565.1_ASM35656v1_genomic	B1	156	O36	H5	O36:H5	0.1561	0.0103	0.0391	0	0	0	0	0	0	0	0	0	0	0	0	0	0	0	0	0	0	0	0	0.2482	0.2479	0.2144	0.9116	0.1808	0.1804	0.1843	0.1839	0.1852	0.0985	0.154	0	0.179	0.4533	0	0	0.6579	1	0	0.3133	0.9765
GCF_000356585.2_ASM35658v2_genomic	A	5276	O15	H11	O15:H11	0.3445	0.0157	0.0394	0	0	0	0	0	0	0	0	0	0	0	0	0	0	0	0	0	0	0	0	0.2482	0.5072	0.2151	0.0666	0.1803	0.1804	0.1843	0.1839	0.1836	0	0	0	0.5175	0.9523	0	0	0.6579	1	0	0.3133	0
GCF_000356605.2_ASM35660v2_genomic	B1	443	O115	H5	O115:H5	0.313	0.0112	0.0351	0	0	0	0	0	0	0	0	0	0	0	0	0	0	0	0	0	0	0	0	0.2482	0.491	0.2144	0.0674	0.1808	0.1804	0.1848	0.1849	0.1841	0.0985	0	0	0.6556	0.4533	0	0	0.6579	1	0	0.3133	0
GCF_000356625.2_ASM35662v2_genomic	B1	5396	O98	H32	O98:H32	0.3386	0.0168	0.0412	0	0	0	0	0	0	0	0	0	0	0	0	0	0	0	0	0	0	0	0	0.2482	0.0368	0.2144	0.0674	0.1808	0.1804	0.1843	0.1839	0.1852	0.0985	0	0	0.6984	0.0594	0.1774	0	0.6579	1	0	0.3133	0.9163
GCF_000356645.2_ASM35664v2_genomic	A	5276	O15	H11	O15:H11	0.3445	0.0157	0.0394	0	0	0	0	0	0	0	0	0	0	0	0	0	0	0	0	0	0	0	0	0.2482	0.5072	0.2151	0.0666	0.1803	0.1804	0.1843	0.1839	0.1836	0	0	0	0.5175	0.9523	0	0	0.6579	1	0	0.3133	0
GCF_000356665.2_ASM35666v2_genomic	B1	5498	O100	H5	O100:H5	0.1561	0.0124	0.0362	0	0	0	0	0	0	0	0	0	0	0	0	0	0	0	0	0	0	0	0	0.2482	0.4129	0.2158	0.0682	0.1808	0.1804	0.1843	0.1839	0.1852	0.0985	0.154	0	0.179	0.0862	0	0.4026	0.6434	0.9822	0	0.3133	0.9618
GCF_000356685.2_ASM35668v2_genomic	A	-	O6	H16	O6:H16	0.3386	0.0139	0	0	0	0	0	0	0	0	0	0	0	0	0	0	0	0	0	0	0	0	0	0.2482	0.4851	0.2144	0	0.1044	0.1056	0.1055	0.107	0.1063	0	0.0734	0	0.6848	0.4562	0.2096	0	0.6579	1	0	0.3133	0.9178
GCF_000356705.1_ASM35670v1_genomic	A	-	O6	H16	O6:H16	0.3228	0.0154	0.0376	0	0	0	0	0	0	0	0	0	0	0	0	0	0	0	0	0	0	0	0	0.2482	0.4873	0.2144	0.0695	0.1044	0.1056	0.1055	0.107	0.1063	0	0.154	0	0.6848	0.4547	0.2096	0	0.6579	1	0	0.3133	0.909
GCF_000356725.1_ASM35672v1_genomic	A	2795	O65	H27	O65:H27	0.3268	0.0143	0	0	0	0	0	0	0	0	0	0	0	0	0	0	0	0	0	0	0	0	0	0.2482	0.026	0.2158	0.6346	0.1604	0.157	0.1559	0.1581	0.1583	0.0985	0.1512	0	0.6946	0.4586	0	0	0.6434	0.3876	0	0.3133	0
GCF_000356745.2_ASM35674v2_genomic	A	100	-	H2	-:H2	0.3386	0.0151	0.0387	0	0	0	0	0	0	0	0	0	0	0	0	0	0	0	0	0	0	0	0	0.2482	0.0365	0.2144	0.0674	0.1803	0.1809	0.1843	0.1844	0.1836	0.0985	0	0	0.6984	0.091	0.1774	0	0.6579	1	0	0.3133	0.9163
GCF_000356765.2_ASM35676v2_genomic	B1	155	-	H18	-:H18	0.2165	0.0152	0.0401	0	0	0	0	0	0	0	0	0	0	0	0	0	0	0	0	0	0	0	0	0.2444	0.0359	0.213	0	0.1491	0.1485	0.1478	0.15	0.1481	0	0.154	0	0.3307	0.852	0.1774	0	0.6579	1	0	0.3133	0.9163
GCF_000356785.2_ASM35678v2_genomic	B1	-	-	H18	-:H18	0.3228	0.0148	0.0362	0	0	0	0	0	0	0	0	0	0	0	0	0	0	0	0	0	0	0	0	0.2482	0.0359	0.2144	0.065	0.1496	0.1491	0.1478	0.1505	0.1481	0.0985	0.154	0	0.6537	0.7137	0.1774	0	0.6579	1	0	0.3133	0.9163
GCF_000356805.2_ASM35680v2_genomic	B1	-	-	H18	-:H18	0.3268	0.0151	0.0401	0	0	0	0	0	0	0	0	0	0	0	0	0	0	0	0	0	0	0	0	0.2482	0.0359	0.2144	0.0682	0.1496	0.1491	0.1478	0.1505	0.1481	0.0985	0.154	0	0.6537	0.8525	0.1774	0	0.6579	1	0	0.3133	0.9163
GCF_000356825.2_ASM35682v2_genomic	A	-	O15	H11	O15:H11	0.3445	0.0141	0.0394	0	0	0	0	0	0	0	0	0	0	0	0	0	0	0	0	0	0	0	0	0.2482	0.5061	0.2137	0.0666	0.1803	0.1804	0.1843	0.1839	0.1836	0	0	0	0.5175	0.9523	0	0	0.6579	1	0	0.3133	0
GCF_000356845.2_ASM35684v2_genomic	B1	5396	O98	H32	O98:H32	0.3386	0.0148	0.0408	0	0	0	0	0	0	0	0	0	0	0	0	0	0	0	0	0	0	0	0	0.2482	0.0368	0.2115	0.0674	0.1808	0.1804	0.1843	0.1839	0.1852	0.0985	0	0	0.6984	0.0594	0.1774	0	0.6579	1	0	0.3133	0.9163
GCF_000356865.2_ASM35686v2_genomic	B1	-	-	H5	-:H5	0.1561	0.0112	0	0	0	0	0	0	0	0	0	0	0	0	0	0	0	0	0	0	0	0	0	0.2482	0.2107	0.213	0.0674	0.1803	0.1798	0.1848	0.1844	0.1836	0	0	0	0.1619	0.1738	0	0	0.6579	1	0	0.3133	0
GCF_000356885.2_ASM35688v2_genomic	A	2353	O6	H16	O6:H16	0.3228	0.015	0.0372	0	0	0	0	0	0	0	0	0	0	0	0	0	0	0	0	0	0	0	0	0.2482	0.4873	0.2144	0.0695	0.1044	0.1056	0.1055	0.107	0.1063	0	0.154	0	0.6848	0.4547	0.2096	0	0.6579	1	0	0.3133	0
GCF_000356905.1_ASM35690v1_genomic	B1	328	O88	H25	O88:H25	0.3091	0.0115	0.6498	0	0	0	0	0	0	0	0	0	0	0	0	0	0	0	0	0	0	0	0	0.2482	0.0913	0.2144	0.0682	0.8154	0.8361	0.8516	0.9962	0.8282	0.0985	0	0	0.356	0.4552	0	0	0.1901	0	0	0.3133	0.9031
GCF_000356925.2_ASM35692v2_genomic	A	-	O25	H42	O25:H42	0.3346	0.0143	0.0366	0	0	0	0	0	0	0	0	0	0	0	0	0	0	0	0	0	0	0	0	0.2503	0.4858	0.213	0.0658	0.1803	0.1809	0.1843	0.1844	0.1836	0	0.0745	0	0.6965	0.1022	0.2126	0	1	0.6331	0	0.3133	0.8928
GCF_000356945.1_ASM35694v1_genomic	B1	155	-	H18	-:H18	0.3228	0.0158	0.0369	0	0	0	0	0	0	0	0	0	0	0	0	0	0	0	0	0	0	0	0	0.2482	0.0359	0.2144	0.0682	0.1496	0.1491	0.1478	0.1505	0.1481	0.0985	0.154	0	0.6537	0.6952	0.1774	0	0.6579	1	0	0.3133	0.9163
GCF_000356965.1_ASM35696v1_genomic	B1	-	-	H18	-:H18	0.3228	0.015	0.0401	0	0	0	0	0	0	0	0	0	0	0	0	0	0	0	0	0	0	0	0	0.2482	0.0359	0.2123	0.0682	0.1496	0.1491	0.1478	0.1505	0.1481	0.0985	0.154	0	0.6537	0.574	0.1774	0	0.6579	1	0	0.3133	0.9163
GCF_000356985.2_ASM35698v2_genomic	B1	3853	O19	H18	O19:H18	0.3425	0.0195	0.0376	0	0	0	0	0	0	0	0	0	0	0	0	0	0	0	0	0	0	0	0	0.2482	0.5064	0.2144	0.9175	0.1803	0.1804	0.1837	0.1839	0.1846	0.0985	0	0	0.5175	0.7644	0	0	0.6579	0.9822	1	0.3133	0.8943
GCF_000357005.2_ASM35700v2_genomic	B1	3853	O19	H18	O19:H18	0.3425	0.0195	0.0362	0	0	0	0	0	0	0	0	0	0	0	0	0	0	0	0	0	0	0	0	0.2503	0.5064	0.2144	0.9175	0.1808	0.1804	0.1843	0.1839	0.1852	0.0985	0	0	0.5175	0.9119	0	0	0.6579	0.9822	1	0.3133	0.8943
GCF_000357025.2_ASM35702v2_genomic	A	-	-	H2	-:H2	0.3386	0.0116	0.0429	0	0	0	0	0	0	0	0	0	0	0	0	0	0	0	0	0	0	0	0	0.2482	0.0365	0.2051	0.0666	0.1803	0.1809	0.1843	0.1844	0.1836	0.0985	0	0	0.6984	0.091	0.1774	0	0.6579	1	0	0.3133	0.9163
GCF_000357045.2_ASM35704v2_genomic	B1	-	O19	H18	O19:H18	0.3425	0.0195	0.0369	0	0	0	0	0	0	0	0	0	0	0	0	0	0	0	0	0	0	0	0	0.2482	0.5064	0.213	0.9175	0.1663	0.1645	0.1698	0.1677	0.1707	0.0985	0	0	0.5175	0.9119	0	0	0.6579	0.9822	1	0.3133	0.8943
GCF_000357065.2_ASM35706v2_genomic	A	96	O25	H42	O25:H42	0.3346	0.0143	0.0366	0	0	0	0	0	0	0	0	0	0	0	0	0	0	0	0	0	0	0	0	0.2482	0.4866	0.2108	0.0658	0.1803	0.1809	0.1843	0.1844	0.1836	0	0.0745	0	0.6965	0.1037	0.2126	0	1	0.6331	0	0.3133	0.8928
GCF_000357085.1_ASM35708v1_genomic	A	2332	-	H45	-:H45	0.2047	0.0118	0.0362	0	0	0	0	0	0	0	0	0	0	0	0	0	0	0	0	0	0	0	0	0.2482	0.4895	0.2144	0.9175	0.1044	0.1056	0.1055	0.107	0.1063	0.0985	0	0	0.3658	0.3315	0	0	0.6842	0.8935	0	0.3133	0.1615
GCF_000357105.1_ASM35710v1_genomic	B1	517	O8/O32	H19	O8/O32:H19	0.3386	0.0158	0.0362	0	0	0	0	0	0	0	0	0	0	0	0	0	0	0	0	0	0	0	0	0.2482	0.4906	0.2151	0.0682	0.1808	0.1804	0.1848	0.1844	0.1841	0.0985	0	0	0.679	0.4562	0.1774	0	0.6579	0.9822	0	0.3133	0.9163
GCF_000357125.1_ASM35712v1_genomic	B1	517	O8	H19	O8:H19	0.3386	0.0153	0.0362	0	0	0	0	0	0	0	0	0	0	0	0	0	0	0	0	0	0	0	0	0.2482	0.4906	0.2151	0.0682	0.1808	0.1804	0.1848	0.1844	0.1841	0.0985	0	0	0.679	0.4562	0.1774	0	0.6579	0.9822	0	0.3133	0.9163
GCF_000357145.2_ASM35714v2_genomic	B1	5498	O100	H5	O100:H5	0.1561	0.0124	0.0362	0	0	0	0	0	0	0	0	0	0	0	0	0	0	0	0	0	0	0	0	0.2482	0.0652	0.2158	0.0682	0.1808	0.1804	0.1843	0.1839	0.1852	0.0985	0.154	0	0.179	0.0862	0	0.4026	0.6434	0.9822	0	0.3133	0.8488
GCF_000357165.1_ASM35716v1_genomic	B1	-	O153	H12	O153:H12	0.1561	0.0136	0.038	0	0	0	0	0	0	0	0	0	0	0	0	0	0	0	0	0	0	0	0	0.2482	0.207	0.2144	0.0682	0.1808	0.1804	0.1848	0.1844	0.1841	0.0985	0.1521	0	0.179	0.9752	0	0	0.6434	0.9822	0	0.3133	0.9427
GCF_000357185.2_ASM35718v2_genomic	B1	58	O153	H12	O153:H12	0.1561	0.0136	0.038	0	0	0	0	0	0	0	0	0	0	0	0	0	0	0	0	0	0	0	0	0.2482	0.147	0.213	0.0682	0.1808	0.1804	0.1848	0.1844	0.1841	0.0985	0.154	0	0.179	0.9766	0	0	0.6434	0.9822	0	0.3133	0
GCF_000357205.2_ASM35720v2_genomic	B1	58	-	H12	-:H12	0.1561	0.0136	0	0	0	0	0	0	0	0	0	0	0	0	0	0	0	0	0	0	0	0	0	0.2482	0.1551	0.2144	0.0666	0.1808	0.1804	0.1848	0.1844	0.1841	0	0.154	0	0.179	0.9766	0	0	0.4914	0.6331	0	0.3133	0.1323
GCF_000357225.2_ASM35722v2_genomic	B1	3853	O19	H18	O19:H18	0.3425	0.0195	0.0369	0	0	0	0	0	0	0	0	0	0	0	0	0	0	0	0	0	0	0	0	0.2482	0.5072	0.2144	0.9175	0.1808	0.1804	0.1843	0.1839	0.1852	0.0985	0	0	0.5175	0.9119	0	0	0.6579	0.9822	1	0.3133	0.8943
GCF_000357245.1_ASM35724v1_genomic	B1	-	O19	H18	O19:H18	0.3425	0.0195	0.0366	0	0	0	0	0	0	0	0	0	0	0	0	0	0	0	0	0	0	0	0	0.2482	0.5072	0.2144	0.9175	0.1808	0.1804	0.1843	0.1839	0.1852	0.0985	0	0	0.5175	0.9119	0	0	0.6579	0.9822	1	0.3133	0.8943
GCF_000357265.2_ASM35726v2_genomic	B1	3853	O19	H18	O19:H18	0.3425	0.0195	0.0369	0	0	0	0	0	0	0	0	0	0	0	0	0	0	0	0	0	0	0	0	0.2482	0.5042	0.213	0.9175	0.1803	0.1798	0.1837	0.1833	0.1846	0.0985	0	0	0.5175	0.9119	0	0	0.6579	0.9822	1	0.3133	0.8943
GCF_000357285.2_ASM35728v2_genomic	A	-	O15	H11	O15:H11	0.3445	0.0151	0.0394	0	0	0	0	0	0	0	0	0	0	0	0	0	0	0	0	0	0	0	0	0.2482	0.5053	0.2151	0.0666	0.1787	0.1793	0.1826	0.1828	0.182	0	0	0	0.5175	0.9523	0	0	0.6579	1	0	0.3133	0
GCF_000357305.2_ASM35730v2_genomic	B1	-	O153	H12	O153:H12	0.1561	0.0136	0.0359	0	0	0	0	0	0	0	0	0	0	0	0	0	0	0	0	0	0	0	0	0.2482	0.3245	0.2144	0.0682	0.1808	0.1804	0.1848	0.1844	0.1841	0.0985	0.154	0	0.179	0.9742	0	0	0.6434	0.9822	0	0.3133	0.3054
GCF_000357325.1_ASM35732v1_genomic	B1	-	O153	H12	O153:H12	0.1561	0.0136	0.038	0	0	0	0	0	0	0	0	0	0	0	0	0	0	0	0	0	0	0	0	0.2482	0.2192	0.213	0.0682	0.1808	0.1804	0.1848	0.1844	0.1841	0.0985	0.154	0	0.179	0.9766	0	0	0.6434	0.9822	0	0.3133	0.8957
GCF_000357345.2_ASM35734v2_genomic	B1	58	O153	H12	O153:H12	0.1561	0.0136	0.0366	0	0	0	0	0	0	0	0	0	0	0	0	0	0	0	0	0	0	0	0	0.2503	0.1462	0.2144	0.0682	0.1808	0.1804	0.1848	0.1844	0.1841	0.0985	0.154	0	0.179	0.9766	0	0	0.6434	0.9822	0	0.3133	0.9427
GCF_000357365.2_ASM35736v2_genomic	B1	58	O153	H12	O153:H12	0.1561	0.0136	0.0366	0	0	0	0	0	0	0	0	0	0	0	0	0	0	0	0	0	0	0	0	0.2482	0.2354	0.2144	0.0682	0.1798	0.1788	0.1832	0.1833	0.1825	0.0985	0.154	0	0.179	0.9752	0	0	0.6434	0.9822	0	0.3133	0.9427
GCF_000357385.2_ASM35738v2_genomic	A	-	O25	H42	O25:H42	0.3346	0.0141	0.0366	0	0	0	0	0	0	0	0	0	0	0	0	0	0	0	0	0	0	0	0	0.2482	0.4866	0.213	0.0658	0.1803	0.1809	0.1843	0.1844	0.1836	0	0.0745	0	0.6965	0.1022	0.2126	0	1	0.6331	0	0.3133	0.8928
GCF_000357405.2_ASM35740v2_genomic	A	96	-	H42	-:H42	0.1561	0.0139	0.0366	0	0	0	0	0	0	0	0	0	0	0	0	0	0	0	0	0	0	0	0	0.2482	0.2107	0.213	0.0658	0.1803	0.1809	0.1843	0.1844	0.1836	0	0.0666	0	0.179	0.1022	0	0	0.6408	0.3805	0	0.3133	0.8928
GCF_000357425.2_ASM35742v2_genomic	A	96	O25	H42	O25:H42	0.2402	0.0139	0.0366	0	0	0	0	0	0	0	0	0	0	0	0	0	0	0	0	0	0	0	0	0.2482	0.4866	0.2108	0.0658	0.1803	0.1809	0.1843	0.1844	0.1836	0	0.0745	0	0.5798	0.1022	0.2126	0	1	0.6331	0	0.3133	0.8811
GCF_000357445.2_ASM35744v2_genomic	A	96	O25	H42	O25:H42	0.3346	0.0143	0.0366	0	0	0	0	0	0	0	0	0	0	0	0	0	0	0	0	0	0	0	0	0.2503	0.4855	0.213	0.0658	0.1803	0.1809	0.1843	0.1844	0.1836	0	0.0745	0	0.6965	0.1022	0.2126	0	1	0.6331	0	0.3133	0.8928
GCF_000357465.2_ASM35746v2_genomic	B1	517	O8/O32	H19	O8/O32:H19	0.3386	0.0152	0.0362	0	0	0	0	0	0	0	0	0	0	0	0	0	0	0	0	0	0	0	0	0.2482	0.4888	0.2151	0.0682	0.1808	0.1804	0.1848	0.1844	0.1841	0.0985	0	0	0.679	0.4562	0.1774	0	0.6579	0.9822	0	0.3133	0.9163
GCF_000357485.2_ASM35748v2_genomic	B1	-	O115	H5	O115:H5	0.313	0.0112	0	0	0	0	0	0	0	0	0	0	0	0	0	0	0	0	0	0	0	0	0	0.2482	0.491	0.2144	0.0674	0.1808	0.1804	0.1848	0.1849	0.1841	0.0985	0	0	0.6556	0.4513	0	0	0.6579	1	0	0.3133	0
GCF_000357505.2_ASM35750v2_genomic	B1	58	O153	H12	O153:H12	0.1561	0.0136	0.038	0	0	0	0	0	0	0	0	0	0	0	0	0	0	0	0	0	0	0	0	0.2482	0.2855	0.2144	0.0682	0.1808	0.1804	0.1848	0.1844	0.1841	0.0985	0.154	0	0.179	0.9766	0	0	0.6434	0.9822	0	0.3133	0.1323
GCF_000357525.2_ASM35752v2_genomic	A	-	O71	H45	O71:H45	0.3386	0.0141	0.0362	0	0	0	0	0	0	0	0	0	0	0	0	0	0	0	0	0	0	0	0	0.2482	0.4571	0.2137	0.9175	0.1044	0.1056	0.1055	0.107	0.1063	0.0985	0	0	0.6926	0.3773	0	0	0.6842	0.8935	0	0.3133	0.1615
GCF_000357545.2_ASM35754v2_genomic	A	-	O25	H42	O25:H42	0.3228	0.0141	0.0366	0	0	0	0	0	0	0	0	0	0	0	0	0	0	0	0	0	0	0	0	0.2482	0.4866	0.213	0.0658	0.1803	0.1809	0.1843	0.1844	0.1836	0	0.0745	0	0.6848	0.1037	0.2126	0	1	0.6331	0	0.3133	0.8884
GCF_000357565.2_ASM35756v2_genomic	A	-	-	H42	-:H42	0.1561	0.0139	0.0366	0	0	0	0	0	0	0	0	0	0	0	0	0	0	0	0	0	0	0	0	0.2482	0.2099	0.2115	0.0658	0.1803	0.1809	0.1843	0.1844	0.1836	0	0.0481	0	0.179	0.1022	0.2126	0	0.5651	0.3444	0	0.3133	0.8928
GCF_000357585.2_ASM35758v2_genomic	A	100	-	H2	-:H2	0.3386	0.0139	0	0	0	0	0	0	0	0	0	0	0	0	0	0	0	0	0	0	0	0	0	0.2482	0.0365	0.2144	0	0.1803	0.1809	0.1843	0.1844	0.1836	0.0985	0	0	0.6984	0.091	0.1774	0	0.6579	1	0	0.3133	0.9163
GCF_000357605.2_ASM35760v2_genomic	B1	1623	O146	H19	O146:H19	0.3228	0.0148	0.0362	0	0	0	0	0	0	0	0	0	0	0	0	0	0	0	0	0	0	0	0	0.2482	0.0366	0.213	0.0688	0.1803	0.1798	0.1848	0.1844	0.1836	0.0985	0.154	0	0.6537	0.4547	0.1774	0	0.6579	1	0	0.3133	0.8957
GCF_000357625.2_ASM35762v2_genomic	A	2332	O71	H45	O71:H45	0.3386	0.0141	0.0362	0	0	0	0	0	0	0	0	0	0	0	0	0	0	0	0	0	0	0	0	0.2482	0.4877	0.2144	0.9175	0.1044	0.1056	0.1055	0.107	0.1063	0.0985	0	0	0.6926	0.4503	0	0	0.6842	0.8935	0	0.3133	0.9104
GCF_000357645.1_ASM35764v1_genomic	A	4	O6	H16	O6:H16	0.3228	0.0144	0	0	0	0	0	0	0	0	0	0	0	0	0	0	0	0	0	0	0	0	0	0.2482	0.4873	0.2144	0	0.1798	0.1804	0.1837	0.1839	0.1836	0	0.0734	0	0.6868	0.4542	0.2096	0	0.6579	1	0	0.3133	0
GCF_000357665.2_ASM35766v2_genomic	B1	155	-	H18	-:H18	0.3228	0.0158	0.0401	0	0	0	0	0	0	0	0	0	0	0	0	0	0	0	0	0	0	0	0	0.2503	0.0359	0.2051	0.065	0.1496	0.1491	0.1478	0.1505	0.1481	0.0985	0.154	0	0.6537	0.8457	0.1774	0	0.6579	1	0	0.3133	0.9163
GCF_000357685.2_ASM35768v2_genomic	B1	-	-	H21	-:H21	0.1561	0.8616	0	0	0	0	0	0	0	0	0	0	0	0	0	0	0	0	0	0	0	0	0	0.5787	0.0368	0.2144	0.9155	0.2169	0.2058	0.2132	0.2199	0.2195	0.0985	0	0	0.179	0.4537	0	0	0.1901	0	0.9713	0.3133	0.2041
GCF_000357705.2_ASM35770v2_genomic	A	5276	O15	H11	O15:H11	0.3445	0.0146	0.0394	0	0	0	0	0	0	0	0	0	0	0	0	0	0	0	0	0	0	0	0	0.2482	0.5061	0.2151	0.0666	0.1803	0.1804	0.1843	0.1839	0.1836	0	0	0	0.5175	0.9523	0	0	0.6579	1	0	0.3133	0
GCF_000357725.1_ASM35772v1_genomic	A	96	O25	H42	O25:H42	0.2402	0.0146	0.0366	0	0	0	0	0	0	0	0	0	0	0	0	0	0	0	0	0	0	0	0	0.2482	0.4866	0.2137	0.0658	0.1803	0.1809	0.1843	0.1844	0.1836	0	0.0745	0	0.5798	0.1022	0.2126	0	1	0.6331	0	0.3133	0.8928
GCF_000357745.1_ASM35774v1_genomic	A	96	-	H42	-:H42	0.2126	0.0118	0.0366	0	0	0	0	0	0	0	0	0	0	0	0	0	0	0	0	0	0	0	0	0.2482	0.1363	0.213	0.0658	0.1803	0.1809	0.1843	0.1844	0.1836	0	0	0	0.3132	0.1022	0	0	0.1901	0	0	0.3133	0.8928
GCF_000357765.2_ASM35776v2_genomic	B1	-	O146	H19	O146:H19	0.3228	0.0147	0.0362	0	0	0	0	0	0	0	0	0	0	0	0	0	0	0	0	0	0	0	0	0.2482	0.0366	0.2144	0.0688	0.1808	0.1804	0.1848	0.1849	0.1841	0.0985	0.154	0	0.6537	0.4547	0.1774	0	0.6579	1	0	0.3133	0.8928
GCF_000357785.2_ASM35778v2_genomic	B1	1623	O146	H19	O146:H19	0.3228	0.0151	0.0362	0	0	0	0	0	0	0	0	0	0	0	0	0	0	0	0	0	0	0	0	0.2482	0.0366	0.2144	0.0688	0.1808	0.1804	0.1848	0.1849	0.1841	0.0985	0.154	0	0.6537	0.4547	0.1774	0	0.6579	1	0	0.3133	0.8399
GCF_000357805.1_ASM35780v1_genomic	B1	1623	O146	H19	O146:H19	0.3228	0.0114	0.0362	0	0	0	0	0	0	0	0	0	0	0	0	0	0	0	0	0	0	0	0	0.2482	0.0366	0.2144	0.0688	0.1808	0.1804	0.1848	0.1849	0.1841	0.0985	0.154	0	0.6537	0.4547	0.1774	0	0.6579	1	0	0.3133	0.2394
GCF_000357825.2_ASM35782v2_genomic	B1	-	O146	H19	O146:H19	0.3228	0.0114	0.0362	0	0	0	0	0	0	0	0	0	0	0	0	0	0	0	0	0	0	0	0	0.2482	0.0366	0.2144	0.0688	0.1808	0.1804	0.1848	0.1849	0.1841	0.0985	0.154	0	0.6537	0.4537	0.1774	0	0.6579	1	0	0.3133	0.9031
GCF_000357845.2_ASM35784v2_genomic	B1	156	O36	H5	O36:H5	0.1561	0.0103	0.0387	0	0	0	0	0	0	0	0	0	0	0	0	0	0	0	0	0	0	0	0	0.2482	0.2899	0.2144	0.9116	0.1808	0.1804	0.1843	0.1839	0.1852	0.0985	0.154	0	0.179	0.4533	0	0	0.6579	1	0	0.3133	0.9471
GCF_000357865.2_ASM35786v2_genomic	B1	-	O36	H5	O36:H5	0.1561	0.0103	0	0	0	0	0	0	0	0	0	0	0	0	0	0	0	0	0	0	0	0	0	0.2482	0.2545	0.2144	0.9116	0.1803	0.1804	0.1843	0.1839	0.1852	0.0985	0.154	0	0.179	0.4533	0	0	0.6579	1	0	0.3133	0
GCF_000357885.2_ASM35788v2_genomic	B1	156	O36	H5	O36:H5	0.1561	0.0103	0.0391	0	0	0	0	0	0	0	0	0	0	0	0	0	0	0	0	0	0	0	0	0.2482	0.1982	0.2144	0.9116	0.1808	0.1804	0.1843	0.1839	0.1852	0.0985	0.154	0	0.179	0.4533	0	0	0.6579	1	0	0.3133	0
GCF_000357905.2_ASM35790v2_genomic	B1	-	O36	H5	O36:H5	0.1561	0.0103	0.0383	0	0	0	0	0	0	0	0	0	0	0	0	0	0	0	0	0	0	0	0	0.2482	0.1834	0.2144	0.9116	0.1808	0.1804	0.1843	0.1839	0.1852	0.0985	0.154	0	0.179	0.4523	0	0	0.6579	1	0	0.3133	0
GCF_000357925.2_ASM35792v2_genomic	A	-	O15	H11	O15:H11	0.3445	0.015	0.0394	0	0	0	0	0	0	0	0	0	0	0	0	0	0	0	0	0	0	0	0	0.2482	0.5057	0.2151	0.0666	0.1814	0.1814	0.1848	0.1849	0.1841	0	0	0	0.5175	0.9513	0	0	0.6579	1	0	0.3133	0
GCF_000357945.2_ASM35794v2_genomic	A	-	O15	H11	O15:H11	0.3445	0.0143	0.0394	0	0	0	0	0	0	0	0	0	0	0	0	0	0	0	0	0	0	0	0	0.2482	0.5057	0.2115	0.0666	0.1803	0.1804	0.1843	0.1839	0.1836	0	0	0	0.5175	0.9537	0	0	0.6579	1	0	0.3133	0
GCF_000357965.2_ASM35796v2_genomic	A	5276	O15	H11	O15:H11	0.3445	0.0146	0.0394	0	0	0	0	0	0	0	0	0	0	0	0	0	0	0	0	0	0	0	0	0.2482	0.5072	0.2151	0.0658	0.1814	0.1814	0.1848	0.1849	0.1841	0	0	0	0.5175	0.9523	0	0	0.6579	1	0	0.3133	0
GCF_000357985.2_ASM35798v2_genomic	A	-	O15	H11	O15:H11	0.3445	0.0141	0.0394	0	0	0	0	0	0	0	0	0	0	0	0	0	0	0	0	0	0	0	0	0.2482	0.5072	0.2151	0.0666	0.1798	0.1804	0.1837	0.1839	0.183	0	0	0	0.5175	0.9523	0	0	0.6579	1	0	0.3133	0
GCF_000358005.2_ASM35800v2_genomic	A	-	O15	H11	O15:H11	0.3445	0.0148	0.0394	0	0	0	0	0	0	0	0	0	0	0	0	0	0	0	0	0	0	0	0	0.2482	0.5053	0.2144	0.0666	0.1803	0.1804	0.1843	0.1839	0.1836	0	0	0	0.5175	0.9499	0	0	0.6579	1	0	0.3133	0
GCF_000358025.2_ASM35802v2_genomic	A	-	O15	H11	O15:H11	0.3445	0.0153	0.0394	0	0	0	0	0	0	0	0	0	0	0	0	0	0	0	0	0	0	0	0	0.2482	0.5072	0.2151	0.0666	0.1803	0.1804	0.1843	0.1839	0.1836	0	0.0379	0	0.5175	0.9523	0	0	0.6579	1	0	0.3133	0
GCF_000358045.2_ASM35804v2_genomic	A	-	O15	H11	O15:H11	0.3445	0.0143	0.0394	0	0	0	0	0	0	0	0	0	0	0	0	0	0	0	0	0	0	0	0	0.2482	0.5057	0.2151	0.0666	0.1798	0.1804	0.1837	0.1839	0.1836	0	0	0	0.5175	0.9523	0	0	0.6579	1	0	0.3133	0
GCF_000358065.2_ASM35806v2_genomic	A	-	O15	H11	O15:H11	0.3445	0.0147	0.0394	0	0	0	0	0	0	0	0	0	0	0	0	0	0	0	0	0	0	0	0	0.2482	0.5072	0.2151	0.0666	0.1803	0.1804	0.1843	0.1839	0.1836	0	0	0	0.5175	0.9523	0	0	0.6579	1	0	0.3133	0.6402
GCF_000358085.2_ASM35808v2_genomic	A	-	O15	H11	O15:H11	0.1561	0.0148	0.0394	0	0	0	0	0	0	0	0	0	0	0	0	0	0	0	0	0	0	0	0	0.2482	0.5053	0.2151	0.0666	0.1803	0.1804	0.1843	0.1839	0.1836	0	0	0	0.214	0.9523	0	0	0.6579	1	0	0.3133	0
GCF_000358105.2_ASM35810v2_genomic	A	5276	O15	H11	O15:H11	0.3445	0.0149	0.0394	0	0	0	0	0	0	0	0	0	0	0	0	0	0	0	0	0	0	0	0	0.2482	0.5061	0.2151	0.0666	0.1803	0.1804	0.1843	0.1839	0.1836	0	0	0	0.5175	0.9523	0	0	0.6579	1	0	0.3133	0
GCF_000358125.1_ASM35812v1_genomic	A	5276	O15	H11	O15:H11	0.3445	0.0146	0.0394	0	0	0	0	0	0	0	0	0	0	0	0	0	0	0	0	0	0	0	0	0.2482	0.5053	0.2137	0.0666	0.1803	0.1804	0.1843	0.1839	0.1836	0	0	0	0.5175	0.9523	0	0	0.6579	1	0	0.3133	0
GCF_000358145.2_ASM35814v2_genomic	B1	1196	O109	H51	O109:H51	0.3327	0.0107	0.0405	0	0	0	0	0	0	0	0	0	0	0	0	0	0	0	0	0	0	0	0	0.2482	0.358	0.1538	0.0642	0.1808	0.1809	0.1848	0.1844	0.1841	0.0985	0.154	0	0.2432	0.4981	0	0	0.6579	1	0	0.3133	0.9427
GCF_000358165.2_ASM35816v2_genomic	B1	-	-	H18	-:H18	0.3189	0.0148	0.0391	0	0	0	0	0	0	0	0	0	0	0	0	0	0	0	0	0	0	0	0	0.2482	0.0359	0.2144	0	0.1485	0.148	0.1468	0.1495	0.1471	0.0985	0.154	0	0.6556	0.6237	0.1774	0	0.6579	1	0	0.3133	0.9163
GCF_000358185.2_ASM35818v2_genomic	C	-	O8	H9	O8:H9	0.315	0.0156	0.0372	0	0	0	0	0	0	0	0	0	0	0	0	0	0	0	0	0	0	0	0	0.2482	0.4895	0.2123	0.6267	0.1803	0.1809	0.1837	0.1844	0.1836	0.1006	0.1502	0	0.6498	0.131	0	0	0.1901	0	0	0.3133	0.8987
GCF_000358205.2_ASM35820v2_genomic	C	423	O8	H9	O8:H9	0.315	0.015	0.0401	0	0	0	0	0	0	0	0	0	0	0	0	0	0	0	0	0	0	0	0	0.2503	0.4913	0.2144	0.6267	0.1803	0.1809	0.1837	0.1844	0.1836	0.1006	0.1512	0	0.6498	0.131	0	0	0.1901	0	0	0.3133	0.6256
GCF_000358225.2_ASM35822v2_genomic	C	-	O8	H9	O8:H9	0.315	0.0156	0.0376	0	0	0	0	0	0	0	0	0	0	0	0	0	0	0	0	0	0	0	0	0.2482	0.4895	0.2144	0.6267	0.1803	0.1809	0.1837	0.1844	0.1836	0.1006	0.1512	0	0.6498	0.131	0	0	0.1901	0	0	0.3133	0.8678
GCF_000358245.2_ASM35824v2_genomic	C	-	O8	H9	O8:H9	0.315	0.015	0.0305	0	0	0	0	0	0	0	0	0	0	0	0	0	0	0	0	0	0	0	0	0.2482	0.4913	0.2144	0.6267	0.1808	0.1809	0.1837	0.1844	0.1841	0.0985	0.1512	0	0.6498	0.131	0	0	0.1901	0	0	0.3133	0.9163
GCF_000358265.2_ASM35826v2_genomic	C	423	O8	H9	O8:H9	0.315	0.0152	0.0387	0	0	0	0	0	0	0	0	0	0	0	0	0	0	0	0	0	0	0	0	0.2482	0.4913	0.2144	0.6267	0.1803	0.1809	0.1837	0.1844	0.1836	0.1006	0.1512	0	0.6498	0.131	0	0	0.1901	0	0	0.3133	0.9163
GCF_000358285.2_ASM35828v2_genomic	C	423	O8	H9	O8:H9	0.315	0.0156	0.0401	0	0	0	0	0	0	0	0	0	0	0	0	0	0	0	0	0	0	0	0	0.2482	0.4913	0.2144	0.6267	0.1803	0.1809	0.1837	0.1844	0.1836	0.1006	0.1512	0	0.6498	0.131	0	0	0.1901	0	0	0.3133	0.9134
GCF_000358315.1_ASM35831v1_genomic	C	-	O8	H9	O8:H9	0.315	0.0144	0.0401	0	0	0	0	0	0	0	0	0	0	0	0	0	0	0	0	0	0	0	0	0.2482	0.4913	0.2144	0.6267	0.1803	0.1809	0.1837	0.1844	0.1836	0.1006	0.1512	0	0.6498	0.131	0	0	0.1901	0	0	0.3133	0.9163
GCF_000358335.2_ASM35833v2_genomic	C	423	O8	H9	O8:H9	0.315	0.0158	0.0401	0	0	0	0	0	0	0	0	0	0	0	0	0	0	0	0	0	0	0	0	0.2482	0.4913	0.2144	0.6267	0.1803	0.1809	0.1837	0.1844	0.1836	0.1006	0.1512	0	0.6498	0.131	0	0	0.1901	0	0	0.3133	0.8928
GCF_000358355.2_ASM35835v2_genomic	C	423	O8	H9	O8:H9	0.315	0.0147	0.0362	0	0	0	0	0	0	0	0	0	0	0	0	0	0	0	0	0	0	0	0	0.2482	0.4913	0.2144	0.6267	0.1798	0.1809	0.1832	0.1839	0.183	0.1006	0.1512	0	0.6498	0.1295	0	0	0.1901	0	0	0.3133	0.9236
GCF_000358375.1_ASM35837v1_genomic	C	-	O8	H9	O8:H9	0.315	0.0139	0.0401	0	0	0	0	0	0	0	0	0	0	0	0	0	0	0	0	0	0	0	0	0.2482	0.4913	0.2144	0.6267	0.1803	0.1804	0.1832	0.1839	0.1836	0.1006	0.1512	0	0.6498	0.131	0	0	0.1901	0	0	0.3133	0.9163
GCF_000358395.2_ASM35839v2_genomic	C	-	O8	H9	O8:H9	0.2067	0.0154	0.0305	0	0	0	0	0	0	0	0	0	0	0	0	0	0	0	0	0	0	0	0	0.2503	0.3201	0.2144	0.6267	0.1803	0.1809	0.1837	0.1844	0.1836	0.1006	0.1512	0	0.321	0.131	0	0	0.1901	0	0	0.3133	0.6109
GCF_000358415.2_ASM35841v2_genomic	C	-	O8	H9	O8:H9	0.2165	0.0156	0.0397	0	0	0	0	0	0	0	0.0515	0	0.0516	0.0539	0.0537	0	0.0538	0	0	0	0	0	0	0.2482	0.4913	0.2144	0.6267	0.1803	0.1809	0.1837	0.1844	0.1836	0.0985	0.1512	0	0.3482	0.131	0	0	0.1901	0	0	0.3133	0.4258
GCF_000358435.2_ASM35843v2_genomic	B1	-	O36	H5	O36:H5	0.1561	0.0103	0.0391	0	0	0	0	0	0	0	0	0	0	0	0	0	0	0	0	0	0	0	0	0.2482	0.3775	0.2144	0.9057	0.1808	0.1804	0.1843	0.1839	0.1852	0.0985	0.154	0	0.179	0.4523	0	0	0.6579	1	0	0.3151	0.9266
GCF_000358455.2_ASM35845v2_genomic	B1	-	O36	H5	O36:H5	0.1561	0.011	0.0376	0	0	0	0	0	0	0	0	0	0	0	0	0	0	0	0	0	0	0	0	0.2482	0.2475	0.2137	0.9077	0.1808	0.1804	0.1843	0.1839	0.1852	0.0985	0.154	0	0.179	0.4528	0	0	0.6579	1	0	0.3013	0.928
GCF_000358475.1_ASM35847v1_genomic	B1	156	O36	H5	O36:H5	0.1561	0.0103	0.0387	0	0	0	0	0	0	0	0	0	0	0	0	0	0	0	0	0	0	0	0	0.2482	0.1495	0.2144	0.9077	0.1808	0.1804	0.1843	0.1839	0.1852	0.0985	0.154	0	0.179	0.4533	0	0	0.6579	1	0	0.3133	0
GCF_000358495.2_ASM35849v2_genomic	B1	156	O36	H5	O36:H5	0.1561	0.0103	0.0383	0	0	0	0	0	0	0	0	0	0	0	0	0	0	0	0	0	0	0	0	0.2482	0.105	0.2144	0.9116	0.1808	0.1804	0.1843	0.1839	0.1852	0.0985	0.154	0	0.179	0.4533	0	0	0.6579	1	0	0.3133	0.9266
GCF_000358515.2_ASM35851v2_genomic	B1	-	O36	H5	O36:H5	0.1561	0.0103	0.0391	0	0	0	0	0	0	0	0	0	0	0	0	0	0	0	0	0	0	0	0	0.2482	0.2475	0.2144	0.9116	0.1803	0.1804	0.1843	0.1839	0.1852	0.0985	0.154	0	0.179	0.4533	0	0	0.6579	1	0	0.3133	0.9266
GCF_000358535.2_ASM35853v2_genomic	B1	-	O36	H5	O36:H5	0.1561	0.0103	0.0391	0	0	0	0	0	0	0	0	0	0	0	0	0	0	0	0	0	0	0	0	0.2482	0.1871	0.2144	0.9116	0.1808	0.1804	0.1843	0.1839	0.1852	0.0985	0.154	0	0.179	0.4533	0	0	0.6579	1	0	0.3133	0
GCF_000358555.1_ASM35855v1_genomic	B1	443	O115	H5	O115:H5	0.313	0.0113	0	0	0	0	0	0	0	0	0	0	0	0	0	0	0	0	0	0	0	0	0	0.2482	0.491	0.2144	0.0674	0.1803	0.1798	0.1848	0.1844	0.1836	0.0985	0.0326	0	0.6556	0.2648	0	0	0.6579	1	0	0.3133	0
GCF_000358575.2_ASM35857v2_genomic	B1	443	-	H5	-:H5	0.2165	0.011	0	0	0	0	0	0	0	0	0	0	0	0	0	0	0	0	0	0	0	0	0	0.2503	0.491	0.213	0.0635	0.1803	0.1798	0.1848	0.1844	0.1836	0.0985	0	0	0.3385	0.2731	0	0	0.6579	1	0	0.3133	0
GCF_000358595.2_ASM35859v2_genomic	B1	-	O115	H5	O115:H5	0.313	0.0112	0.0366	0	0	0	0	0	0	0	0	0	0	0	0	0	0	0	0	0	0	0	0	0.2482	0.491	0.2144	0.0674	0.1808	0.1804	0.1848	0.1849	0.1841	0.0985	0	0	0.6556	0.4537	0	0	0.6579	1	0	0.3133	0
GCF_000358615.2_ASM35861v2_genomic	B1	443	O115	H5	O115:H5	0.313	0.0115	0	0	0	0	0	0	0	0	0	0	0	0	0	0	0	0	0	0	0	0	0	0.2482	0.491	0.2144	0	0.1808	0.1804	0.1848	0.1849	0.1841	0.0985	0	0	0.6556	0.4528	0	0	0.6579	1	0	0.3133	0
GCF_000358635.2_ASM35863v2_genomic	B1	-	O115	H5	O115:H5	0.313	0.0112	0	0	0	0	0	0	0	0	0	0	0	0	0	0	0	0	0	0	0	0	0	0.2503	0.491	0.2137	0.0635	0.1803	0.1798	0.1848	0.1844	0.1836	0.0985	0	0	0.6556	0.4484	0	0	0.6579	1	0	0.3133	0
GCF_000358655.2_ASM35865v2_genomic	B1	-	O115	H5	O115:H5	0.3091	0.0112	0	0	0	0	0	0	0	0	0	0	0	0	0	0	0	0	0	0	0	0	0	0.2482	0.491	0.2151	0	0.1808	0.1804	0.1848	0.1849	0.1841	0.0985	0	0	0.6498	0.2907	0	0	0.6579	1	0	0.3133	0
GCF_000358675.2_ASM35867v2_genomic	B1	443	-	H5	-:H5	0.313	0.0112	0	0	0	0	0	0	0	0	0	0	0	0	0	0	0	0	0	0	0	0	0	0.2482	0.4891	0.2144	0	0.1808	0.1804	0.1848	0.1849	0.1841	0.0985	0	0	0.6556	0.445	0	0	0.6579	1	0	0.3133	0
GCF_000358695.2_ASM35869v2_genomic	B1	443	O115	H5	O115:H5	0.313	0.0112	0	0	0	0	0	0	0	0	0	0	0	0	0	0	0	0	0	0	0	0	0	0.2482	0.491	0.2144	0.0682	0.1803	0.1804	0.1848	0.1849	0.1841	0.0985	0	0	0.6556	0.4211	0	0	0.6579	1	0	0.3133	0
GCF_000358715.2_ASM35871v2_genomic	B1	443	-	H5	-:H5	0.2933	0.0112	0	0	0	0	0	0	0	0	0	0	0	0	0	0	0	0	0	0	0	0	0	0.2482	0.4902	0.2144	0	0.1808	0.1804	0.1848	0.1849	0.1841	0	0	0	0.5953	0.0803	0	0	0.6579	1	0	0.3133	0
GCF_000358735.1_ASM35873v1_genomic	B1	1623	-	H19	-:H19	0.3228	0.0152	0.0362	0	0	0	0	0	0	0	0	0	0	0	0	0	0	0	0	0	0	0	0	0.2482	0.0366	0.213	0.0688	0.1814	0.1804	0.1853	0.1849	0.1841	0.0985	0.154	0	0.6537	0.4547	0.1774	0	0.6579	1	0	0.3133	0.4949
GCF_000358755.2_ASM35875v2_genomic	C	2851	-	H18	-:H18	0.1494	0.0101	0	0	0	0	0	0	0	0	0	0	0	0	0	0	0	0	0	0	0	0	0	0.2482	0.4125	0.2144	0.0682	0.1803	0.1809	0.1837	0.1844	0.1836	0.1006	0.154	0	0.1551	0.0589	0	0	0.6434	0.9822	0	0.3133	0.1747
GCF_000358775.2_ASM35877v2_genomic	A	2332	O71	H45	O71:H45	0.3386	0.0141	0.0362	0	0	0	0	0	0	0	0	0	0	0	0	0	0	0	0	0	0	0	0	0.2482	0.4899	0.2123	0.9175	0.1044	0.1056	0.1055	0.107	0.1063	0.0985	0	0	0.6926	0.4503	0	0	0.6842	0.8935	0	0.3133	0.9104
GCF_000358795.2_ASM35879v2_genomic	B1	58	O153	H12	O153:H12	0.1561	0.0136	0.038	0	0	0	0	0	0	0	0	0	0	0	0	0	0	0	0	0	0	0	0	0.2482	0.2567	0.2144	0.0682	0.1814	0.1804	0.1848	0.1844	0.1841	0.0985	0.154	0	0.179	0.9766	0	0	0.6434	0.9822	0	0.3133	0.1323
GCF_000358815.1_ASM35881v1_genomic	A	-	O25	H42	O25:H42	0.3346	0.0142	0.0366	0	0	0	0	0	0	0	0	0	0	0	0	0	0	0	0	0	0	0	0	0.2482	0.4866	0.2108	0.0658	0.1803	0.1809	0.1843	0.1844	0.1836	0	0.0745	0	0.6965	0.1037	0.2126	0	1	0.6331	0	0.3133	0.8928
GCF_000358835.2_ASM35883v2_genomic	A	2332	O71	H45	O71:H45	0.3386	0.0143	0.0362	0	0	0	0	0	0	0	0	0	0	0	0	0	0	0	0	0	0	0	0	0.2482	0.4895	0.2144	0.9175	0.1044	0.1056	0.1055	0.107	0.1063	0.0985	0	0	0.677	0.4503	0	0	0.6842	0.8935	0	0.3133	0.1615
GCF_000358855.2_ASM35885v2_genomic	A	-	O71	H45	O71:H45	0.3386	0.0149	0.0362	0	0	0	0	0	0	0	0	0	0	0	0	0	0	0	0	0	0	0	0	0.2482	0.4895	0.2144	0.9175	0.1044	0.1056	0.1055	0.107	0.1063	0.0985	0	0	0.6926	0.3773	0	0	0.6842	0.8935	0	0.3133	0.9104
GCF_000358875.1_ASM35887v1_genomic	B1	1623	O146	H19	O146:H19	0.3228	0.0148	0.0362	0	0	0	0	0	0	0	0	0	0	0	0	0	0	0	0	0	0	0	0	0.2482	0.0366	0.2144	0.0688	0.1808	0.1804	0.1848	0.1849	0.1841	0.0985	0.154	0	0.6537	0.4542	0.1774	0	0.6579	1	0	0.3133	0.8987
GCF_000358895.1_ASM35889v1_genomic	C	-	O8	H9	O8:H9	0.1561	0.0114	0.0397	0	0	0	0	0	0	0	0	0	0	0	0	0	0	0	0	0	0	0	0	0.2482	0.0368	0.2144	0.065	0.1803	0.1809	0.1837	0.1844	0.1836	0.1006	0	0	0.179	0.131	0	0	0.1901	0	0	0.3133	0.9134
GCF_000358915.1_ASM35891v1_genomic	A	96	O25	H42	O25:H42	0.3346	0.0145	0.0366	0	0	0	0	0	0	0	0	0	0	0	0	0	0	0	0	0	0	0	0	0.2482	0.4866	0.213	0	0.1808	0.1809	0.1848	0.1844	0.1841	0	0.0745	0	0.6965	0.1027	0.2126	0	1	0.6331	0	0.3133	0.8928
GCF_000358935.2_ASM35893v2_genomic	B1	1623	O146	H19	O146:H19	0.3228	0.0148	0.0362	0	0	0	0	0	0	0	0	0	0	0	0	0	0	0	0	0	0	0	0	0.2482	0.0366	0.2144	0.0658	0.1808	0.1804	0.1848	0.1849	0.1841	0.0985	0.154	0	0.6537	0.4547	0.1774	0	0.6579	1	0	0.3133	0.9163
GCF_000358955.2_ASM35895v2_genomic	B1	-	O36	H5	O36:H5	0.1561	0.0103	0.0387	0	0	0	0	0	0	0	0	0	0	0	0	0	0	0	0	0	0	0	0	0.2482	0.1915	0.2144	0.9116	0.1808	0.1804	0.1843	0.1839	0.1852	0.0985	0.1521	0	0.179	0.4533	0	0	0.6579	1	0	0.3133	0.9266
GCF_000358975.2_ASM35897v2_genomic	B1	-	-	H19	-:H19	0.3228	0.0118	0.0362	0	0	0	0	0	0	0	0	0	0	0	0	0	0	0	0	0	0	0	0	0.2482	0.0366	0.2144	0.0688	0.1808	0.1804	0.1848	0.1849	0.1841	0.0985	0.154	0	0.6537	0.4547	0.1774	0	0.6579	1	0	0.3133	0.8987
GCF_000358995.1_ASM35899v1_genomic	B1	-	O36	H5	O36:H5	0.1561	0.0103	0	0	0	0	0	0	0	0	0	0	0	0	0	0	0	0	0	0	0	0	0	0.2482	0.1934	0.213	0.9116	0.1808	0.1804	0.1843	0.1839	0.1852	0.0985	0.154	0	0.179	0.4533	0	0	0.6579	1	0	0.3133	0.9266
GCF_000359015.2_ASM35901v2_genomic	B1	-	O36	H5	O36:H5	0.1561	0.0103	0.0397	0	0	0	0	0	0	0	0	0	0	0	0	0	0	0	0	0	0	0	0	0.2482	0.2287	0.213	0.9116	0.1814	0.1804	0.1848	0.1839	0.1852	0.0985	0.154	0	0.179	0.4533	0	0	0.6579	1	0	0.3133	0.3686
GCF_000359035.2_ASM35903v2_genomic	B1	-	O36	H5	O36:H5	0.1561	0.0103	0	0	0	0	0	0	0	0	0	0	0	0	0	0	0	0	0	0	0	0	0	0.2482	0.2298	0.2144	0.9116	0.1803	0.1798	0.1837	0.1839	0.1846	0.0985	0.154	0	0.179	0.4533	0	0	0.6579	1	0	0.3133	0.9266
GCF_000359055.2_ASM35905v2_genomic	B1	-	O115	H5	O115:H5	0.313	0.0117	0.033	0	0	0	0	0	0	0	0	0	0	0	0	0	0	0	0	0	0	0	0	0.2482	0.491	0.2123	0.0674	0.1808	0.1804	0.1848	0.1849	0.1841	0.0985	0	0	0.6556	0.4158	0	0	0.6579	1	0	0.3133	0
GCF_000359075.1_ASM35907v1_genomic	B1	-	-	H5	-:H5	0.313	0.0116	0.0362	0	0	0	0	0	0	0	0	0	0	0	0	0	0	0	0	0	0	0	0	0.2482	0.4891	0.2144	0	0.1808	0.1804	0.1848	0.1849	0.1841	0.0985	0	0	0.6556	0.3272	0	0	0.6579	1	0	0.3133	0
GCF_000359095.2_ASM35909v2_genomic	B1	-	O115	H5	O115:H5	0.313	0.0112	0	0	0	0	0	0	0	0	0	0	0	0	0	0	0	0	0	0	0	0	0	0.2503	0.491	0.2144	0.0674	0.1808	0.1804	0.1848	0.1849	0.1841	0.0985	0	0	0.6556	0.2916	0	0	0.6579	1	0	0.3133	0
GCF_000364305.1_Esch_coli_SWW33_V1_genomic	B2	491	O54	H45	O54:H45	0.1569	0.2875	0	0	0	0	0	0	0	0	0	0	0	0	0	0	0	0	0	0	0	0	0	0.2482	0.502	0.2144	0	0.1819	0.1798	0.1864	0.1849	0.1836	0	0.0347	0.087	0.1784	0.4572	0	0	0.1901	0	0	0.3133	0
GCF_000364365.1_ASM36436v1_genomic	A	10	O16	H48	O16:H48	0.1707	0.0141	0.0376	0	0	0	0	0	0	0	0	0	0	0	0	0	0	0	0	0	0	0	0	0.2482	0.0365	0.2144	0	0.1604	0.157	0.1559	0.1575	0.1583	0	0	0	0.1558	0.9693	0	0	0.1901	0	0	0.3133	0
GCF_000387785.2_ASM38778v2_genomic	B2	141	O2	H6	O2:H6	0.1569	0.1108	0	0	0	0	0	0	0	0	0	0	0	0	0	0	0	0	0	0	0	0	0	0.2482	0.4107	0.2144	0.8802	0.1835	0.182	0.1864	0.1882	0.1857	0	0	0	0.1784	0.8661	0	0	0.1901	0	1	0.72	0
GCF_000387805.2_ASM38780v2_genomic	D	963	O2	H18	O2:H18	0.1707	0.2104	0	0	0	0	0	0	0	0	0	0	0	0	0	0	0	0	0	0	0	0	0	0.2482	0.0372	0.2158	0.8782	0.1819	0.1814	0.1859	0.186	0.1852	0	0.1653	0	0.1805	0.4547	0	0	0.1901	0	1	0.3133	0.928
GCF_000387825.2_ASM38782v2_genomic	B2	12	O4	H5	O4:H5	0.1569	0.0782	0	0	0	0	0	0	0	0	0	0	0	0	0	0	0	0	0	0	0	0	0	0.2482	0.411	0.2158	0.8802	0.1835	0.182	0.1864	0.1876	0.1857	0	0.0365	0	0.1784	0.8466	0	0	0.1901	0	1	0.3133	0
GCF_000387845.2_ASM38784v2_genomic	D	349	O166	H15	O166:H15	0.1593	0.0135	0.0359	0	0	0	0	0	0	0	0	0	0	0	0	0	0	0	0	0	0	0	0	0.2482	0.0358	0.2165	0.0658	0.1787	0.1788	0.1816	0.1839	0.1814	0	0.0332	0.084	0.1805	0.4528	0	0	0.1901	0	0	0.3133	0
GCF_000387865.2_ASM38786v2_genomic	D	69	O15	H18	O15:H18	0.1707	0.0135	0.0383	0	0	0	0	0	0	0	0	0	0	0	0	0	0	0	0	0	0	0	0	0.2482	0.3657	0.963	0.0642	0.1803	0.1798	0.1837	0.1839	0.183	0	0.1512	0	0.1805	0.6134	0	0	0.1901	0	0.8391	0.72	0.8987
GCF_000392555.1_TG1203D3337_genomic	E	11	O157	H7	O157:H7	0.1555	0.0609	0.5567	0.9402	0.8305	0.8983	0.9669	0.9669	0.904	1	0.9585	0.7143	0.9409	0.9921	0.9921	0.9507	1	0.9379	0.9721	1	0.9481	0.9805	0.9854	0.9619	0.4501	0.963	0.0688	1	0.8085	0.8066	0.8167	0.8288	0	0.154	0	0.179	0.4557	0	0	0.1901	0	0.8448	1	0.2673
GCF_000392575.1_TG1203D3338_genomic	A	3744	O157	H42	O157:H42	0.1593	0.0112	0.0372	0	0	0	0	0	0	0	0	0	0	0	0	0	0	0	0	0	0	0	0	0.2482	0.0365	0.2144	0.0642	0.1803	0.1804	0.1843	0.1839	0.1836	0.0985	0	0	0.179	0.4523	0	0	0.1901	0	0	0.3133	0.2849
GCF_000397245.1_Ec13_E1F1_TOP382-1_120714_genomic	B2	-	O4	H5	O4:H5	0.1569	0.1795	0	0	0	0	0	0	0	0	0	0	0	0	0	0	0	0	0	0	0	0	0	0.2482	0.4103	0.2493	0.8782	0.1835	0.182	0.1864	0.1876	0.1857	0	0.0365	0	0.1784	0.4075	0	0	0.1974	0	0	0.3133	0
GCF_000397265.1_Ec13_E1F2_TOP382-2_120714_genomic	B2	-	O4	H5	O4:H5	0.1569	0.1218	0	0	0	0	0	0	0	0	0	0	0	0	0	0	0	0	0	0	0	0	0	0.2482	0.4103	0.2158	0.8802	0.1835	0.182	0.1864	0.1876	0.1857	0	0.0365	0	0.1784	0.3797	0	0	0.1974	0	0	0.3133	0
GCF_000397285.1_Ec13_E1F3_TOP382-3_120714_genomic	B2	-	O4	H5	O4:H5	0.1569	0.1399	0	0	0	0	0	0	0	0	0	0	0	0	0	0	0	0	0	0	0	0	0	0.2482	0.4103	0.2158	0.8802	0.1835	0.182	0.1864	0.1876	0.1857	0	0.0365	0	0.1784	0.298	0	0	0.1974	0	0	0.3133	0
GCF_000397445.1_Ec13_E3F2_TOP550-2_120714_genomic	B2	544	O4	H5	O4:H5	0.1569	0.1391	0	0	0	0	0	0	0	0	0	0	0	0	0	0	0	0	0	0	0	0	0	0.2482	0.4103	0.2493	0.8782	0.1835	0.182	0.1864	0.1876	0.1857	0	0.0365	0	0.1784	0.2517	0	0	0.1974	0	0	0.3133	0
GCF_000397465.1_Ec13_E3F3_TOP550-3_120714_genomic	B2	544	O4	H5	O4:H5	0.1569	0.1218	0	0	0	0	0	0	0	0	0	0	0	0	0	0	0	0	0	0	0	0	0	0.2482	0.4103	0.2493	0.8802	0.1835	0.182	0.1864	0.1876	0.1857	0	0.0365	0	0.1784	0.3072	0	0	0.1974	0	0	0.3133	0
GCF_000397485.1_Ec13_E3F4_TOP550-4_120714_genomic	B2	544	O4	H5	O4:H5	0.1569	0.1152	0	0	0	0	0	0	0	0	0	0	0	0	0	0	0	0	0	0	0	0	0	0.2482	0.4103	0.2493	0.8743	0.1835	0.182	0.1864	0.1876	0.1857	0	0.0365	0	0.1784	0.3077	0	0	0.1974	0	0	0.3133	0
GCF_000397525.1_Ec72_E1F1_TOP2396-1_120714_genomic	A	540	O9	H30	O9:H30	0.1561	0.0138	0.0366	0	0	0	0	0	0	0	0	0	0	0	0	0	0	0	0	0	0	0	0	0.2482	0.0346	0.2158	0.0635	0.1625	0.157	0.158	0.1575	0.161	0.0985	0	0	0.179	0.4567	0	0	0.1901	0	0	0.3133	0
GCF_000397545.1_Ec72_E1F2_TOP2396-2_120714_genomic	D	-	O166	H15	O166:H15	0.1707	0.0102	0.0305	0	0	0	0	0	0	0	0	0	0	0	0	0	0	0	0	0	0	0	0	0.2482	0.056	0.1823	0.0629	0.1776	0.1782	0.1805	0.1828	0.1809	0	0	0	0.1805	0.0847	0	0	0.1901	0	0	0.3133	0
GCF_000397565.1_Ec72_E1F3_TOP2396-3_120714_genomic	D	349	O166	H15	O166:H15	0.1707	0.0102	0.0305	0	0	0	0	0	0	0	0	0	0	0	0	0	0	0	0	0	0	0	0	0.2482	0.056	0.2165	0	0.1787	0.1788	0.1816	0.1839	0.1814	0	0.0332	0	0.1805	0.0847	0	0	0.1901	0	0	0.3133	0.9075
GCF_000397605.1_Ec72_E2F1_TOP2522-1_120714_genomic	A	540	O9	H30	O9:H30	0.1561	0.0138	0	0	0	0	0	0	0	0	0	0	0	0	0	0	0	0	0	0	0	0	0	0.2482	0.0346	0.2158	0.0635	0.1625	0.157	0.158	0.1575	0.161	0	0.154	0	0.179	0.4567	0	0	0.1901	0	0	0.3133	0
GCF_000397625.1_Ec72_E3U1_TOP2652_120714_genomic	B2	73	O22	H1	O22:H1	0.1569	0.1266	0	0	0	0	0	0	0	0	0	0	0	0	0	0	0	0	0	0	0	0	0	0.2482	0.2648	0.1546	0.8841	0.1835	0.182	0.1864	0.1876	0.1857	0	0	0.0952	0.1784	0.3729	0	0	0.1901	0	0	0.72	0
GCF_000397645.1_Ec72_E3F1_TOP2662-1_120714_genomic	B2	73	O22	H1	O22:H1	0.1569	0.1855	0	0	0	0	0	0	0	0	0	0	0	0	0	0	0	0	0	0	0	0	0	0.2482	0.2648	0.1546	0.8841	0.1835	0.182	0.1864	0.1876	0.1857	0	0	0	0.1784	0.4576	0	0	0.1901	0	0	0.72	0
GCF_000397665.1_Ec72_E3F2_TOP2662-2_120714_genomic	B2	73	O22	H1	O22:H1	0.1569	0.0904	0	0	0	0	0	0	0	0	0	0	0	0	0	0	0	0	0	0	0	0	0	0.2482	0.2648	0.1546	0.8782	0.1835	0.182	0.1864	0.1876	0.1857	0	0	0.1003	0.1784	0.4007	0	0	0.1901	0	0	0.72	0
GCF_000397685.1_Ec72_E3F3_TOP2662-3_120714_genomic	B2	-	O22	H1	O22:H1	0.1569	0.1235	0	0	0	0	0	0	0	0	0	0	0	0	0	0	0	0	0	0	0	0	0	0.2482	0.2648	0.1546	0.8841	0.1835	0.182	0.1864	0.1876	0.1857	0	0.1014	0.0973	0.1784	0.4547	0	0	0.1901	0	0	0.72	0
GCF_000397705.1_Ec72_E3F4_TOP2662-4_120714_genomic	B2	73	O22	H1	O22:H1	0.1569	0.1266	0	0	0	0	0	0	0	0	0	0	0	0	0	0	0	0	0	0	0	0	0	0.2482	0.2648	0.1546	0.8841	0.1835	0.182	0.1864	0.1876	0.1857	0	0.1521	0	0.1784	0.3749	0	0	0.1901	0	0	0.72	0
GCF_000397725.1_Ec72_E1U1_TOP2386_MIRA_120724_genomic	A	540	O9	H30	O9:H30	0.1561	0.0138	0.0366	0	0	0	0	0	0	0	0	0	0	0	0	0	0	0	0	0	0	0	0	0.2482	0.0346	0.2158	0.0635	0.1625	0.157	0.158	0.1575	0.161	0.0985	0	0.1056	0.179	0.4567	0	0	0.1901	0	0	0.3133	0
GCF_000397745.1_Ec72_E3U1_TOP2652_MIRA_120724_genomic	B2	73	O22	H1	O22:H1	0.1569	0.0898	0	0	0	0	0	0	0	0	0	0	0	0	0	0	0	0	0	0	0	0	0	0.2482	0.502	0.1546	0.8841	0.1835	0.182	0.1864	0.1876	0.1857	0	0.1268	0.0931	0.1784	0.5463	0	0	0.1901	0	1	0.72	0.9075
GCF_000398885.1_Esch_coli_KTE33_V1_genomic	U/cryptic	5345	O13/O135	-	O13/O135:-	0.3346	0.0139	0	0	0	0	0	0	0	0	0	0	0	0	0	0	0	0	0	0	0	0	0	0.2614	0.3396	0.2165	0.0682	0.1846	0.183	0.1848	0.1855	0.1852	0	0.0315	0.087	0.2257	0.0476	0	0	0.1901	0.1775	0	0.3133	0
GCF_000400895.2_ASM40089v2_genomic	C	-	O8	H9	O8:H9	0.315	0.0154	0.0362	0	0	0	0	0	0	0	0	0	0	0	0	0	0	0	0	0	0	0	0	0.2482	0.4913	0.2144	0.6267	0.1803	0.1809	0.1837	0.1844	0.1836	0.1006	0.1512	0	0.6498	0.131	0	0	0.1901	0	0	0.3133	0.9163
GCF_000401755.1_Escherichia_coli_ATCC_25922_genomic	B2	73	O6	H1	O6:H1	0.1569	0.1254	0.0359	0	0	0	0	0	0	0	0	0	0	0	0	0	0	0	0	0	0	0	0	0.2482	0.502	0.963	0.0642	0.1819	0.1804	0.1848	0.1866	0.1846	0	0	0	0.1784	0.8739	0	0	0.1901	0	1	0.72	0
GCF_000403965.1_ASM40396v1_genomic	B1	33	O91	H14	O91:H14	0.1699	0.1705	0.038	0.5815	0.5819	0.5706	0.6519	0.6519	0.6158	0.6264	0.6459	0.5441	0.6182	0.6598	0.6561	0.6534	0.6603	0.9379	0.9721	1	0.9481	0.9805	0.9854	0.2482	0.3028	0.2493	0.6444	0.1808	0.1804	0.1843	0.1839	0.1852	0.1006	0	0	0.179	0.5774	0	0	0.1901	0	0	1	0.9046
GCF_000403985.1_ASM40398v1_genomic	B1	33	O91	H14	O91:H14	0.1699	0.1679	0.038	0.5652	0.5819	0.5706	0.5635	0.5635	0.6158	0.5659	0.6459	0.5441	0.6182	0.6598	0.6561	0.6534	0.6603	0.9379	0.9721	1	0.9481	0.9805	0.9854	0.2482	0.274	0.2493	0.6444	0.1039	0.105	0.1055	0.1065	0.1057	0.1006	0	0	0.179	0.5292	0	0	0.1901	0	0	1	0.9046
GCF_000407665.1_Esch_coli_KTE1_V1_genomic	D	69	O77/O17/O44/O106/O73	H18	O77/O17/O44/O106/O73:H18	0.1707	0.0135	0.0383	0	0	0	0	0	0	0	0	0	0	0	0	0	0	0	0	0	0	0	0	0.2482	0.3657	0.963	0.0642	0.1792	0.1782	0.1832	0.1828	0.1814	0	0.0326	0	0.1805	0.9562	0	0	0.1901	0	0.8391	0.72	0.9001
GCF_000407685.1_Esch_coli_KTE3_V1_genomic	B2	95	O2/O50	H4	O2/O50:H4	0.1569	0.0132	0.0372	0	0	0	0	0	0	0	0	0	0	0	0	0	0	0	0	0	0	0	0	0.2482	0.4099	0.2493	0.6228	0.1835	0.182	0.1864	0.1882	0.1857	0	0.1502	0	0.1784	0.9688	0	0	0.1849	0	0	0.72	0.909
GCF_000407705.1_Esch_coli_KTE7_V1_genomic	B2	95	O45	H7	O45:H7	0.1569	0.0117	0.0372	0	0	0	0	0	0	0	0	0	0	0	0	0	0	0	0	0	0	0	0	0.2482	0.4099	0.2493	0.6228	0.1835	0.182	0.1864	0.1882	0.1857	0	0.0365	0	0.1784	0.4572	0	0	0.1901	0	0	0.72	0.8928
GCF_000407725.1_Esch_coli_KTE13_V1_genomic	B1	767	O8	H9	O8:H9	0.1561	0.0106	0.0351	0	0	0	0	0	0	0	0	0	0	0	0	0	0	0	0	0	0	0	0	0.2482	0.0358	0.963	0.0682	0.1808	0.1804	0.1848	0.1844	0.1841	0.0985	0	0	0.179	0.8705	0	0	0.1901	0	0	0.72	0.884
GCF_000407745.1_Esch_coli_KTE35_V1_genomic	A	10	O10	H4	O10:H4	0.1561	0.0138	0.0369	0	0	0	0	0	0	0	0	0	0	0	0	0	0	0	0	0	0	0	0	0.2482	0.368	0.9623	0.9489	0.1803	0.1804	0.1843	0.1839	0.1836	0	0	0	0.179	0.9586	0	0	0.1901	0	0	0.3133	0.9046
GCF_000407785.1_Esch_coli_KTE231_V1_genomic	D	69	O15	H18	O15:H18	0.1555	0.0138	0.0305	0	0	0	0	0	0	0	0	0	0	0	0	0	0	0	0	0	0	0	0	0.2482	0.0387	0.2151	0.0682	0.1803	0.1793	0.1843	0.1839	0.183	0	0.154	0	0.1805	0.9669	0	0	0.1901	0	0.8391	0.3133	0.9104
GCF_000407805.1_Esch_coli_KTE14_V1_genomic	cryptic	10	O141	H32	O141:H32	0.1555	0.0151	0.0394	0	0	0	0	0	0	0	0	0	0	0	0	0	0	0	0	0	0	0	0	0.2482	0.3584	0.963	0.0658	0.1803	0.1804	0.1843	0.1839	0.1836	0	0	0	0.179	0.6159	0	0	0.1901	0	0	0.9867	0
GCF_000407825.1_Esch_coli_KTE19_V1_genomic	B2	1442	O8	H10	O8:H10	0.1569	0.1775	0.0376	0	0	0	0	0	0	0	0	0	0	0	0	0	0	0	0	0	0	0	0	0.2482	0.4107	0.2144	0.0642	0.1835	0.182	0.1864	0.1882	0.1857	0	0.034	0.087	0.1784	0.9221	0	0	0.1901	0	1	0.3133	0.9192
GCF_000407845.1_Esch_coli_KTE20_V1_genomic	D	405	O2/O50	H4	O2/O50:H4	0.1561	0.0139	0.0305	0	0	0	0	0	0	0	0	0	0	0	0	0	0	0	0	0	0	0	0	0.2482	0.3665	0.9587	0.6228	0.1814	0.182	0.1853	0.186	0.1846	0.56	0.0311	0	0.1776	0.9654	0	0.5545	0.1901	0	0	0.3133	0.9031
GCF_000407865.1_Esch_coli_KTE24_V1_genomic	F	5438	O1	H7	O1:H7	0.1555	0.0122	0.0305	0	0	0	0	0	0	0	0	0	0	0	0	0	0	0	0	0	0	0	0	0.2482	0.3661	0.963	0.6228	0.1787	0.1777	0.1816	0.1817	0.1814	0	0	0.0851	0.1784	0.4396	0	0	0.1901	0	0	0.9867	0.9075
GCF_000407885.1_Esch_coli_KTE27_V1_genomic	B2	95	O1	H7	O1:H7	0.1569	0.0117	0.0372	0	0	0	0	0	0	0	0	0	0	0	0	0	0	0	0	0	0	0	0	0.2482	0.4099	0.2493	0.6228	0.1835	0.182	0.1864	0.1882	0.1857	0	0.0336	0	0.1784	0.4552	0	0	0.1901	0	0	0.72	0.8928
GCF_000407945.1_Esch_coli_KTE34_V1_genomic	A	10	O10	H4	O10:H4	0.1561	0.0153	0.0369	0	0	0	0	0	0	0	0	0	0	0	0	0	0	0	0	0	0	0	0	0.2482	0.368	0.9623	0.9489	0.1803	0.1804	0.1843	0.1839	0.1836	0	0	0	0.179	0.9562	0	0	0.1901	0	0	0.3133	0.9046
GCF_000407965.1_Esch_coli_KTE36_V1_genomic	F	2617	O1	H7	O1:H7	0.1555	0.0143	0	0	0	0	0	0	0	0	0	0	0	0	0	0	0	0	0	0	0	0	0	0.2482	0.3661	0.9623	0.0695	0.1787	0.1777	0.1816	0.1817	0.1814	0.3662	0	0.0851	0.1784	0.8647	0	0.538	0.1901	0	0	0.3133	0.9046
GCF_000407985.1_Esch_coli_KTE37_V1_genomic	F	59	O1	H7	O1:H7	0.1555	0.0129	0	0	0	0	0	0	0	0	0	0	0	0	0	0	0	0	0	0	0	0	0	0.2482	0.9676	0.9623	0.6169	0.1792	0.1782	0.1821	0.1823	0.182	0	0.1549	0.1136	0.1784	0.9523	0	0	0.1901	0	0	0.3133	0.9031
GCF_000408005.1_Esch_coli_KTE38_V1_genomic	F	59	O1	H7	O1:H7	0.1555	0.0129	0	0	0	0	0	0	0	0	0	0	0	0	0	0	0	0	0	0	0	0	0	0.2482	0.9676	0.9623	0.6169	0.1792	0.1782	0.1821	0.1823	0.182	0	0.1549	0.1136	0.1784	0.9503	0	0	0.1901	0	0	0.3133	0.9031
GCF_000408025.1_Esch_coli_KTE40_V1_genomic	A	10	O39	H9	O39:H9	0.1561	0.0097	0.0391	0	0	0	0	0	0	0	0	0	0	0	0	0	0	0	0	0	0	0	0	0.2482	0.036	0.2144	0	0.1631	0.157	0.1569	0.1586	0.1616	0	0.0315	0	0.1784	0.4547	0	0	0.1901	0	0	0.3133	0.9325
GCF_000408045.1_Esch_coli_KTE41_V1_genomic	A	10	O10	H9	O10:H9	0.1555	0.0141	0.038	0	0	0	0	0	0	0	0	0	0	0	0	0	0	0	0	0	0	0	0	0.2482	0.0365	0.2144	0	0.1631	0.157	0.1569	0.1586	0.1616	0	0.0315	0	0.1784	0.9679	0	0	0.1901	0	0	0.3133	0.9251
GCF_000408065.1_Esch_coli_KTE182_V1_genomic	B2	404	O75	H5	O75:H5	0.3543	0.0116	0	0	0	0	0	0	0	0	0	0	0	0	0	0	0	0	0	0	0	0	0	0.2482	0.3665	0.9601	0.0682	0.183	0.1814	0.1875	0.1871	0.1863	0.48	0.1531	0	0.2062	0.9479	0	0.5347	0.1901	0	0	0.72	0.9031
GCF_000408085.1_Esch_coli_KTE185_V1_genomic	B2	929	O21	H14	O21:H14	0.3386	0.1802	0	0	0	0	0	0	0	0	0	0	0	0	0	0	0	0	0	0	0	0	0	0.2482	0.411	0.2493	0.8841	0.1835	0.182	0.1864	0.1882	0.1857	0.1089	0.0347	0.084	0.3093	0.8637	0	0	0.1901	0	1	0.72	0.8899
GCF_000408105.1_Esch_coli_KTE186_V1_genomic	B2	452	O81	H27	O81:H27	0.1569	0.0138	0	0	0	0	0	0	0	0	0	0	0	0	0	0	0	0	0	0	0	0	0	0.2482	0.3602	0.9679	0	0.1604	0.1576	0.1559	0.1581	0.1583	0	0.1559	0.0931	0.1784	0.0599	0	0	0.1901	0	0	0.9867	0
GCF_000408125.1_Esch_coli_KTE195_V1_genomic	B2	12	O4	H1	O4:H1	0.1569	0.1846	0	0	0	0	0	0	0	0	0	0	0	0	0	0	0	0	0	0	0	0	0	0.2482	0.411	0.963	0.6228	0.1835	0.182	0.1864	0.1876	0.1857	0	0.0365	0	0.1784	0.9576	0	0	0.1901	0	1	0.72	0.8811
GCF_000408145.1_Esch_coli_KTE198_V1_genomic	A	10	O12	H4	O12:H4	0.1561	0.0148	0.0355	0	0	0	0	0	0	0	0	0	0	0	0	0	0	0	0	0	0	0	0	0.2523	0.3669	0.9623	0.0682	0.1792	0.1798	0.1832	0.1833	0.1825	0	0	0	0.179	0.9572	0	0	0.1901	0	0	0.72	0.9046
GCF_000408165.1_Esch_coli_KTE199_V1_genomic	D	38	O86	H18	O86:H18	0.561	0.015	0	0	0	0	0	0	0	0	0	0	0	0	0	0	0	0	0	0	0	0	0	0.2482	0.3665	0.9601	0.8723	0.1825	0.1814	0.1859	0.1855	0.1857	0	0.0336	0	0.3171	0.8754	0	0.1921	0.1901	0	0	0.72	0.9016
GCF_000408185.1_Esch_coli_KTE200_V1_genomic	D	69	O77/O17/O44/O106/O73	H18	O77/O17/O44/O106/O73:H18	0.1707	0.0135	0.0383	0	0	0	0	0	0	0	0	0	0	0	0	0	0	0	0	0	0	0	0	0.2482	0.3657	0.963	0.0642	0.1792	0.1782	0.1832	0.1828	0.1814	0	0.0326	0	0.1805	0.7882	0	0	0.1901	0	0.8391	0.72	0.9001
GCF_000408205.1_Esch_coli_KTE219_V1_genomic	B2	1193	O75	H5	O75:H5	0.3543	0.0132	0	0	0	0	0	0	0	0	0	0	0	0	0	0	0	0	0	0	0	0	0	0.2482	0.3227	0.9587	0.0703	0.183	0.1814	0.1875	0.1871	0.1863	0	0.154	0	0.2062	0.9552	0	0	0.1901	0	0	0.72	0
GCF_000408225.1_Esch_coli_KTE221_V1_genomic	C	410	O8	H9	O8:H9	0.1561	0.0113	0.0408	0	0	0	0	0	0	0	0	0	0	0	0	0	0	0	0	0	0	0	0	0.2482	0.0365	0.2137	0.6503	0.1803	0.1809	0.1837	0.1844	0.1836	0.1006	0	0	0.179	0.1003	0	0	0.1901	0	0	0.3133	0.9134
GCF_000408245.1_Esch_coli_KTE222_V1_genomic	C	88	-	H19	-:H19	0.1561	0.0113	0.0347	0	0	0	0	0	0	0	0	0	0	0	0	0	0	0	0	0	0	0	0	0.2482	0.0365	0.2144	0.0666	0.1825	0.183	0.1859	0.1866	0.1857	0.1006	0	0	0.179	0.9533	0	0	0.1901	0	0	0.3133	0.9075
GCF_000408265.1_Esch_coli_KTE225_V1_genomic	D	69	O25	H4	O25:H4	0.1707	0.0135	0.0383	0	0	0	0	0	0	0	0	0	0	0	0	0	0	0	0	0	0	0	0	0.2482	0.0387	0.2158	0.0674	0.1803	0.1793	0.1843	0.1839	0.183	0	0.0326	0.083	0.1805	0.9562	0	0	0.1901	0	0.8391	0.3133	0.8899
GCF_000408285.1_Esch_coli_KTE226_V1_genomic	B2	73	O6	H1	O6:H1	0.1569	0.1527	0.0359	0	0	0	0	0	0	0	0	0	0	0	0	0	0	0	0	0	0	0	0	0.2482	0.502	0.963	0.0642	0.1819	0.1804	0.1848	0.1866	0.1846	0	0	0	0.1784	0.8885	0	0	0.1901	0	1	0.72	0
GCF_000408305.1_Esch_coli_KTE240_V1_genomic	B2	95	O2/O50	H4	O2/O50:H4	0.1569	0.0137	0.0372	0	0	0	0	0	0	0	0	0	0	0	0	0	0	0	0	0	0	0	0	0.2482	0.1882	0.2493	0.6228	0.1835	0.182	0.1864	0.1882	0.1857	0	0.0365	0	0.1784	0.962	0	0	0.1901	0	0	0.72	0.8928
GCF_000408345.1_Esch_coli_KTE61_V1_genomic	A	10	O21	H12	O21:H12	0.1561	0.014	0	0	0	0	0	0	0	0	0	0	0	0	0	0	0	0	0	0	0	0	0	0.2482	0.0365	0.2144	0	0.1792	0.1798	0.1832	0.1833	0.1825	0	0.0318	0	0.179	0.1018	0	0	0.1901	0	0	0.3133	0
GCF_000408365.1_Esch_coli_KTE64_V1_genomic	A	399	O8	H30	O8:H30	0.1561	0.0138	0.0362	0	0	0	0	0	0	0	0	0	0	0	0	0	0	0	0	0	0	0	0	0.2482	0.0358	0.2158	0.0666	0.1044	0.1056	0.1055	0.107	0.1063	0	0	0	0.179	0.0837	0	0	0.1901	0	0	0.3133	0
GCF_000408385.1_Esch_coli_KTE68_V1_genomic	D	69	O77/O17/O44/O106/O73	H18	O77/O17/O44/O106/O73:H18	0.1707	0.0135	0.0383	0	0	0	0	0	0	0	0	0	0	0	0	0	0	0	0	0	0	0	0	0.2482	0.0567	0.2158	0.0642	0.1803	0.1793	0.1843	0.1839	0.183	0	0.0326	0	0.1805	0.9576	0	0	0.1901	0	0.8391	0.72	0.9075
GCF_000408405.1_Esch_coli_KTE69_V1_genomic	F	59	O1	H7	O1:H7	0.1555	0.0129	0.0309	0	0	0	0	0	0	0	0	0	0	0	0	0	0	0	0	0	0	0	0	0.2482	0.3661	0.9623	0.6169	0.1539	0.1512	0.1494	0.1538	0.1492	0	0	0	0.1784	0.9523	0	0	0.1901	0	0	0.3133	0.928
GCF_000408425.1_Esch_coli_KTE70_V1_genomic	F	59	O1	H7	O1:H7	0.1555	0.0129	0.0326	0	0	0	0	0	0	0	0	0	0	0	0	0	0	0	0	0	0	0	0	0.2482	0.3661	0.9623	0.6169	0.1539	0.1512	0.1494	0.1538	0.1492	0	0	0	0.1784	0.9523	0	0	0.1901	0	0	0.3133	0.928
GCF_000408445.1_Esch_coli_KTE71_V1_genomic	A	330	O101/O162	H33	O101/O162:H33	0.163	0.0114	0.5806	0	0	0	0	0	0	0	0	0	0	0	0	0	0	0	0	0	0	0	0	0.2482	0.7529	0.2144	0	0.7992	0.7952	0.7761	0.8043	0.8068	0	0	0	0.179	0.1018	0	0	0.5704	0.3988	0	0.3133	0.931
GCF_000408465.1_Esch_coli_KTE73_V1_genomic	A	216	O3	H4	O3:H4	0.1531	0.0139	0.0369	0	0	0	0	0	0	0	0	0	0	0	0	0	0	0	0	0	0	0	0	0.2482	0.0365	0.2144	0.0666	0.1044	0.1056	0.1055	0.107	0.1063	0	0	0	0.179	0.1018	0	0	0.1901	0	0	0.3133	0.884
GCF_000408485.1_Esch_coli_KTE74_V1_genomic	F	59	O1	H7	O1:H7	0.1555	0.0129	0	0	0	0	0	0	0	0	0	0	0	0	0	0	0	0	0	0	0	0	0	0.2482	0.3661	0.9623	0.6169	0.1539	0.1512	0.1494	0.1538	0.1492	0	0	0	0.1784	0.9523	0	0	0.1901	0	0	0.3133	0.928
GCF_000408505.1_Esch_coli_KTE89_V1_genomic	B2	141	O2	H6	O2:H6	0.1569	0.1442	0	0	0	0	0	0	0	0	0	0	0	0	0	0	0	0	0	0	0	0	0	0.2482	0.4107	0.2144	0.8802	0.1835	0.182	0.1864	0.1882	0.1857	0.1089	0	0	0.1784	0.8661	0	0	0.1901	0	1	0.72	0
GCF_000408545.1_Esch_coli_KTE98_V1_genomic	F	59	O1	H7	O1:H7	0.1555	0.0128	0	0	0	0	0	0	0	0	0	0	0	0	0	0	0	0	0	0	0	0	0	0.2482	0.9525	0.2151	0.065	0.1787	0.1777	0.1816	0.1817	0.1814	0	0	0	0.1784	0.8598	0	0	0.1901	0	0	0.296	0.5389
GCF_000408565.1_Esch_coli_KTE100_V1_genomic	A	399	O126	H30	O126:H30	0.1561	0.0138	0.0362	0	0	0	0	0	0	0	0	0	0	0	0	0	0	0	0	0	0	0	0	0.2482	0.0358	0.2144	0.7269	0.1044	0.1056	0.1055	0.107	0.1063	0	0.0326	0	0.179	0.4581	0	0	0.1901	0	0	0.3133	0
GCF_000408585.1_Esch_coli_KTE102_V1_genomic	A	120	O9	H21	O9:H21	0.561	0.0398	0.0355	0	0	0	0	0	0	0	0	0	0	0	0	0	0	0	0	0	0	0	0	0.2482	0.0363	0.9608	0.0666	0.1033	0.1045	0.105	0.1059	0.1057	0	0	0	0.3171	0.8647	0	0.1957	0.1901	0	0	0.72	0.909
GCF_000408605.1_Esch_coli_KTE103_V1_genomic	A	4358	O45	H16	O45:H16	0.1561	0.013	0.0351	0	0	0	0	0	0	0	0	0	0	0	0	0	0	0	0	0	0	0	0	0.2482	0.3669	0.9601	0.0674	0.1803	0.1804	0.1843	0.1839	0.1836	0	0.154	0	0.179	0.9557	0	0	0.1901	0	0	0.72	0.9001
GCF_000408625.1_Esch_coli_KTE107_V1_genomic	A	5523	O21	H10	O21:H10	0.1561	0.0135	0	0	0	0	0	0	0	0	0	0	0	0	0	0	0	0	0	0	0	0	0	0.2482	0.0356	0.2158	0	0.1803	0.1809	0.1843	0.1844	0.1836	0	0	0	0.179	0.1018	0	0	0	0	0	0.3133	0
GCF_000408645.1_Esch_coli_KTE108_V1_genomic	A	5295	O71	H12	O71:H12	0.1561	0.0139	0	0	0	0	0	0	0	0	0	0	0	0	0	0	0	0	0	0	0	0	0	0.2482	0.0365	0.2144	0.7269	0.1593	0.156	0.1553	0.1554	0.1583	0	0.0318	0	0.179	0.0774	0	0	0.1901	0	0	0.3133	0.2394
GCF_000408665.1_Esch_coli_KTE121_V1_genomic	D	38	O86	H18	O86:H18	0.561	0.015	0	0	0	0	0	0	0	0	0	0	0	0	0	0	0	0	0	0	0	0	0	0.2482	0.3665	0.9601	0.8723	0.1825	0.1814	0.1859	0.1855	0.1857	0	0.0336	0	0.3171	0.8744	0	0.2086	0.1901	0	0	0.72	0.9016
GCF_000408685.1_Esch_coli_KTE126_V1_genomic	B2	567	O83	H33	O83:H33	0.1569	0.0135	0	0	0	0	0	0	0	0	0	0	0	0	0	0	0	0	0	0	0	0	0	0.2482	0.4258	0.2144	0.0682	0.183	0.1814	0.1859	0.1866	0.1852	0.1077	0.0347	0.084	0.1784	0.351	0	0	0.1901	0	0	0.72	0.906
GCF_000408705.1_Esch_coli_KTE127_V1_genomic	D	69	O11	H4	O11:H4	0.1707	0.0135	0.0351	0	0	0	0	0	0	0	0	0	0	0	0	0	0	0	0	0	0	0	0	0.2482	0.3657	0.963	0	0.1803	0.1793	0.1843	0.1839	0.183	0	0.0326	0	0.1805	0.8802	0	0	0.1901	0	0.8391	0.72	0.9001
GCF_000408725.1_Esch_coli_KTE130_V1_genomic	A	1286	-	H4	-:H4	0.1561	0.0148	0.0355	0	0	0	0	0	0	0	0	0	0	0	0	0	0	0	0	0	0	0	0	0.2482	0.3669	0.9623	0.065	0.1803	0.1804	0.1843	0.1839	0.1836	0	0	0	0.179	0.9752	0	0	0.1901	0	0	0.72	0.9001
GCF_000408745.1_Esch_coli_KTE132_V1_genomic	A	1286	-	H4	-:H4	0.1561	0.0153	0.0355	0	0	0	0	0	0	0	0	0	0	0	0	0	0	0	0	0	0	0	0	0.2482	0.3669	0.9623	0.0682	0.1803	0.1804	0.1843	0.1839	0.1836	0	0	0	0.179	0.9752	0	0	0.1901	0	0	0.72	0.9001
GCF_000408765.1_Esch_coli_KTE134_V1_genomic	D	69	O25	H18	O25:H18	0.1707	0.0135	0.0383	0	0	0	0	0	0	0	0	0	0	0	0	0	0	0	0	0	0	0	0	0.2482	0.0387	0.2158	0.065	0.1803	0.1793	0.1843	0.1839	0.183	0	0.1521	0	0.1805	0.9562	0	0	0.1901	0	0.8391	0.72	0.0587
GCF_000408785.1_Esch_coli_KTE155_V1_genomic	A	10	-	H37	-:H37	0.1561	0.0139	0	0	0	0	0	0	0	0	0	0	0	0	0	0	0	0	0	0	0	0	0	0.2482	0.0365	0.2144	0	0.1798	0.1804	0.1843	0.1839	0.183	0	0	0	0.179	0.1018	0	0	0.1901	0	0	0.3133	0
GCF_000408825.1_Esch_coli_KTE170_V1_genomic	D	69	O25	H4	O25:H4	0.1707	0.0135	0.0383	0	0	0	0	0	0	0	0	0	0	0	0	0	0	0	0	0	0	0	0	0.2482	0.0387	0.2158	0.0674	0.1803	0.1793	0.1843	0.1839	0.183	0	0.1502	0	0.1805	0.9562	0	0	0.1901	0	0.8391	0.3133	0.8899
GCF_000410655.2_ASM41065v2_genomic	B2	725	O157	H45	O157:H45	0.1569	0.0108	0.9382	0	0	0	0	0	0	0	0	0	0	0	0	0	0	0	0	0	0	0	0	0.2482	0.1672	0.2137	0.6444	0.8321	0.8117	0.842	0.8323	0.9984	0	0	0.083	0.1784	0.4586	0	0	0.1901	0.1751	0	0.3133	0.9134
GCF_000410675.2_ASM41067v2_genomic	B2	725	O157	H45	O157:H45	0.1569	0.0108	0.9382	0	0	0	0	0	0	0	0	0	0	0	0	0	0	0	0	0	0	0	0	0.2482	0.3348	0.2144	0.065	0.8321	0.8117	0.842	0.8323	0.9984	0	0	0	0.1784	0.0599	0	0	0.1901	0.1751	0	0.3133	0
GCF_000414155.2_IMT8073_mix_1_genomic	B1	794	O76	H7	O76:H7	0.1622	0.0139	0.8276	0	0	0	0	0	0	0	0	0	0	0	0	0	0	0	0	0	0	0	0	0.2482	0.5024	0.1538	0.0682	0.8956	0.8133	0.7804	0.8183	0.8127	0.0985	0	0	0.179	0.9742	0	0	0.1901	0	0	1	0.9222
GCF_000415485.1_E2265_1_genomic	B1	443	O115	H5	O115:H5	0.313	0.0112	0.032	0	0	0	0	0	0	0	0	0	0	0	0	0	0	0	0	0	0	0	0	0.2482	0.491	0.2144	0	0.1808	0.1804	0.1848	0.1849	0.1841	0.0985	0	0	0.6556	0.2644	0	0	0.6579	1	0	0.3133	0.1571
GCF_000418595.1_E_coliMC6003-1.0_genomic	D	70	O7	H15	O7:H15	0.3366	0.0126	0.0305	0	0	0	0	0	0	0	0	0	0	0	0	0	0	0	0	0	0	0	0	0.2482	0.3363	0.2165	0.0658	0.1825	0.1814	0.1859	0.1855	0.1857	0	0	0	0.2315	0.4596	0	0	0.1901	0	0.8391	0.3133	0.9075
GCF_000418615.2_E_coliMC6002-1.0_genomic	D	69	O77/O17/O44/O106	H18	O77/O17/O44/O106:H18	0.1555	0.0135	0.0355	0	0	0	0	0	0	0	0	0	0	0	0	0	0	0	0	0	0	0	0	0.2482	0.3665	0.9601	0.0642	0.1803	0.1793	0.1843	0.1839	0.183	0	0.0326	0	0.1805	0.4124	0	0	0.1901	0	0.8391	0.72	0.8811
GCF_000418635.1_E_coliMC23-1.0_genomic	D	69	O77/O17/O44/O106	H18	O77/O17/O44/O106:H18	0.1555	0.0135	0.0383	0	0	0	0	0	0	0	0	0	0	0	0	0	0	0	0	0	0	0	0	0.2482	0.3665	0.9601	0.0642	0.1803	0.1793	0.1843	0.1839	0.183	0	0.0326	0	0.1805	0.5716	0	0	0.1901	0	0.8391	0.72	0.8811
GCF_000418655.1_E_coliMC21-1.0_genomic	D	69	O77/O17/O44/O106/O73	H18	O77/O17/O44/O106/O73:H18	0.1555	0.0135	0.0383	0	0	0	0	0	0	0	0	0	0	0	0	0	0	0	0	0	0	0	0	0.2482	0.3665	0.9601	0.0642	0.1803	0.1793	0.1843	0.1839	0.183	0	0.0326	0	0.1805	0.3277	0	0	0.1901	0	0.8391	0.72	0.8811
GCF_000418675.1_E_coliMC19-1.0_genomic	D	69	O77/O17/O44/O106	H18	O77/O17/O44/O106:H18	0.1555	0.0135	0.0305	0	0	0	0	0	0	0	0	0	0	0	0	0	0	0	0	0	0	0	0	0.2482	0.3665	0.9601	0	0.1803	0.1793	0.1843	0.1839	0.183	0	0.0326	0	0.1805	0.4289	0	0	0.1901	0	0.8391	0.72	0.8811
GCF_000418695.2_E_coliAB43739056-isolate1-1.0_genomic	D	69	O77/O17/O44/O106	H18	O77/O17/O44/O106:H18	0.1555	0.0135	0.0305	0	0	0	0	0	0	0	0	0	0	0	0	0	0	0	0	0	0	0	0	0.2482	0.3665	0.9601	0.0629	0.1803	0.1793	0.1843	0.1839	0.183	0	0.0326	0	0.1805	0.4051	0	0	0.1901	0	0.8391	0.72	0.8811
GCF_000418715.1_E_coliAB42602061-isolate1-1.0_genomic	D	70	O7	H15	O7:H15	0.3366	0.0126	0.0305	0	0	0	0	0	0	0	0	0	0	0	0	0	0	0	0	0	0	0	0	0.2482	0.3363	0.2165	0.0658	0.1825	0.1814	0.1859	0.1855	0.1857	0	0	0	0.2315	0.4596	0	0	0.1901	0	0.8391	0.3133	0.9075
GCF_000418735.2_E_coliAB42554418-isolate1-1.0_genomic	D	70	O7	H15	O7:H15	0.3366	0.0126	0.0305	0	0	0	0	0	0	0	0	0	0	0	0	0	0	0	0	0	0	0	0	0.2482	0.3363	0.2165	0.0658	0.1825	0.1814	0.1859	0.1855	0.1857	0	0	0	0.2315	0.4596	0	0	0.1901	0	0.8391	0.3133	0.9075
GCF_000418755.2_E_coliAB42410445-isolate1-1.0_genomic	D	70	O7	H15	O7:H15	0.3366	0.0126	0.0305	0	0	0	0	0	0	0	0	0	0	0	0	0	0	0	0	0	0	0	0	0.2482	0.3363	0.2165	0.0658	0.1825	0.1814	0.1859	0.1855	0.1857	0	0	0	0.2315	0.4596	0	0	0.1901	0	0.8391	0.3133	0.9075
GCF_000418775.1_E_coli112469218-isolate1-1.0_genomic	D	69	O77/O17/O44/O106	H18	O77/O17/O44/O106:H18	0.1555	0.0133	0.0305	0	0	0	0	0	0	0	0	0	0	0	0	0	0	0	0	0	0	0	0	0.2482	0.3665	0.9601	0.0642	0.1803	0.1793	0.1843	0.1839	0.183	0	0.0326	0	0.1805	0.4051	0	0	0.1901	0	0.8391	0.72	0.8811
GCF_000418795.1_E_coli112469215-isolate1-1.0_genomic	D	69	O77/O17/O44/O106/O73	H18	O77/O17/O44/O106/O73:H18	0.1555	0.0133	0.0305	0	0	0	0	0	0	0	0	0	0	0	0	0	0	0	0	0	0	0	0	0.2482	0.3665	0.9601	0	0.1803	0.1793	0.1843	0.1839	0.183	0	0.0326	0	0.1805	0.4051	0	0	0.1901	0	0.8391	0.72	0.8811
GCF_000442065.2_Escherichia_coli_O127_H6_str._E2348_69_substr._CVDNalr_genomic	B2	15	O127	H6	O127:H6	0.2559	0.0108	1	0	0	0	0	0	0	0	0	0	0	0	0	0	0	0	0	0	0	0	0	0.967	0.3348	0.2144	0.0666	0.831	0.8106	0.8425	0.8312	1	0	1	1	0.1874	0.2274	0	0	0.1901	0	0	0.9867	0.9134
GCF_000442085.2_Escherichia_coli_O127_H6_str._E2348_69_substr._UMD753_genomic	B2	15	O127	H6	O127:H6	0.2264	0.0108	1	0	0	0	0	0	0	0	0	0	0	0	0	0	0	0	0	0	0	0	0	0.967	0.3348	0.2144	0.0666	0.831	0.8106	0.8425	0.8312	1	0	1	1	0.1784	0.2274	0	0	0.1901	0	0	0.9867	0.9134
GCF_000446075.2_ASM44607v2_genomic	E	335	O55	H7	O55:H7	0.1555	0.0609	0.5576	0	0	0	0	0	0	0	0	0	0	0	0	0	0	0	0	0	0	0	0	0.9619	0.0353	0.2165	0	0.9968	0.8085	0.8072	0.8177	0.8282	0	0.0329	0	0.179	0.445	0	0	0.1901	0	0.8448	0.3133	0
GCF_000446095.2_ASM44609v2_genomic	E	335	O55	H7	O55:H7	0.1555	0.0358	0.5585	0	0	0	0	0	0	0	0	0	0	0	0	0	0	0	0	0	0	0	0	0.9619	0.0342	0.963	0	0.9957	0.8074	0.8056	0.8167	0.8277	0	0.0329	0	0.179	0.3296	0	0	0.1901	0	0.8448	0.9867	0
GCF_000446115.2_ASM44611v2_genomic	B1	29	O26	H11	O26:H11	0.1561	0.0358	0.647	0	0	0	0	0	0	0	0	0	0	0	0	0	0	0	0	0	0	0	0	0.2482	0.3738	0.4217	0.0658	0.8175	0.8382	0.8543	0.9984	0.8309	0.0985	0.1531	0	0.179	0.9679	0	0	0.1901	0	0	0.3133	0.9985
GCF_000446135.2_ASM44613v2_genomic	E	335	O55	H7	O55:H7	0.1555	0.0609	0.5576	0	0	0	0	0	0	0	0	0	0	0	0	0	0	0	0	0	0	0	0	0.2482	0.0353	0.1944	0.0589	0.9968	0.8085	0.8072	0.8177	0.8282	0	0.0329	0	0.179	0.1008	0	0	0.1901	0	0.8448	0.9156	0
GCF_000446155.2_ASM44615v2_genomic	B1	21	O26	H11	O26:H11	0.1561	0.0141	0.6498	0	0	0	0	0	0	0	0	0	0	0	0	0	0	0	0	0	0	0	0	0.2482	0.7529	0.9615	0.0635	0.8181	0.8382	0.8543	0.9984	0.8309	0.0985	0	0	0.179	0.9615	0	0	0.1901	0	0	0.3133	0.8899
GCF_000446175.2_ASM44617v2_genomic	E	335	O55	H7	O55:H7	0.1555	0.0611	0.5585	0	0	0	0	0	0	0	0	0	0	0	0	0	0	0	0	0	0	0	0	0.9619	0.0353	0.963	0	0.9952	0.8069	0.8056	0.8151	0.8272	0.3662	0.0329	0	0.179	0.6933	0	0.538	0.1901	0	0.8448	0.9867	0.8869
GCF_000446195.2_ASM44619v2_genomic	D	32	O145	-	O145:-	0.1561	0.0358	0.5539	0	0	0	0	0	0	0	0	0	0	0	0	0	0	0	0	0	0	0	0	0.2482	0.4501	0.963	0	0.9978	0.8074	0.8072	0.8177	0.8282	0	0.0336	0	0.1805	0.9742	0	0	0.1928	0	0.8448	1	0.9236
GCF_000446225.2_ASM44622v2_genomic	A	10	O127/O90	H40	O127/O90:H40	0.1561	0.0118	0.8313	0	0	0	0	0	0	0	0	0	0	0	0	0	0	0	0	0	0	0	0	0.2482	0.1035	0.2144	0	0.8956	0.8127	0.7804	0.8177	0.8121	0	0.1521	0.1136	0.179	0.1018	0	0	0.1901	0	0	0.3133	0
GCF_000446265.2_ASM44626v2_genomic	B1	29	O26	H11	O26:H11	0.16	0.0195	0.6498	0	0	0	0	0	0	0	0	0	0	0	0	0	0	0	0	0	0	0	0	0.2482	0.0359	0.2144	0	0.8181	0.8382	0.8543	0.9984	0.8309	0.0985	0.154	0	0.179	0.7264	0	0	0.1901	0	1	0.9867	0
GCF_000446285.2_ASM44628v2_genomic	B2	28	O96	H7	O96:H7	0.172	0.0112	0.9585	0	0	0	0	0	0	0	0	0	0	0	0	0	0	0	0	0	0	0	0	0.2482	0.4103	0.2144	0.0688	0.8391	0.8058	0.8945	0.9226	0.8722	0	0.1643	0	0.1784	0.0599	0	0	0.1901	0	0	0.3133	0
GCF_000446305.2_ASM44630v2_genomic	B1	343	O103	H25	O103:H25	0.1569	0.2155	0.8295	0	0	0	0	0	0	0	0	0	0	0	0	0	0	0	0	0	0	0	0	0.7183	0.7532	0.2165	0	0.8956	0.8127	0.7804	0.8177	0.8121	0.0985	0.0311	0	0.179	0.4562	0	0	0.1901	0	0	0.9867	0.9339
GCF_000446325.2_ASM44632v2_genomic	A	10	-	H40	-:H40	0.1988	0.0147	0.8313	0	0	0	0	0	0	0	0	0	0	0	0	0	0	0	0	0	0	0	0	0.2482	0.4435	0.2144	0	0.8956	0.8127	0.7804	0.8177	0.8121	0	0	0	0.2082	0.1018	0	0	0.1901	0	0	0.3133	0
GCF_000446345.2_ASM44634v2_genomic	B2	589	O114	H49	O114:H49	0.1569	0.0114	1	0	0	0	0	0	0	0	0	0	0	0	0	0	0	0	0	0	0	0	0	0.2482	0.3348	0.2144	0.0642	0.8321	0.8117	0.842	0.8323	0.9984	0	0	0	0.1784	0.0623	0	0	0.1901	0	0.8448	0.3133	0
GCF_000446365.2_ASM44636v2_genomic	A	342	O177	H25	O177:H25	0.1707	0.9799	0.6498	0	0	0	0	0	0	0	0	0	0	0	0	0	0	0	0	0	0	0	0	0.9797	0.7525	0.2144	0.0621	0.8192	0.8371	0.8554	0.9973	0.8309	0	0	0	0.179	0.8014	0	0	0.1822	0	0	0.3133	0.9339
GCF_000446385.2_ASM44638v2_genomic	B2	5394	O55	H34	O55:H34	0.1561	0.0115	0.9429	0	0	0	0	0	0	0	0	0	0	0	0	0	0	0	0	0	0	0	0	0.2482	0.3348	0.2144	0.065	0.8375	0.817	0.8157	0.8215	0.8513	0	0.154	0	0.1805	0.0594	0	0	0.1901	0	0.8448	0.3133	0
GCF_000446405.2_ASM44640v2_genomic	B1	20	-	H2	-:H2	0.1561	0.0122	0.6498	0	0	0	0	0	0	0	0	0	0	0	0	0	0	0	0	0	0	0	0	0.2482	0.0368	0.2144	0	0.8181	0.8382	0.8543	0.9984	0.8309	0.0985	0	0	0.179	0.4547	0	0	0.1901	0	0	0.3133	0.9398
GCF_000446425.2_ASM44642v2_genomic	B1	154	O111	H38	O111:H38	0.1561	0.0148	0.6442	0	0	0	0	0	0	0	0	0	0	0	0	0	0	0	0	0	0	0	0	0.2482	0.0363	0.2144	0.0695	0.8202	1	0.7852	0.8484	0.8202	0.0985	0.0311	0	0.179	0.9752	0	0	0.1901	0	0	0.3133	0.9251
GCF_000446445.2_ASM44644v2_genomic	B1	29	O26	H8	O26:H8	0.1561	0.0358	0.6415	0	0	0	0	0	0	0	0	0	0	0	0	0	0	0	0	0	0	0	0	0.2482	0.4943	0.963	0.065	0.8154	0.9905	0.782	0.8446	0.8154	0.0985	0	0	0.179	0.0808	0	0	0.1901	0	0	0.9822	0.9222
GCF_000446465.2_ASM44646v2_genomic	D	2538	-	H9	-:H9	0.1555	0.0599	0.6498	0	0	0	0	0	0	0	0.0571	0	0.0511	0.0588	0.0574	0.0588	0.0594	0	0	0	0	0	0	0.2482	0.5227	0.2165	0.0589	0.8116	0.8324	0.8468	0.986	0.8245	0	0.0318	0	0.1805	0.5696	0	0	0.1901	0	0	0.3133	0
GCF_000446485.2_ASM44648v2_genomic	E	11	O157	H7	O157:H7	0.1555	0.0609	0.5548	0	0	0	0	0	0	0	0	0	0	0	0	0	0	0	0	0	0	0	0	0.9619	0.4195	0.963	0.0688	1	0.8085	0.8066	0.8167	0.8288	0	0.0329	0	0.179	0.4557	0	0	0.1901	0	0.8448	0.3133	0.2731
GCF_000446505.2_ASM44650v2_genomic	A	342	O145	H25	O145:H25	0.1707	0.0126	0.6498	0	0	0	0	0	0	0	0	0	0	0	0	0	0	0	0	0	0	0	0	0.967	0.7525	0.2144	0	0.8192	0.8371	0.8554	0.9973	0.8309	0	0.1502	0	0.179	0.7405	0	0	0.1822	0	0	0.3133	0.9178
GCF_000446525.2_ASM44652v2_genomic	B2	583	-	H6	-:H6	0.1569	0.0112	0.5512	0	0	0	0	0	0	0	0	0	0	0	0	0	0	0	0	0	0	0	0	0.2482	0.3348	0.2144	0.0658	0.8407	0.8069	0.8366	0.8312	0.9485	0	0	0	0.1784	0.0623	0	0	0.1901	0	0.8448	0.3133	0
GCF_000446545.2_ASM44654v2_genomic	B1	40	-	H21	-:H21	0.1561	0.0115	0.8313	0	0	0	0	0	0	0	0	0	0	0	0	0	0	0	0	0	0	0	0	0.2482	0.0363	0.2144	0.0642	0.8956	0.8127	0.7804	0.8177	0.8121	0	0	0	0.179	0.4557	0	0	0.1901	0	0	0.3133	0
GCF_000446565.2_ASM44656v2_genomic	B1	20	-	H2	-:H2	0.1561	0.0124	0.6442	0	0	0	0	0	0	0	0	0	0	0	0	0	0	0	0	0	0	0	0	0.2482	0.523	0.2144	0.0589	0.8175	0.8382	0.8554	0.9962	0.8309	0.0985	0	0	0.179	0.4572	0	0	0.1901	0	0	0.3133	0.5536
GCF_000446585.2_ASM44658v2_genomic	A	10	-	H40	-:H40	0.1561	0.0147	0.647	0	0	0	0	0	0	0	0	0	0	0	0	0	0	0	0	0	0	0	0	0.2482	0.0365	0.2144	0.9116	0.8186	0.8382	0.8548	0.9962	0.832	0	0	0	0.179	0.4586	0	0	0.1901	0	0	0.3133	0.9031
GCF_000446605.2_ASM44660v2_genomic	B1	20	O119	H2	O119:H2	0.2165	0.0122	0.6544	0	0	0	0	0	0	0	0	0	0	0	0	0	0	0	0	0	0	0	0	0.9594	0.3683	0.2144	0	0.8181	0.8382	0.8543	0.9984	0.8309	0.0985	0.0889	0.4282	0.1866	0.372	0	0	0.1901	0	0	0.3133	0.9178
GCF_000446625.2_ASM44662v2_genomic	B1	328	O153/O178	H7	O153/O178:H7	0.3346	0.0101	0.6498	0	0	0	0	0	0	0	0	0	0	0	0	0	0	0	0	0	0	0	0	0.2482	0.2114	0.2144	0.0613	0.8154	0.8361	0.8516	0.9962	0.8282	0.0985	0	0	0.2276	0.4576	0	0.1436	0.1901	0	0	0.3133	0.9104
GCF_000446645.2_ASM44664v2_genomic	B2	28	O119	H6	O119:H6	0.2461	0.0112	0.9521	0	0	0	0	0	0	0	0	0	0	0	0	0	0	0	0	0	0	0	0	0.2482	0.4103	0.2144	0.0666	0.8391	0.8058	0.8945	0.9226	0.8722	0	0.9972	0.9654	0.1866	0.0599	0	0	0.1901	0	0	0.9867	0.9207
GCF_000446665.2_ASM44666v2_genomic	B2	526	O145	H34	O145:H34	0.1569	0.0116	0.9429	0	0	0	0	0	0	0	0	0	0	0	0	0	0	0	0	0	0	0	0	0.2482	0.3348	0.2144	0.0642	0.8375	0.817	0.8157	0.8215	0.8513	0	0	0	0.1784	0.0623	0	0	0.1901	0	0	0.3133	0
GCF_000446685.2_ASM44668v2_genomic	B2	28	O119	H6	O119:H6	0.2461	0.0112	0.9585	0	0	0	0	0	0	0	0	0	0	0	0	0	0	0	0	0	0	0	0	0.2482	0.4103	0.2144	0.0688	0.8391	0.8058	0.8945	0.9226	0.8722	0	0.9972	0.9654	0.1866	0.0599	0	0	0.1901	0	0	0.9867	0.9207
GCF_000446705.2_ASM44670v2_genomic	B1	517	O88	H25	O88:H25	0.2165	0.0124	0.9567	0	0	0	0	0	0	0	0	0	0	0	0	0	0	0	0	0	0	0	0	0.2482	0.3683	0.2151	0.0658	0.8455	0.9119	0.8136	0.8199	0.8422	0.0985	0.0889	0.4282	0.1866	0.0794	0	0	0.1901	0	0	0.3133	0.9178
GCF_000446725.2_ASM44672v2_genomic	B1	29	O26	H11	O26:H11	0.16	0.0155	0.6498	0	0	0	0	0	0	0	0	0	0	0	0	0	0	0	0	0	0	0	0	0.2482	0.0359	0.2144	0	0.8181	0.8382	0.8543	0.9984	0.8309	0.0985	0.154	0	0.179	0.9674	0	0	0.1901	0	0	0.9867	0
GCF_000446745.2_ASM44674v2_genomic	B1	4550	O103	H8	O103:H8	0.1728	0.0118	0.647	0	0	0	0	0	0	0	0	0	0	0	0	0	0	0	0	0	0	0	0	0.2482	0.4239	0.2151	0.0621	0.8154	0.835	0.8516	0.993	0.8288	0.0985	0.154	0	0.179	0.4552	0	0	0.1901	0	0	0.9822	0.8943
GCF_000446765.2_ASM44676v2_genomic	B1	590	O86	H8	O86:H8	0.1707	0.0126	0.9309	0	0	0	0	0	0	0	0	0	0	0	0	0	0	0	0	0	0	0	0	0.2482	0.5227	0.2144	0	0.8391	0.8175	0.8163	0.8204	0.8524	0.0985	0.4263	0.8271	0.179	0.4547	0	0	0.1901	0	0	0.3133	0
GCF_000446785.2_ASM44678v2_genomic	A	206	O88	H5	O88:H5	0.2028	0.011	0.9576	0	0	0	0	0	0	0	0	0	0	0	0	0	0	0	0	0	0	0	0	0.2482	0.3687	0.2144	0.0642	0.8369	0.8027	0.9604	0.8844	0.8658	0.0985	0.0889	0.5027	0.179	0.091	0	0	0.1901	0	0	0.3133	0.9178
GCF_000446805.2_ASM44680v2_genomic	B1	517	O111	H19	O111:H19	0.1561	0.0124	0.9567	0	0	0	0	0	0	0	0	0	0	0	0	0	0	0	0	0	0	0	0	0.2482	0.3448	0.2151	0	0.8455	0.9119	0.8136	0.8199	0.8422	0.0985	0	0	0.179	0.0794	0	0	0.1901	0	0	0.3133	0
GCF_000446825.2_ASM44682v2_genomic	A	206	O49	H10	O49:H10	0.1561	0.011	0.9318	0	0	0	0	0	0	0	0	0	0	0	0	0	0	0	0	0	0	0	0	0.2482	0.7525	0.2144	0	0.8353	0.8011	0.9588	0.8828	0.8642	0.0985	0	0	0.179	0.0813	0	0	0.5704	0.3988	0	0.3133	0
GCF_000446845.2_ASM44684v2_genomic	B2	582	O132	H34	O132:H34	0.1569	0.0116	0.5493	0	0	0	0	0	0	0	0	0	0	0	0	0	0	0	0	0	0	0	0	0.2482	0.3348	0.2144	0.065	0.8407	0.8069	0.8366	0.8312	0.9485	0	0	0	0.1784	0.0609	0	0	0.1901	0	0.8448	0.3133	0
GCF_000446865.2_ASM44686v2_genomic	B2	28	-	H6	-:H6	0.1569	0.0112	0.9613	0	0	0	0	0	0	0	0	0	0	0	0	0	0	0	0	0	0	0	0	0.2482	0.4048	0.2144	0.0658	0.8391	0.8058	0.8945	0.9226	0.8722	0	0.1521	0.1157	0.1784	0.0599	0	0	0.1901	0	0	0.72	0
GCF_000446885.2_ASM44688v2_genomic	B1	29	O26	H11	O26:H11	0.1561	0.0141	0.6498	0	0	0	0	0	0	0	0	0	0	0	0	0	0	0	0	0	0	0	0	0.2482	0.9669	0.9594	0.0666	0.8181	0.8382	0.8543	0.9984	0.8309	0.0985	0	0	0.179	0.9615	0	0	0.1901	0	0	1	0.9192
GCF_000446905.2_ASM44690v2_genomic	B2	2346	O142	H34	O142:H34	0.1561	0.0105	0.8894	0	0	0	0	0	0	0	0	0	0	0	0	0	0	0	0	0	0	0	0	0.2482	0.3348	0.2165	0.0666	0.8315	0.8111	0.8415	0.8317	0.9973	0	0	0	0.1784	0.0599	0	0	0.1974	0	0	0.3133	0.9134
GCF_000446925.2_ASM44692v2_genomic	B1	29	O26	H11	O26:H11	0.16	0.0195	0.6498	0	0	0	0	0	0	0	0	0	0	0	0	0	0	0	0	0	0	0	0	0.2482	0.0359	0.2144	0	0.8181	0.8382	0.8543	0.9984	0.8309	0.0985	0.154	0	0.179	0.7264	0	0	0.1901	0	1	0.9867	0.9985
GCF_000446945.2_ASM44694v2_genomic	B1	590	O98	H8	O98:H8	0.1707	0.0125	0.9309	0	0	0	0	0	0	0	0	0	0	0	0	0	0	0	0	0	0	0	0	0.2482	0.5227	0.2144	0	0.8391	0.8175	0.8163	0.8204	0.8524	0.0985	0.4263	0.8271	0.179	0.4572	0	0	0.1901	0	0	0.3133	0
GCF_000446965.2_ASM44696v2_genomic	B1	327	-	H8	-:H8	0.1561	0.0122	0.8313	0	0	0	0	0	0	0	0	0	0	0	0	0	0	0	0	0	0	0	0	0.9594	0.0368	0.2144	0.0642	0.8956	0.8127	0.7804	0.8177	0.8121	0.0985	0	0	0.179	0.4562	0	0	0.1901	0	0	0.3133	0
GCF_000446985.2_ASM44698v2_genomic	B1	20	O128	H2	O128:H2	0.1561	0.0122	0.6498	0	0	0	0	0	0	0	0	0	0	0	0	0	0	0	0	0	0	0	0	0.2482	0.0368	0.2144	0.0642	0.8181	0.8382	0.8543	0.9984	0.8309	0.0985	0	0	0.179	0.4547	0	0	0.1901	0	0	0.3133	0.5169
GCF_000447005.2_ASM44700v2_genomic	B1	29	O128	H8	O128:H8	0.1707	0.0195	0.8313	0	0	0	0	0	0	0	0	0	0	0	0	0	0	0	0	0	0	0	0	0.2482	0.4243	0.2144	0.0642	0.8961	0.8133	0.7809	0.8183	0.8127	0.0985	0	0	0.179	0.0808	0	0	0.1901	0	1	0.3133	0.909
GCF_000447025.2_ASM44702v2_genomic	E	11	O157	H7	O157:H7	0.1555	0.0609	0.5567	0	0	0	0	0	0	0	0	0	0	0	0	0	0	0	0	0	0	0	0	0.9619	0.4501	0.2165	0.0688	1	0.8085	0.8066	0.8167	0.8288	0	0.0329	0	0.179	0.4557	0	0	0.1901	0	0.8448	0.3133	0.2731
GCF_000447045.2_ASM44704v2_genomic	B1	327	O111	H8	O111:H8	0.2165	0.0108	0.8313	0	0	0	0	0	0	0	0	0	0	0	0	0	0	0	0	0	0	0	0	0.967	0.3683	0.2144	0.0613	0.8956	0.8133	0.7804	0.8183	0.8127	0.0985	0.0889	0.4282	0.1866	0.0808	0	0	0.1901	0	0	0.9867	0.9178
GCF_000447065.2_ASM44706v2_genomic	B2	121	O113	H6	O113:H6	0.1638	0.0112	0.9585	0	0	0	0	0	0	0	0	0	0	0	0	0	0	0	0	0	0	0	0	0.2482	0.4103	0.2137	0.0666	0.8391	0.8058	0.8956	0.9215	0.8728	0	0.1643	0	0.1784	0.4581	0	0	0.1901	0	0	0.3133	0
GCF_000447085.2_ASM44708v2_genomic	A	17	O103	H2	O103:H2	0.1561	0.0148	0.6452	0	0	0	0	0	0	0	0	0	0	0	0	0	0	0	0	0	0	0	0	0.2482	0.0332	0.2144	0.0642	0.8202	1	0.7852	0.8484	0.8202	0.0985	0	0	0.179	0.0794	0	0	0.1901	0	0	0.3133	0.8957
GCF_000447105.2_ASM44710v2_genomic	B2	4554	O157	H39	O157:H39	0.1569	0.0358	0.9465	0	0	0	0	0	0	0	0	0	0	0	0	0	0	0	0	0	0	0	0	0.2482	0.7481	0.963	0.0642	0.8369	0.8027	0.9604	0.8844	0.8658	0	0	0	0.1784	0.4537	0	0	0.1901	0	0	1	0
GCF_000447125.2_ASM44712v2_genomic	B2	2356	O127/O90	H45	O127/O90:H45	0.1569	0.0105	0.9963	0	0	0	0	0	0	0	0	0	0	0	0	0	0	0	0	0	0	0	0	0.2482	0.3348	0.2144	0.065	0.9338	0.8005	0.8163	0.8081	0.8443	0	0.1549	0.087	0.1784	0.0599	0	0	0.1901	0.1751	0	0.3133	0
GCF_000447145.2_ASM44714v2_genomic	B1	20	O128	H2	O128:H2	0.1561	0.0122	0.6498	0	0	0	0	0	0	0	0	0	0	0	0	0	0	0	0	0	0	0	0	0.2482	0.0368	0.2144	0.0658	0.8181	0.8382	0.8543	0.9984	0.8309	0.0985	0	0	0.179	0.4547	0	0	0.1901	0	0	0.3133	0.8443
GCF_000456005.1_Esch_coli_HVH_1_4-6876161_V1_genomic	B2	95	O2/O50	H7	O2/O50:H7	0.1569	0.0117	0.0372	0	0	0	0	0	0	0	0	0	0	0	0	0	0	0	0	0	0	0	0	0.2482	0.9661	0.2493	0.6228	0.1835	0.182	0.1864	0.1882	0.1857	0	0.1549	0	0.1784	0.4557	0	0	0.1901	0	0	0.72	0.9148
GCF_000456025.1_Esch_coli_HVH_2_4-6943160_V1_genomic	B2	73	O22	H1	O22:H1	0.1569	0.1848	0.0383	0	0	0	0	0	0	0	0	0	0	0	0	0	0	0	0	0	0	0	0	0.2454	0.502	0.2144	0.8841	0.1835	0.182	0.1864	0.1876	0.1857	0	0	0	0.1784	0.5463	0	0	0.1901	0	1	0.72	0
GCF_000456045.1_Esch_coli_HVH_3_4-7276001_V1_genomic	B2	95	O2	H5	O2:H5	0.1569	0.0134	0.0441	0	0	0	0	0	0	0	0	0	0	0	0	0	0	0	0	0	0	0	0	0.2482	0.4107	0.25	0.9116	0.1835	0.182	0.1864	0.1882	0.1857	0	0.0365	0.083	0.1784	0.0579	0	0	0.1901	0	0	0.72	0.909
GCF_000456065.1_Esch_coli_HVH_4_4-7276109_V1_genomic	B2	12	O4	H1	O4:H1	0.1569	0.2126	0.0387	0	0	0	0	0	0	0	0	0	0	0	0	0	0	0	0	0	0	0	0	0.2482	0.411	0.963	0.8762	0.1835	0.182	0.1864	0.1876	0.1857	0	0.0365	0	0.1784	0.8866	0	0	0.1901	0	1	0.72	0.9031
GCF_000456085.1_Esch_coli_HVH_5_4-7148410_V1_genomic	B2	95	O1	H7	O1:H7	0.1569	0.0117	0.0372	0	0	0	0	0	0	0	0	0	0	0	0	0	0	0	0	0	0	0	0	0.2482	0.4099	0.2493	0.6228	0.1835	0.182	0.1864	0.1882	0.1857	0	0.0365	0	0.1784	0.4552	0	0	0.1901	0	0	0.72	0.9148
GCF_000456105.1_Esch_coli_HVH_6_3-8296502_V1_genomic	D	362	O86	H28	O86:H28	0.3386	0.0151	0	0	0	0	0	0	0	0	0	0	0	0	0	0	0	0	0	0	0	0	0	0.9822	0.3753	0.963	0.8743	0.1819	0.182	0.1848	0.1866	0.1852	0	0	0	0.3658	0.9581	0	0.4191	0.1901	0	0	0.3133	0.9134
GCF_000456125.1_Esch_coli_HVH_7_4-7315031_V1_genomic	B2	73	O6	H1	O6:H1	0.1569	0.1387	0	0	0	0	0	0	0	0	0	0	0	0	0	0	0	0	0	0	0	0	0	0.2482	0.502	0.9601	0.6228	0.1819	0.1804	0.1848	0.1866	0.1846	0	0	0	0.1784	0.6402	0	0	0.1901	0	1	0.72	0.9016
GCF_000456145.1_Esch_coli_HVH_9_4-6942539_V1_genomic	B2	135	O2	H1	O2:H1	0.1569	0.0139	0	0	0	0	0	0	0	0	0	0	0	0	0	0	0	0	0	0	0	0	0	0.2482	0.411	0.2144	0.065	0.1835	0.182	0.1864	0.1876	0.1857	0	0.154	0.084	0.1784	0.0594	0	0	0.1901	0	0	0.3133	0.909
GCF_000456165.1_Esch_coli_HVH_10_4-6832164_V1_genomic	D	69	O77/O17/O44/O106	H18	O77/O17/O44/O106:H18	0.1707	0.0135	0.0383	0	0	0	0	0	0	0	0	0	0	0	0	0	0	0	0	0	0	0	0	0.2482	0.3657	0.963	0.0642	0.1792	0.1782	0.1832	0.1828	0.1814	0	0.0326	0	0.1805	0.9562	0	0	0.1901	0	0.8391	0.72	0.9001
GCF_000456185.1_Esch_coli_HVH_13_4-7634056_V1_genomic	B2	73	O22	H1	O22:H1	0.1569	0.1846	0.0369	0	0	0	0	0	0	0	0	0	0	0	0	0	0	0	0	0	0	0	0	0.2482	0.5009	0.2144	0.8841	0.1835	0.182	0.1864	0.1876	0.1857	0	0	0	0.1784	0.5463	0	0	0.1901	0	1	0.72	0
GCF_000456205.1_Esch_coli_HVH_16_4-7649002_V1_genomic	B2	73	O6	H1	O6:H1	0.1569	0.1846	0.0359	0	0	0	0	0	0	0	0	0	0	0	0	0	0	0	0	0	0	0	0	0.2482	0.502	0.963	0.0642	0.1819	0.1804	0.1848	0.1866	0.1846	0	0	0	0.1784	0.8885	0	0	0.1901	0	0	0.72	0.9075
GCF_000456225.1_Esch_coli_HVH_17_4-7473087_V1_genomic	B2	131	O25	H4	O25:H4	0.3346	0.1877	0	0	0	0	0	0	0	0	0	0	0	0	0	0	0	0	0	0	0	0	0	0.2482	0.3378	0.2144	0.8782	0.183	0.182	0.1869	0.1876	0.1863	0	0	0	0.2276	0.9129	0	0.1066	0.2	0.1751	0	0.72	0.8928
GCF_000456245.1_Esch_coli_HVH_18_4-8589585_V1_genomic	C	88	O9	H19	O9:H19	0.1561	0.0439	0.0347	0	0	0	0	0	0	0	0	0	0	0	0	0	0	0	0	0	0	0	0	0.2482	0.0365	0.2144	0.8782	0.1814	0.1814	0.1843	0.1849	0.1841	0.1006	0	0	0.179	0.5219	0	0.4125	0.1901	0	1	0.3133	0
GCF_000456265.1_Esch_coli_HVH_19_4-7154984_V1_genomic	B2	95	O2/O50	H7	O2/O50:H7	0.1569	0.0117	0.0372	0	0	0	0	0	0	0	0	0	0	0	0	0	0	0	0	0	0	0	0	0.2482	0.4276	0.2493	0.6228	0.1835	0.182	0.1864	0.1882	0.1857	0	0.0365	0	0.1784	0.9513	0	0	0.1901	0	0	0.72	0.9325
GCF_000456285.1_Esch_coli_HVH_20_4-5865042_V1_genomic	B2	73	O6	H1	O6:H1	0.1569	0.1391	0.0359	0	0	0	0	0	0	0	0	0	0	0	0	0	0	0	0	0	0	0	0	0.2482	0.502	0.963	0.8802	0.1819	0.1804	0.1848	0.1866	0.1846	0	0	0	0.1784	0.89	0	0	0.1901	0	1	0.72	0
GCF_000456305.1_Esch_coli_HVH_21_4-4517873_V1_genomic	B2	827	O4	H1	O4:H1	0.561	0.2068	0	0	0	0	0	0	0	0	0	0	0	0	0	0	0	0	0	0	0	0	0	0.2482	0.4092	0.963	0.6228	0.1835	0.182	0.1864	0.1876	0.1857	0	0.1512	0	0.3171	0.9503	0	0.2175	0.1901	0	1	0.72	0.9192
GCF_000456325.1_Esch_coli_HVH_22_4-2258986_V1_genomic	D	5355	O77/O17/O44/O106/O73	H18	O77/O17/O44/O106/O73:H18	0.1707	0.0135	0.0383	0	0	0	0	0	0	0	0	0	0	0	0	0	0	0	0	0	0	0	0	0.2482	0.3657	0.963	0.0642	0.1803	0.1793	0.1843	0.1839	0.183	0	0.0326	0	0.1805	0.9562	0	0	0.1901	0	0.8391	0.3133	0
GCF_000456345.1_Esch_coli_HVH_24_4-5985145_V1_genomic	B2	4612	O120	H6	O120:H6	0.1622	0.1766	0	0	0	0	0	0	0	0	0	0	0	0	0	0	0	0	0	0	0	0	0	0.2482	0.4107	0.2144	0.065	0.1835	0.182	0.1864	0.1882	0.1857	0	0	0	0.1784	0.0599	0	0	0.1901	0	0	0.3133	0.9134
GCF_000456365.1_Esch_coli_HVH_25_4-5851939_V1_genomic	D	405	O2/O50	H4	O2/O50:H4	0.1561	0.0137	0.0305	0	0	0	0	0	0	0	0	0	0	0	0	0	0	0	0	0	0	0	0	0.2482	0.3665	0.9587	0.6228	0.1814	0.182	0.1853	0.186	0.1846	0	0.1502	0	0.1776	0.9635	0	0	0.1901	0	0	0.72	0.9075
GCF_000456385.1_Esch_coli_HVH_26_4-5703913_V1_genomic	B2	550	O75	H5	O75:H5	0.3543	0.0116	0.0355	0	0	0	0	0	0	0	0	0	0	0	0	0	0	0	0	0	0	0	0	0.2482	0.411	0.9601	0.0674	0.183	0.1814	0.1859	0.1876	0.1852	0.5569	0.0322	0	0.2062	0.8715	0	0.5347	0.1901	0	0	0.72	0.9163
GCF_000456405.1_Esch_coli_HVH_27_4-7449267_V1_genomic	B2	73	O6	H1	O6:H1	0.1569	0.1846	0	0	0	0	0	0	0	0	0	0	0	0	0	0	0	0	0	0	0	0	0	0.2482	0.502	0.25	0.6424	0.1819	0.1804	0.1848	0.1866	0.1846	0	0	0	0.1784	0.8705	0	0	0.1901	0	1	0.72	0
GCF_000456425.1_Esch_coli_HVH_28_4-0907367_V1_genomic	B2	127	O6	H31	O6:H31	0.2736	0.1863	0	0	0	0	0	0	0	0	0	0	0	0	0	0	0	0	0	0	0	0	0	0.2482	0.4199	0.2144	0.8802	0.1819	0.1814	0.1848	0.186	0.1846	0.1089	0	0	0.2043	0.9114	0	0	0.1901	0	1	0.72	0.9031
GCF_000456445.1_Esch_coli_HVH_29_4-3418073_V1_genomic	D	69	O77/O17/O44/O106	H18	O77/O17/O44/O106:H18	0.1707	0.0135	0.0383	0	0	0	0	0	0	0	0	0	0	0	0	0	0	0	0	0	0	0	0	0.2482	0.3657	0.963	0.0642	0.1803	0.1793	0.1843	0.1839	0.183	0	0.0326	0	0.1805	0.9562	0	0	0.1901	0	0.8391	0.72	0.9001
GCF_000456465.1_Esch_coli_HVH_30_4-2661829_V1_genomic	B2	95	O1	H7	O1:H7	0.1569	0.0117	0.0372	0	0	0	0	0	0	0	0	0	0	0	0	0	0	0	0	0	0	0	0	0.2482	0.4099	0.2493	0.6228	0.1835	0.182	0.1864	0.1882	0.1857	0	0.0365	0	0.1784	0.4557	0	0	0.1901	0	0	0.72	0.9148
GCF_000456485.1_Esch_coli_HVH_31_4-2602156_V1_genomic	B2	73	O18	H1	O18:H1	0.1569	0.1846	0	0	0	0	0	0	0	0	0	0	0	0	0	0	0	0	0	0	0	0	0	0.2482	0.502	0.9601	0.6228	0.1819	0.1804	0.1848	0.1866	0.1846	0	0	0	0.1784	0.8754	0	0	0.1901	0	1	0.72	0
GCF_000456505.1_Esch_coli_HVH_32_4-3773988_V1_genomic	B2	95	O2/O50	H4	O2/O50:H4	0.1569	0.0188	0.0372	0	0	0	0	0	0	0	0	0	0	0	0	0	0	0	0	0	0	0	0	0.2482	0.4099	0.2493	0.6228	0.183	0.1814	0.1859	0.1871	0.1846	0	0.0365	0	0.1784	0.9576	0	0	0.1901	0	0	0.72	0.9236
GCF_000456525.1_Esch_coli_HVH_33_4-2174936_V1_genomic	C	88	O9	H17	O9:H17	0.1561	0.0112	0	0	0	0	0	0	0	0	0	0	0	0	0	0	0	0	0	0	0	0	0	0.2482	0.0365	0.1588	0.0658	0.1803	0.1809	0.1837	0.1844	0.1836	0.1006	0	0	0.179	0.1003	0	0	0.1901	0	0	0.3133	0.9178
GCF_000456545.1_Esch_coli_HVH_35_4-2962667_V1_genomic	B2	95	O2/O50	H7	O2/O50:H7	0.1569	0.0117	0.0372	0	0	0	0	0	0	0	0	0	0	0	0	0	0	0	0	0	0	0	0	0.2482	0.4099	0.2493	0.6228	0.1835	0.182	0.1864	0.1882	0.1857	0	0	0	0.1784	0.4557	0	0	0.1901	0	0	0.72	0.9075
GCF_000456565.1_Esch_coli_HVH_37_4-2773848_V1_genomic	B2	73	O2/O50	H1	O2/O50:H1	0.1569	0.1848	0	0	0	0	0	0	0	0	0	0	0	0	0	0	0	0	0	0	0	0	0	0.2482	0.502	0.9601	0.6228	0.1819	0.1804	0.1848	0.1866	0.1846	0	0	0	0.1784	0.8715	0	0	0.1901	0	0	0.72	0
GCF_000456585.1_Esch_coli_HVH_38_4-2774682_V1_genomic	B2	141	O2	H6	O2:H6	0.2736	0.8794	0	0	0	0	0	0	0	0	0	0	0	0	0	0	0	0	0	0	0	0	0	0.2482	0.4203	0.2144	0.8802	0.1835	0.182	0.1864	0.1882	0.1857	0	0	0	0.2043	0.9129	0	0	0.1901	0	1	0.72	0
GCF_000456605.1_Esch_coli_HVH_39_4-2679949_V1_genomic	B2	73	O2	H1	O2:H1	0.1569	0.1265	0	0	0	0	0	0	0	0	0	0	0	0	0	0	0	0	0	0	0	0	0	0.2482	0.502	0.2144	0.8802	0.1825	0.1825	0.1859	0.1871	0.1868	0.1006	0	0	0.1784	0.8905	0	0	0.1901	0	1	0.3133	0
GCF_000456625.1_Esch_coli_HVH_40_4-1219782_V1_genomic	B2	73	O2/O50	H1	O2/O50:H1	0.1569	0.1239	0	0	0	0	0	0	0	0	0	0	0	0	0	0	0	0	0	0	0	0	0	0.2482	0.502	0.9601	0.6228	0.1819	0.1804	0.1848	0.1866	0.1846	0	0	0	0.1784	0.8715	0	0	0.1901	0	1	0.72	0
GCF_000456645.1_Esch_coli_HVH_41_4-2677849_V1_genomic	D	38	O86	H18	O86:H18	0.561	0.015	0	0	0	0	0	0	0	0	0	0	0	0	0	0	0	0	0	0	0	0	0	0.2482	0.0567	0.2158	0.8723	0.1825	0.1814	0.1859	0.1855	0.1857	0	0.0336	0	0.3171	0.4513	0	0.5512	0.1901	0	0	0.72	0.9134
GCF_000456665.1_Esch_coli_HVH_42_4-2100061_V1_genomic	B2	95	O18	H7	O18:H7	0.1569	0.208	0.0372	0	0	0	0	0	0	0	0	0	0	0	0	0	0	0	0	0	0	0	0	0.2482	0.2656	0.2144	0.8507	0.1835	0.182	0.1864	0.1882	0.1857	0.1077	0.0365	0	0.1784	0.4547	0	0	0.1901	0	0	0.72	0.9075
GCF_000456685.1_Esch_coli_HVH_43_4-2173468_V1_genomic	D	5412	O15	H1	O15:H1	0.1707	0.0172	0	0	0	0	0	0	0	0	0	0	0	0	0	0	0	0	0	0	0	0	0	0.2482	0.3657	0.963	0.0682	0.1819	0.1814	0.1859	0.186	0.1852	0	0.1502	0	0.1805	0.9299	0	0	0.1901	0	0	0.3133	0
GCF_000456705.1_Esch_coli_HVH_44_4-2298570_V1_genomic	D	393	O15	H1	O15:H1	0.1707	0.8725	0	0	0	0	0	0	0	0	0	0	0	0	0	0	0	0	0	0	0	0	0	0.2482	0.3657	0.963	0.0682	0.1819	0.1814	0.1859	0.186	0.1852	0	0.0362	0	0.1805	0.9679	0	0	0.1901	0	0	0.3133	0.6549
GCF_000456725.1_Esch_coli_HVH_45_4-3129918_V1_genomic	D	69	O77/O17/O44/O106/O73	H18	O77/O17/O44/O106/O73:H18	0.1707	0.0135	0.0383	0	0	0	0	0	0	0	0	0	0	0	0	0	0	0	0	0	0	0	0	0.2482	0.3657	0.963	0.0642	0.1803	0.1793	0.1843	0.1839	0.183	0	0.1559	0	0.1805	0.9562	0	0	0.1901	0	0.8391	0.72	0.9001
GCF_000456745.1_Esch_coli_HVH_46_4-2758776_V1_genomic	B2	372	O83	H31	O83:H31	0.1569	0.1626	0.0422	0	0	0	0	0	0	0	0	0	0	0	0	0	0	0	0	0	0	0	0	0.2482	0.411	0.2137	0.9489	0.1835	0.182	0.1864	0.1876	0.1857	0	0.0347	0.084	0.1784	0.9581	0	0.4125	0.1901	0	0	0.72	0.8928
GCF_000456765.1_Esch_coli_HVH_48_4-2658593_V1_genomic	B2	95	O1	H7	O1:H7	0.1569	0.0117	0.0372	0	0	0	0	0	0	0	0	0	0	0	0	0	0	0	0	0	0	0	0	0.2482	0.4099	0.2493	0.6228	0.1835	0.182	0.1864	0.1882	0.1857	0	0.0365	0	0.1784	0.4557	0	0	0.1901	0	0	0.72	0.8928
GCF_000456785.1_Esch_coli_HVH_51_4-2172526_V1_genomic	B2	5274	O6	H1	O6:H1	0.1569	0.0944	0.0362	0	0	0	0	0	0	0	0	0	0	0	0	0	0	0	0	0	0	0	0	0.2482	0.502	0.9601	0.6228	0.1819	0.1804	0.1848	0.1866	0.1846	0	0	0	0.1784	0.6061	0	0	0.1901	0	1	0.72	0.9471
GCF_000456805.1_Esch_coli_HVH_53_4-0631051_V1_genomic	F	62	O7	H45	O7:H45	0.1561	0.0138	0	0	0	0	0	0	0	0	0	0	0	0	0	0	0	0	0	0	0	0	0	0.2482	0.3227	0.9587	0.6228	0.1776	0.1772	0.1805	0.1806	0.1804	0	0.0326	0.1064	0.1805	0.0944	0	0	0.1901	0	0	0.9867	0
GCF_000456825.1_Esch_coli_HVH_55_4-2646161_V1_genomic	B2	537	O75	H5	O75:H5	0.3543	0.1613	0	0	0	0	0	0	0	0	0	0	0	0	0	0	0	0	0	0	0	0	0	0.2482	0.502	0.2144	0.8802	0.183	0.1814	0.1859	0.1876	0.1852	0	0.0322	0	0.2062	0.8632	0	0	0.1901	0	1	0.3133	0
GCF_000456845.1_Esch_coli_HVH_56_4-2153033_V1_genomic	B2	127	O6	H31	O6:H31	0.1569	0.1466	0	0	0	0	0	0	0	0	0	0	0	0	0	0	0	0	0	0	0	0	0	0.2482	0.411	0.2144	0.8802	0.1819	0.1814	0.1848	0.186	0.1846	0.1089	0	0	0.1784	0.907	0	0	0.1901	0	0	0.3133	0
GCF_000456865.1_Esch_coli_HVH_58_4-2839709_V1_genomic	B2	73	O6	H1	O6:H1	0.1569	0.1846	0	0	0	0	0	0	0	0	0	0	0	0	0	0	0	0	0	0	0	0	0	0.2482	0.502	0.9601	0.8841	0.1819	0.1804	0.1848	0.1866	0.1846	0	0	0	0.1784	0.8666	0	0	0.1901	0	0	0.72	0
GCF_000456885.1_Esch_coli_HVH_59_4-1119338_V1_genomic	B2	95	O2/O50	H4	O2/O50:H4	0.1569	0.0139	0.0372	0	0	0	0	0	0	0	0	0	0	0	0	0	0	0	0	0	0	0	0	0.2482	0.4099	0.2493	0.6228	0.1835	0.182	0.1864	0.1882	0.1857	0	0.1502	0	0.1784	0.9625	0	0	0.1974	0	0	0.72	0.8928
GCF_000456905.1_Esch_coli_HVH_61_4-2736020_V1_genomic	B2	73	O6	H1	O6:H1	0.1569	0.1794	0	0	0	0	0	0	0	0	0	0	0	0	0	0	0	0	0	0	0	0	0	0.2482	0.502	0.9601	0.6228	0.1819	0.1804	0.1848	0.1866	0.1846	0	0	0	0.1784	0.872	0	0	0.1901	0	1	0.72	0.9016
GCF_000456925.1_Esch_coli_HVH_63_4-2542528_V1_genomic	D	69	O77/O17/O44/O106/O73	H18	O77/O17/O44/O106/O73:H18	0.1707	0.0135	0.0383	0	0	0	0	0	0	0	0	0	0	0	0	0	0	0	0	0	0	0	0	0.2482	0.9657	0.963	0.0642	0.1803	0.1793	0.1843	0.1839	0.183	0	0.1549	0	0.1805	0.9562	0	0	0.1901	0	0.8391	0.72	0.9001
GCF_000456945.1_Esch_coli_HVH_65_4-2262045_V1_genomic	D	405	O102	H6	O102:H6	0.1561	0.0122	0.0355	0	0	0	0	0	0	0	0	0	0	0	0	0	0	0	0	0	0	0	0	0.2482	0.3665	0.9587	0.0666	0.1814	0.182	0.1853	0.186	0.1846	0	0	0	0.1776	0.8861	0	0	0.1901	0	0	0.3133	0.9001
GCF_000456965.1_Esch_coli_HVH_68_4-0888028_V1_genomic	B2	73	O6	H1	O6:H1	0.1569	0.1846	0	0	0	0	0	0	0	0	0	0	0	0	0	0	0	0	0	0	0	0	0	0.2482	0.5009	0.9594	0.0629	0.1819	0.1804	0.1848	0.1866	0.1846	0.5538	0	0	0.1784	0.8715	0	0.5347	0.1901	0	0	0.72	0.9163
GCF_000456985.1_Esch_coli_HVH_69_4-2837072_V1_genomic	D	69	O77/O17/O44/O106/O73	H18	O77/O17/O44/O106/O73:H18	0.1707	0.0135	0.0383	0	0	0	0	0	0	0	0	0	0	0	0	0	0	0	0	0	0	0	0	0.2482	0.3657	0.963	0.0642	0.1803	0.1793	0.1843	0.1839	0.183	0	0.0326	0	0.1805	0.9562	0	0	0.1901	0	0.8391	0.72	0.9001
GCF_000457005.1_Esch_coli_HVH_70_4-2963531_V1_genomic	B2	144	O16	H6	O16:H6	0.2795	0.0112	0	0	0	0	0	0	0	0	0	0	0	0	0	0	0	0	0	0	0	0	0	0.2482	0.4103	0.9608	0.6228	0.1835	0.182	0.1864	0.1882	0.1857	0	0.1502	0	0.3327	0.9523	0.6444	0.5083	0.1901	0	0	0.9867	0.9075
GCF_000457025.1_Esch_coli_HVH_73_4-2393174_V1_genomic	B2	95	O25	H4	O25:H4	0.1569	0.0133	0.0372	0	0	0	0	0	0	0	0	0	0	0	0	0	0	0	0	0	0	0	0	0.2482	0.2634	0.2493	0.6228	0.1835	0.182	0.1864	0.1882	0.1857	0	0.0365	0	0.1784	0.9542	0	0	0.1901	0	0	0.72	0.9148
GCF_000457045.1_Esch_coli_HVH_74_4-1034782_V1_genomic	B2	73	O6	H1	O6:H1	0.1569	0.1795	0.0401	0	0	0	0	0	0	0	0	0	0	0	0	0	0	0	0	0	0	0	0	0.2482	0.502	0.2144	0.8802	0.1819	0.1804	0.1848	0.1866	0.1846	0	0	0	0.1784	0.8661	0	0	0.1901	0	1	0.72	0
GCF_000457065.1_Esch_coli_HVH_76_4-2538717_V1_genomic	B2	95	O1	H7	O1:H7	0.1569	0.0117	0.0372	0	0	0	0	0	0	0	0	0	0	0	0	0	0	0	0	0	0	0	0	0.2482	0.4099	0.2493	0.6228	0.1835	0.182	0.1864	0.1882	0.1857	0	0.0365	0	0.1784	0.4557	0	0	0.1901	0	0	0.72	0.9148
GCF_000457085.1_Esch_coli_HVH_77_4-2605759_V1_genomic	B2	73	O18	H1	O18:H1	0.1569	0.1263	0	0	0	0	0	0	0	0	0	0	0	0	0	0	0	0	0	0	0	0	0	0.2482	0.502	0.4872	0.8802	0.1582	0.1549	0.1612	0.1602	0.161	0	0	0	0.1784	0.4572	0	0	0.1901	0	1	0.3133	0.9016
GCF_000457105.1_Esch_coli_HVH_78_4-2735946_V1_genomic	B2	12	O4	H1	O4:H1	0.1569	0.178	0	0	0	0	0	0	0	0	0	0	0	0	0	0	0	0	0	0	0	0	0	0.2482	0.411	0.963	0.6228	0.1835	0.182	0.1864	0.1876	0.1857	0	0.0365	0	0.1784	0.9557	0	0	0.1901	0	0.4161	0.72	0.8811
GCF_000457125.1_Esch_coli_HVH_79_4-2512823_V1_genomic	G	117	O24	H4	O24:H4	0.1555	0.0957	0.0405	0	0	0	0	0	0	0	0	0	0	0	0	0	0	0	0	0	0	0	0	0.2482	0.9532	0.25	0.0682	0.1835	0.182	0.1869	0.1871	0.1863	0	0	0	0.1805	0.0604	0	0	0.1901	0	0	0.72	0.909
GCF_000457145.1_Esch_coli_HVH_80_4-2428830_V1_genomic	B2	390	O18	H7	O18:H7	0.1569	0.0117	0.0372	0	0	0	0	0	0	0	0	0	0	0	0	0	0	0	0	0	0	0	0	0.2482	0.2641	0.2144	0.0635	0.183	0.1825	0.1859	0.1882	0.1852	0.1077	0.0365	0	0.1784	0.4547	0	0	0.1901	0	0	0.72	0.8928
GCF_000457165.1_Esch_coli_HVH_82_4-2209276_V1_genomic	C	5440	-	H4	-:H4	0.1561	0.0113	0.0391	0	0	0	0	0	0	0	0	0	0	0	0	0	0	0	0	0	0	0	0	0.2482	0.0365	0.2144	0.8782	0.1803	0.1804	0.1832	0.1839	0.1836	0.1006	0	0	0.179	0.4124	0	0	0.1901	0	0	0.3133	0.9134
GCF_000457185.1_Esch_coli_HVH_84_4-1021478_V1_genomic	B2	131	O25	H4	O25:H4	0.3346	0.0184	0.0362	0	0	0	0	0	0	0	0	0	0	0	0	0	0	0	0	0	0	0	0	0.2482	0.3665	0.9601	0	0.183	0.182	0.1875	0.1882	0.1863	0	0	0	0.2276	0.8715	0	0	0.1901	0.1751	0	0.72	0.9178
GCF_000457205.1_Esch_coli_HVH_85_4-0792144_V1_genomic	D	69	O77/O17/O44/O106/O73	H18	O77/O17/O44/O106/O73:H18	0.1555	0.0135	0.0383	0	0	0	0	0	0	0	0	0	0	0	0	0	0	0	0	0	0	0	0	0.2482	0.0387	0.2158	0.0642	0.1803	0.1793	0.1843	0.1839	0.183	0	0.0326	0	0.1805	0.3705	0	0	0.1901	0	0.8391	0.3133	0.8928
GCF_000457225.1_Esch_coli_HVH_87_4-5977630_V1_genomic	F	59	O1	H7	O1:H7	0.1555	0.0129	0.0366	0	0	0	0	0	0	0	0	0	0	0	0	0	0	0	0	0	0	0	0	0.2482	0.3661	0.9623	0.6169	0.1539	0.1512	0.1494	0.1538	0.1492	0	0.1502	0	0.1784	0.8729	0	0	0.1901	0	0	0.3133	0.928
GCF_000457245.1_Esch_coli_HVH_88_4-5854636_V1_genomic	D	69	O77/O17/O44/O106/O73	H18	O77/O17/O44/O106/O73:H18	0.1555	0.0151	0.0383	0	0	0	0	0	0	0	0	0	0	0	0	0	0	0	0	0	0	0	0	0.9822	0.3521	0.963	0.0642	0.1803	0.1793	0.1843	0.1839	0.183	0	0.1549	0	0.1805	0.8773	0	0.4125	0.1901	0	0.8391	0.3133	0.909
GCF_000457265.1_Esch_coli_HVH_89_4-5885604_V1_genomic	B2	73	O6	H1	O6:H1	0.1569	0.2109	0	0	0	0	0	0	0	0	0	0	0	0	0	0	0	0	0	0	0	0	0	0.2482	0.502	0.9601	0.8802	0.1819	0.1804	0.1848	0.1866	0.1846	0	0	0	0.1784	0.8715	0	0	0.1901	0	1	0.72	0
GCF_000457285.1_Esch_coli_HVH_90_4-3191362_V1_genomic	B2	131	O25	H4	O25:H4	0.3346	0.0146	0	0	0	0	0	0	0	0	0	0	0	0	0	0	0	0	0	0	0	0	0	0.2482	0.3665	0.9601	0.0642	0.183	0.182	0.1869	0.1876	0.1863	0	0	0	0.3327	0.8715	0.6444	0.5083	0.1901	0.1751	0	0.72	0.9075
GCF_000457305.1_Esch_coli_HVH_91_4-4638751_V1_genomic	A	398	O8/O133	H20	O8/O133:H20	0.1561	0.0109	0	0	0	0	0	0	0	0	0	0	0	0	0	0	0	0	0	0	0	0	0	0.2482	0.0356	0.2144	0.0666	0.1593	0.156	0.1553	0.1554	0.1583	0.0985	0	0	0.179	0.093	0	0	0.1901	0	0	0.3133	0
GCF_000457325.1_Esch_coli_HVH_92_4-5930790_V1_genomic	B2	73	O6	H1	O6:H1	0.1569	0.1205	0	0	0	0	0	0	0	0	0	0	0	0	0	0	0	0	0	0	0	0	0	0.2482	0.502	0.9601	0.8841	0.1819	0.1804	0.1848	0.1866	0.1846	0	0	0	0.1784	0.6066	0	0	0.1901	0	1	0.72	0.8811
GCF_000457345.1_Esch_coli_HVH_95_4-6074464_V1_genomic	B2	73	O6	H1	O6:H1	0.1569	0.106	0	0	0	0	0	0	0	0	0	0	0	0	0	0	0	0	0	0	0	0	0	0.2482	0.502	0.9601	0.6424	0.1819	0.1804	0.1848	0.1866	0.1846	0	0	0	0.1784	0.872	0	0	0.1901	0	1	0.72	0
GCF_000457385.1_Esch_coli_HVH_96_4-5934869_V1_genomic	B2	73	O6	H1	O6:H1	0.1569	0.1848	0	0	0	0	0	0	0	0	0	0	0	0	0	0	0	0	0	0	0	0	0	0.2482	0.502	0.9601	0.8841	0.1819	0.1804	0.1848	0.1866	0.1846	0	0	0	0.1784	0.8656	0	0	0.1901	0	1	0.72	0.8811
GCF_000457405.1_Esch_coli_HVH_100_4-2850729_V1_genomic	U	127	O6	H31	O6:H31	0.1561	0.1792	0	0	0	0	0	0	0	0	0	0	0	0	0	0	0	0	0	0	0	0	0	0.2482	0.411	0.2144	0.8802	0.1819	0.1814	0.1848	0.186	0.1846	0.1089	0	0	0.1551	0.8749	0	0	0.1901	0	0	0.72	0.9075
GCF_000457435.1_Esch_coli_HVH_103_4-5904188_V1_genomic	B2	73	O6	H1	O6:H1	0.1569	0.1259	0	0	0	0	0	0	0	0	0	0	0	0	0	0	0	0	0	0	0	0	0	0.2482	0.502	0.9601	0.6228	0.1819	0.1804	0.1848	0.1866	0.1846	0	0	0	0.1784	0.8715	0	0	0.1901	0	1	0.72	0
GCF_000457455.1_Esch_coli_HVH_104_4-6977960_V1_genomic	B2	95	O25	H4	O25:H4	0.1569	0.0133	0.0372	0	0	0	0	0	0	0	0	0	0	0	0	0	0	0	0	0	0	0	0	0.2482	0.2634	0.2493	0.6228	0.1835	0.182	0.1864	0.1882	0.1857	0	0.0365	0	0.1784	0.9542	0	0	0.1901	0	0	0.72	0.9075
GCF_000457475.1_Esch_coli_HVH_106_4-6881831_V1_genomic	D	69	O77/O17/O44/O106/O73	H18	O77/O17/O44/O106/O73:H18	0.1707	0.0135	0.0383	0	0	0	0	0	0	0	0	0	0	0	0	0	0	0	0	0	0	0	0	0.2482	0.3657	0.963	0.0642	0.1803	0.1793	0.1843	0.1839	0.183	0	0.0326	0	0.1805	0.9562	0	0	0.1901	0	0.8391	0.72	0.9001
GCF_000457495.1_Esch_coli_HVH_107_4-5860571_V1_genomic	B2	1057	O75	H5	O75:H5	0.3543	0.1259	0	0	0	0	0	0	0	0	0	0	0	0	0	0	0	0	0	0	0	0	0	0.2482	0.411	0.9615	0.6228	0.183	0.1814	0.1875	0.1871	0.1863	0	0.0322	0	0.2062	0.5278	0	0	0.1901	0	1	0.3133	0
GCF_000457515.1_Esch_coli_HVH_109_4-6977162_V1_genomic	B2	73	O2/O50	H1	O2/O50:H1	0.1569	0.1437	0	0	0	0	0	0	0	0	0	0	0	0	0	0	0	0	0	0	0	0	0	0.2482	0.502	0.9601	0.8802	0.1819	0.1804	0.1848	0.1866	0.1846	0	0	0	0.1784	0.8739	0	0	0.1901	0	1	0.72	0.8811
GCF_000457535.1_Esch_coli_HVH_110_4-6978754_V1_genomic	D	69	O77/O17/O44/O106/O73	H18	O77/O17/O44/O106/O73:H18	0.1707	0.0135	0.0383	0	0	0	0	0	0	0	0	0	0	0	0	0	0	0	0	0	0	0	0	0.2482	0.3657	0.963	0.0642	0.1803	0.1793	0.1843	0.1839	0.183	0	0.1502	0	0.1805	0.9562	0	0	0.1901	0	0.8391	0.72	0.9001
GCF_000457555.1_Esch_coli_HVH_111_4-7039018_V1_genomic	B2	12	O4	H5	O4:H5	0.1569	0.1799	0	0	0	0	0	0	0	0	0	0	0	0	0	0	0	0	0	0	0	0	0	0.2482	0.411	0.2158	0.8782	0.1835	0.182	0.1864	0.1876	0.1857	0	0.0358	0	0.1784	0.4576	0	0	0.1901	0	0	0.72	0
GCF_000457575.1_Esch_coli_HVH_112_4-5987253_V1_genomic	B2	127	-	H31	-:H31	0.1569	0.1785	0	0	0	0	0	0	0	0	0	0	0	0	0	0	0	0	0	0	0	0	0	0.2482	0.411	0.2144	0.8802	0.1819	0.1814	0.1848	0.186	0.1846	0.1089	0	0	0.1784	0.9124	0	0	0.1901	0	0	0.72	0
GCF_000457595.1_Esch_coli_HVH_113_4-7535473_V1_genomic	D	69	O15	H18	O15:H18	0.1707	0.0135	0.0383	0	0	0	0	0	0	0	0	0	0	0	0	0	0	0	0	0	0	0	0	0.2482	0.3657	0.963	0.0642	0.1803	0.1798	0.1837	0.1839	0.183	0	0.1531	0	0.1805	0.9572	0	0	0.1901	0	0.8391	0.72	0.9001
GCF_000457615.1_Esch_coli_HVH_114_4-7037740_V1_genomic	B2	73	O2/O50	H1	O2/O50:H1	0.1569	0.1437	0	0	0	0	0	0	0	0	0	0	0	0	0	0	0	0	0	0	0	0	0	0.2482	0.502	0.9601	0.8802	0.1819	0.1804	0.1848	0.1866	0.1846	0	0	0	0.1784	0.8734	0	0	0.1901	0	0	0.72	0.9075
GCF_000457635.1_Esch_coli_HVH_115_4-4465997_V1_genomic	B1	453	O23	H16	O23:H16	0.1561	0.0124	0	0	0	0	0	0	0	0	0	0	0	0	0	0	0	0	0	0	0	0	0	0.2482	0.0368	0.2144	0.8762	0.1808	0.1804	0.1843	0.1839	0.1852	0	0	0	0.179	0.4703	0	0	0.1901	0	0	0.3133	0
GCF_000457655.1_Esch_coli_HVH_115_4-4465989_V1_genomic	B1	453	O23	H16	O23:H16	0.1561	0.0124	0	0	0	0	0	0	0	0	0	0	0	0	0	0	0	0	0	0	0	0	0	0.2482	0.0368	0.2144	0.8762	0.1808	0.1804	0.1843	0.1839	0.1852	0	0	0	0.179	0.4703	0	0	0.1901	0	0	0.3133	0
GCF_000457675.1_Esch_coli_HVH_116_4-6879942_V1_genomic	B2	73	O2/O50	H1	O2/O50:H1	0.561	0.1848	0	0	0	0	0	0	0	0	0	0	0	0	0	0	0	0	0	0	0	0	0	0.2482	0.502	0.9601	0.0674	0.1819	0.1804	0.1848	0.1866	0.1846	0	0	0	0.3171	0.5	0	0	0.1901	0	0.9828	0.72	0.9016
GCF_000457695.1_Esch_coli_HVH_117_4-6857191_V1_genomic	B2	73	O2/O50	H1	O2/O50:H1	0.1569	0.1437	0	0	0	0	0	0	0	0	0	0	0	0	0	0	0	0	0	0	0	0	0	0.2482	0.502	0.9601	0.8802	0.1819	0.1804	0.1848	0.1866	0.1846	0	0	0	0.1784	0.8734	0	0	0.1901	0	1	0.72	0
GCF_000457715.1_Esch_coli_HVH_118_4-7345399_V1_genomic	B2	95	O1	H7	O1:H7	0.1569	0.0117	0.0372	0	0	0	0	0	0	0	0	0	0	0	0	0	0	0	0	0	0	0	0	0.2482	0.4099	0.2493	0.6228	0.1835	0.182	0.1864	0.1882	0.1857	0	0.1502	0	0.1784	0.4557	0	0	0.1901	0	0	0.72	0.9075
GCF_000457735.1_Esch_coli_HVH_119_4-6879578_V1_genomic	D	69	O77/O17/O44/O106/O73	H18	O77/O17/O44/O106/O73:H18	0.1707	0.0135	0.0383	0	0	0	0	0	0	0	0	0	0	0	0	0	0	0	0	0	0	0	0	0.2482	0.3657	0.963	0.0642	0.1803	0.1793	0.1843	0.1839	0.183	0	0.0326	0	0.1805	0.9562	0	0	0.1901	0	0.8391	0.72	0.9001
GCF_000457755.1_Esch_coli_HVH_120_4-6978681_V1_genomic	B2	73	O2/O50	H1	O2/O50:H1	0.1569	0.1259	0	0	0	0	0	0	0	0	0	0	0	0	0	0	0	0	0	0	0	0	0	0.2482	0.4107	0.9601	0.6228	0.1819	0.1804	0.1848	0.1866	0.1846	0	0	0	0.1784	0.8749	0	0	0.1901	0	1	0.72	0
GCF_000457775.1_Esch_coli_HVH_121_4-6877826_V1_genomic	C	88	O11	H4	O11:H4	0.3386	0.1795	0.0351	0	0	0	0	0	0	0	0	0	0	0	0	0	0	0	0	0	0	0	0	0.9822	0.4435	0.1553	0.8861	0.1803	0.1809	0.1837	0.1844	0.1836	0.1006	0	0	0.3658	0.9693	0	0.4125	0.1901	0	0	0.72	0.9178
GCF_000457795.1_Esch_coli_HVH_122_4-6851606_V1_genomic	D	69	O77/O17/O44/O106/O73	H18	O77/O17/O44/O106/O73:H18	0.1707	0.0135	0.0383	0	0	0	0	0	0	0	0	0	0	0	0	0	0	0	0	0	0	0	0	0.2482	0.3657	0.963	0.0642	0.1792	0.1782	0.1832	0.1828	0.1814	0	0.0326	0	0.1805	0.9562	0	0	0.1901	0	0.8391	0.72	0.9001
GCF_000457815.1_Esch_coli_HVH_125_4-2634716_V1_genomic	B2	80	O75	H7	O75:H7	0.1569	0.858	0	0	0	0	0	0	0	0	0	0	0	0	0	0	0	0	0	0	0	0	0	0.2482	0.502	0.2137	0.8841	0.1835	0.182	0.1864	0.1876	0.1857	0	0	0	0.1784	0.4533	0	0	0.1901	0	0	0.72	0.9134
GCF_000457835.1_Esch_coli_HVH_126_4-6034225_V1_genomic	B2	95	O18	H7	O18:H7	0.1569	0.208	0.0372	0	0	0	0	0	0	0	0	0	0	0	0	0	0	0	0	0	0	0	0	0.2482	0.9676	0.2144	0.8507	0.1835	0.182	0.1864	0.1882	0.1857	0.1077	0.1577	0	0.1784	0.4547	0	0	0.1901	0	0	0.72	0.9134
GCF_000457855.1_Esch_coli_HVH_127_4-7303629_V1_genomic	B2	95	O2/O50	H4	O2/O50:H4	0.1569	0.0132	0.0372	0	0	0	0	0	0	0	0	0	0	0	0	0	0	0	0	0	0	0	0	0.2482	0.4099	0.2493	0.6228	0.1835	0.182	0.1864	0.1882	0.1857	0	0	0	0.1784	0.9552	0	0	0.1901	0	0	0.72	0.9148
GCF_000457875.1_Esch_coli_HVH_128_4-7030436_V1_genomic	B2	1057	O75	H5	O75:H5	0.3543	0.1259	0	0	0	0	0	0	0	0	0	0	0	0	0	0	0	0	0	0	0	0	0	0.2482	0.3665	0.9615	0.6228	0.183	0.1814	0.1875	0.1871	0.1863	0	0.0322	0	0.2062	0.573	0	0	0.1901	0	1	0.3133	0
GCF_000457895.1_Esch_coli_HVH_130_4-7036876_V1_genomic	D	69	O11	H4	O11:H4	0.1707	0.0135	0.0383	0	0	0	0	0	0	0	0	0	0	0	0	0	0	0	0	0	0	0	0	0.2482	0.3657	0.963	0.0674	0.1803	0.1793	0.1843	0.1839	0.183	0	0.1512	0	0.1805	0.9572	0	0	0.1901	0	0.8391	0.72	0.9001
GCF_000457915.1_Esch_coli_HVH_132_4-6876862_V1_genomic	B2	73	O6	H1	O6:H1	0.1569	0.1846	0	0	0	0	0	0	0	0	0	0	0	0	0	0	0	0	0	0	0	0	0	0.2482	0.502	0.9601	0.8527	0.1819	0.1804	0.1848	0.1866	0.1846	0	0	0	0.1784	0.8705	0	0	0.1901	0	1	0.72	0
GCF_000457935.1_Esch_coli_HVH_133_4-4466519_V1_genomic	D	69	O77/O17/O44/O106/O73	H18	O77/O17/O44/O106/O73:H18	0.1707	0.0135	0.0383	0	0	0	0	0	0	0	0	0	0	0	0	0	0	0	0	0	0	0	0	0.2482	0.3657	0.963	0.8762	0.1803	0.1793	0.1843	0.1839	0.183	0	0.1502	0	0.1805	0.9051	0	0	0.1901	0	0.8391	0.3133	0
GCF_000457955.1_Esch_coli_HVH_134_4-6073441_V1_genomic	D	69	O77/O17/O44/O106	H18	O77/O17/O44/O106:H18	0.1707	0.0135	0.0383	0	0	0	0	0	0	0	0	0	0	0	0	0	0	0	0	0	0	0	0	0.2482	0.3657	0.963	0.0642	0.1792	0.1782	0.1832	0.1828	0.1814	0	0.0326	0	0.1805	0.9562	0	0	0.1901	0	0.8391	0.72	0.9001
GCF_000457975.1_Esch_coli_HVH_135_4-4449320_V1_genomic	D	69	O77/O17/O44/O106/O73	H18	O77/O17/O44/O106/O73:H18	0.1707	0.0135	0.0383	0	0	0	0	0	0	0	0	0	0	0	0	0	0	0	0	0	0	0	0	0.2482	0.3657	0.963	0.0642	0.1803	0.1793	0.1843	0.1839	0.183	0	0.1577	0	0.1805	0.9562	0	0	0.1901	0	0.8391	0.3133	0.9325
GCF_000457995.1_Esch_coli_HVH_137_4-2124971_V1_genomic	B2	95	O1	H7	O1:H7	0.1569	0.0117	0.0372	0	0	0	0	0	0	0	0	0	0	0	0	0	0	0	0	0	0	0	0	0.2482	0.4099	0.2493	0.6228	0.1835	0.182	0.1864	0.1882	0.1857	0	0.1502	0	0.1784	0.4557	0	0	0.1901	0	0	0.72	0.9148
GCF_000458015.1_Esch_coli_HVH_138_4-6066704_V1_genomic	B2	12	O4	H1	O4:H1	0.561	0.2084	0	0	0	0	0	0	0	0	0	0	0	0	0	0	0	0	0	0	0	0	0	0.2482	0.024	0.963	0.6228	0.1835	0.182	0.1864	0.1876	0.1857	0	0.0365	0	0.3171	0.8866	0	0.2175	0.1901	0	1	0.72	0.9192
GCF_000458035.1_Esch_coli_HVH_139_4-3192644_V1_genomic	B1	2520	O76	H40	O76:H40	0.1561	0.1817	0	0	0	0	0	0	0	0	0	0	0	0	0	0	0	0	0	0	0	0	0	0.2482	0.2158	0.2507	0.8527	0.1808	0.1804	0.1848	0.1849	0.1841	0.0985	0	0	0.179	0.9133	0	0	0.1901	0	0	0.3133	0.9207
GCF_000458055.1_Esch_coli_HVH_140_4-5894387_V1_genomic	D	69	O15	H18	O15:H18	0.1707	0.0135	0.0383	0	0	0	0	0	0	0	0	0	0	0	0	0	0	0	0	0	0	0	0	0.2482	0.3657	0.963	0.0642	0.1803	0.1798	0.1837	0.1839	0.183	0	0.1512	0	0.1805	0.9562	0	0	0.1901	0	0.8391	0.72	0.9001
GCF_000458075.1_Esch_coli_HVH_141_4-5995973_V1_genomic	B2	131	O25	H4	O25:H4	0.3346	0.1877	0	0	0	0	0	0	0	0	0	0	0	0	0	0	0	0	0	0	0	0	0	0.2482	0.3378	0.2144	0.8782	0.183	0.182	0.1869	0.1876	0.1863	0	0	0	0.2276	0.9129	0	0.1066	0.2	0.1751	0	0.72	0.8928
GCF_000458095.1_Esch_coli_HVH_142_4-5627451_V1_genomic	B2	73	O6	H1	O6:H1	0.1569	0.1846	0.0355	0	0	0	0	0	0	0	0	0	0	0	0	0	0	0	0	0	0	0	0	0.2482	0.502	0.963	0.065	0.1792	0.1777	0.1821	0.1833	0.1814	0	0	0	0.1784	0.8885	0	0	0.1901	0	0	0.72	0.9075
GCF_000458115.1_Esch_coli_HVH_143_4-5674999_V1_genomic	B2	12	O4	H1	O4:H1	0.1569	0.2084	0	0	0	0	0	0	0	0	0	0	0	0	0	0	0	0	0	0	0	0	0	0.2482	0.211	0.963	0.8762	0.1835	0.182	0.1864	0.1876	0.1857	0	0.0365	0	0.1784	0.9752	0	0	0.1901	0	1	0.72	0
GCF_000458135.1_Esch_coli_HVH_144_4-4451937_V1_genomic	B2	73	O6	H1	O6:H1	0.1569	0.1713	0	0	0	0	0	0	0	0	0	0	0	0	0	0	0	0	0	0	0	0	0	0.2482	0.502	0.9601	0.8527	0.1819	0.1804	0.1848	0.1866	0.1846	0	0	0	0.1784	0.8715	0	0	0.1901	0	1	0.72	0
GCF_000458155.1_Esch_coli_HVH_145_4-5672112_V1_genomic	D	69	O77/O17/O44/O106	H18	O77/O17/O44/O106:H18	0.1707	0.0135	0.0383	0	0	0	0	0	0	0	0	0	0	0	0	0	0	0	0	0	0	0	0	0.2482	0.3657	0.963	0.0642	0.1803	0.1793	0.1843	0.1839	0.183	0	0.0326	0	0.1805	0.9562	0	0	0.1901	0	0.8391	0.72	0.9001
GCF_000458175.1_Esch_coli_HVH_146_4-3189767_V1_genomic	B2	131	O25	H4	O25:H4	0.3346	0.1877	0	0	0	0	0	0	0	0	0	0	0	0	0	0	0	0	0	0	0	0	0	0.2482	0.3378	0.2144	0.8782	0.183	0.182	0.1869	0.1876	0.1863	0	0	0	0.2276	0.9129	0	0.1066	0.2	0.1751	0	0.72	0.8928
GCF_000458195.1_Esch_coli_HVH_147_4-5893887_V1_genomic	B1	1798	O8	H2	O8:H2	0.1561	0.0116	0.0383	0	0	0	0	0	0	0	0	0	0	0	0	0	0	0	0	0	0	0	0	0.2482	0.0356	0.2144	0.0674	0.1808	0.1804	0.1843	0.1839	0.1852	0.0985	0	0	0.179	0.0808	0	0	0.1901	0	0	0.3133	0.9104
GCF_000458215.1_Esch_coli_HVH_149_4-4451880_V1_genomic	B2	73	O6	H1	O6:H1	0.561	0.1845	0	0	0	0	0	0	0	0	0	0	0	0	0	0	0	0	0	0	0	0	0	0.2482	0.502	0.9601	0.0642	0.1819	0.1804	0.1848	0.1866	0.1846	0	0	0	0.3171	0.8715	0	0.2086	0.1901	0	0	0.72	0.9016
GCF_000458235.1_Esch_coli_HVH_150_4-3258106_V1_genomic	C	88	O8	H4	O8:H4	0.1561	0.011	0.0376	0	0	0	0	0	0	0	0	0	0	0	0	0	0	0	0	0	0	0	0	0.2482	0.4269	0.2144	0	0.1803	0.1809	0.1837	0.1844	0.1836	0.1006	0	0	0.179	0.9533	0	0	0.1901	0	0	0.72	0.8869
GCF_000458255.1_Esch_coli_HVH_151_4-5755573_V1_genomic	D	69	O77/O17/O44/O106/O73	H18	O77/O17/O44/O106/O73:H18	0.1555	0.0135	0.0383	0	0	0	0	0	0	0	0	0	0	0	0	0	0	0	0	0	0	0	0	0.2482	0.3657	0.963	0.0642	0.1803	0.1793	0.1843	0.1839	0.183	0	0.0326	0	0.1805	0.9562	0	0	0.1901	0	0.8391	0.72	0.9001
GCF_000458275.1_Esch_coli_HVH_153_3-9344314_V1_genomic	B2	372	O83	H31	O83:H31	0.1569	0.2118	0.0387	0	0	0	0	0	0	0	0	0	0	0	0	0	0	0	0	0	0	0	0	0.2482	0.4107	0.2137	0.9489	0.1835	0.182	0.1864	0.1876	0.1857	0	0.0347	0.084	0.1784	0.9615	0	0.4125	0.1901	0	1	0.72	0.9104
GCF_000458295.1_Esch_coli_HVH_154_4-5636698_V1_genomic	B2	131	O25	H4	O25:H4	0.3346	0.0149	0	0	0	0	0	0	0	0	0	0	0	0	0	0	0	0	0	0	0	0	0	0.2482	0.3665	0.9601	0.0642	0.183	0.182	0.1869	0.1876	0.1863	0.3662	0	0	0.2276	0.3364	0	0.538	0.1901	0.1751	0	0.3133	0.9075
GCF_000458315.1_Esch_coli_HVH_155_4-4509048_V1_genomic	D	69	O77/O17/O44/O106/O73	H18	O77/O17/O44/O106/O73:H18	0.1707	0.0135	0.0383	0	0	0	0	0	0	0	0	0	0	0	0	0	0	0	0	0	0	0	0	0.2482	0.3657	0.963	0.0642	0.1803	0.1793	0.1843	0.1839	0.183	0	0.0326	0	0.1805	0.9562	0	0	0.1901	0	0.8391	0.72	0.9001
GCF_000458335.1_Esch_coli_HVH_156_4-3206505_V1_genomic	B2	73	O25	H1	O25:H1	0.561	0.1846	0	0	0	0	0	0	0	0	0	0	0	0	0	0	0	0	0	0	0	0	0	0.2482	0.502	0.9601	0.8802	0.1835	0.182	0.1864	0.1876	0.1857	0	0	0	0.3171	0.871	0	0.2135	0.1901	0	1	0.72	0.9016
GCF_000458355.1_Esch_coli_HVH_157_4-3406229_V1_genomic	B2	73	O6	H1	O6:H1	0.1569	0.1582	0	0	0	0	0	0	0	0	0	0	0	0	0	0	0	0	0	0	0	0	0	0.2482	0.502	0.9601	0.8841	0.1819	0.1804	0.1848	0.1866	0.1846	0	0	0	0.1784	0.5	0	0	0.1901	0	1	0.72	0
GCF_000458375.1_Esch_coli_HVH_158_4-3224287_V1_genomic	B2	144	O16	H6	O16:H6	0.1569	0.0161	0.0309	0	0	0	0	0	0	0	0	0	0	0	0	0	0	0	0	0	0	0	0	0.2482	0.4103	0.2144	0.0658	0.1835	0.182	0.1864	0.1882	0.1857	0	0	0.0973	0.1784	0.4591	0	0	0.1901	0	0	0.3133	0.9075
GCF_000458395.1_Esch_coli_HVH_159_4-5818141_V1_genomic	B2	73	O6	H1	O6:H1	0.1569	0.1846	0	0	0	0	0	0	0	0	0	0	0	0	0	0	0	0	0	0	0	0	0	0.2482	0.502	0.9601	0.8841	0.1819	0.1804	0.1848	0.1866	0.1846	0	0	0	0.1784	0.8715	0	0	0.1901	0	1	0.72	0
GCF_000458415.1_Esch_coli_HVH_160_4-5695937_V1_genomic	B2	73	O6	H1	O6:H1	0.1569	0.1193	0	0	0	0	0	0	0	0	0	0	0	0	0	0	0	0	0	0	0	0	0	0.2482	0.502	0.9601	0.6228	0.1819	0.1804	0.1848	0.1866	0.1846	0	0	0	0.1784	0.87	0	0	0.1901	0	1	0.72	0.9016
GCF_000458435.1_Esch_coli_HVH_161_4-3119890_V1_genomic	B2	73	O18	H1	O18:H1	0.1569	0.1391	0	0	0	0	0	0	0	0	0	0	0	0	0	0	0	0	0	0	0	0	0	0.2482	0.502	0.9601	0.8802	0.1819	0.1804	0.1848	0.1866	0.1846	0	0	0	0.1784	0.8715	0	0	0.1901	0	1	0.72	0.8899
GCF_000458455.1_Esch_coli_HVH_162_4-5627982_V1_genomic	B2	91	O39	H4	O39:H4	0.3346	0.1785	0	0	0	0	0	0	0	0	0	0	0	0	0	0	0	0	0	0	0	0	0	0.2482	0.4107	0.2144	0.8782	0.183	0.182	0.1869	0.1876	0.1857	0	0	0	0.2276	0.4586	0	0	0.1901	0.1751	0	0.72	0.6197
GCF_000458475.1_Esch_coli_HVH_163_4-4697553_V1_genomic	D	69	O77/O17/O44/O106	H18	O77/O17/O44/O106:H18	0.1707	0.0135	0.0383	0	0	0	0	0	0	0	0	0	0	0	0	0	0	0	0	0	0	0	0	0.2482	0.3657	0.963	0.0642	0.1803	0.1793	0.1843	0.1839	0.183	0	0.0326	0	0.1805	0.9562	0	0	0.1901	0	0.8391	0.72	0.9001
GCF_000458495.1_Esch_coli_HVH_164_4-5953081_V1_genomic	A	10	O29	H10	O29:H10	0.1561	0.0151	0.0372	0	0	0	0	0	0	0	0	0	0	0	0	0	0	0	0	0	0	0	0	0.2482	0.0365	0.2144	0.0635	0.1803	0.1804	0.1843	0.1839	0.1836	0	0	0	0.179	0.1908	0	0	0.1901	0	0	0.3133	0
GCF_000458515.1_Esch_coli_HVH_167_4-6073565_V1_genomic	D	69	O77/O17/O44/O106/O73	H18	O77/O17/O44/O106/O73:H18	0.1707	0.0135	0.0383	0	0	0	0	0	0	0	0	0	0	0	0	0	0	0	0	0	0	0	0	0.2482	0.3657	0.963	0.0642	0.1792	0.1782	0.1832	0.1828	0.1814	0	0.0326	0	0.1805	0.9562	0	0	0.1901	0	0.8391	0.72	0.9001
GCF_000458535.1_Esch_coli_HVH_169_4-1075578_V1_genomic	B2	73	O6	H1	O6:H1	0.1569	0.144	0	0	0	0	0	0	0	0	0	0	0	0	0	0	0	0	0	0	0	0	0	0.2482	0.502	0.9601	0.8841	0.1819	0.1804	0.1848	0.1866	0.1846	0	0	0	0.1784	0.8647	0	0	0.1901	0	1	0.72	0
GCF_000458555.1_Esch_coli_HVH_170_4-3026949_V1_genomic	B2	95	O45	H7	O45:H7	0.1569	0.0116	0.0372	0	0	0	0	0	0	0	0	0	0	0	0	0	0	0	0	0	0	0	0	0.2482	0.4114	0.2493	0.6228	0.1835	0.182	0.1864	0.1882	0.1857	0	0.154	0	0.1784	0.4572	0	0	0.1901	0	0	0.3133	0.9178
GCF_000458575.1_Esch_coli_HVH_171_4-3191958_V1_genomic	B2	12	O4	H5	O4:H5	0.1569	0.2152	0	0	0	0	0	0	0	0	0	0	0	0	0	0	0	0	0	0	0	0	0	0.2482	0.2648	0.2493	0.8802	0.1835	0.182	0.1864	0.1876	0.1857	0	0.0358	0	0.1784	0.8754	0	0	0.1901	0	0.9828	0.72	0
GCF_000458605.1_Esch_coli_HVH_172_4-3248542_V1_genomic	B2	73	O6	H1	O6:H1	0.1569	0.1442	0.0401	0	0	0	0	0	0	0	0	0	0	0	0	0	0	0	0	0	0	0	0	0.2482	0.502	0.2144	0.8802	0.1819	0.1804	0.1848	0.1866	0.1846	0	0	0	0.1784	0.8661	0	0	0.1901	0	1	0.72	0.9075
GCF_000458625.1_Esch_coli_HVH_173_3-9175482_V1_genomic	D	69	O77/O17/O44/O106	H18	O77/O17/O44/O106:H18	0.1707	0.0135	0.0383	0	0	0	0	0	0	0	0	0	0	0	0	0	0	0	0	0	0	0	0	0.2482	0.3657	0.963	0.0642	0.1803	0.1793	0.1843	0.1839	0.183	0	0.1521	0.1136	0.1805	0.9562	0	0	0.1901	0	0.8391	0.72	0.9001
GCF_000458645.1_Esch_coli_HVH_175_4-3405184_V1_genomic	B2	144	O16	H6	O16:H6	0.1569	0.0125	0.0305	0	0	0	0	0	0	0	0	0	0	0	0	0	0	0	0	0	0	0	0	0.2482	0.411	0.9608	0.6189	0.1835	0.182	0.1864	0.1882	0.1857	0	0.1493	0	0.1784	0.9708	0	0	0.1901	0	0	0.9867	0.9075
GCF_000458665.1_Esch_coli_HVH_176_4-3428664_V1_genomic	B2	131	O25	H4	O25:H4	0.3346	0.0146	0.0362	0	0	0	0	0	0	0	0	0	0	0	0	0	0	0	0	0	0	0	0	0.2482	0.9669	0.9587	0	0.183	0.182	0.1875	0.1882	0.1863	0	0.1549	0	0.2276	0.8715	0	0	0.1901	0.1751	0	0.72	0.8869
GCF_000458685.1_Esch_coli_HVH_180_4-3051617_V1_genomic	B2	95	O25	H4	O25:H4	0.1569	0.0133	0.0372	0	0	0	0	0	0	0	0	0	0	0	0	0	0	0	0	0	0	0	0	0.2482	0.2634	0.2493	0.6228	0.1835	0.182	0.1864	0.1882	0.1857	0	0.0365	0	0.1784	0.9542	0	0	0.1901	0	0	0.72	0.9148
GCF_000458705.1_Esch_coli_HVH_182_4-0985554_V1_genomic	D	393	O15	H1	O15:H1	0.1707	0.0172	0	0	0	0	0	0	0	0	0	0	0	0	0	0	0	0	0	0	0	0	0	0.2482	0.3657	0.963	0.0682	0.1819	0.1814	0.1859	0.186	0.1852	0	0.0362	0	0.1805	0.9679	0	0	0.1901	0	0	0.3133	0.6549
GCF_000458725.1_Esch_coli_HVH_183_4-3205932_V1_genomic	D	69	O77/O17/O44/O106/O73	H18	O77/O17/O44/O106/O73:H18	0.1707	0.0135	0.0383	0	0	0	0	0	0	0	0	0	0	0	0	0	0	0	0	0	0	0	0	0.2482	0.3657	0.963	0.0642	0.1787	0.1777	0.1821	0.1817	0.1809	0	0.0326	0	0.1805	0.9562	0	0	0.1901	0	0.8391	0.72	0.9001
GCF_000458745.1_Esch_coli_HVH_184_4-3343286_V1_genomic	B2	144	O16	H6	O16:H6	0.1569	0.0113	0.0305	0	0	0	0	0	0	0	0	0	0	0	0	0	0	0	0	0	0	0	0	0.2482	0.411	0.9608	0.6189	0.1835	0.182	0.1864	0.1882	0.1857	0	0.1521	0.1157	0.1784	0.8778	0	0	0.1901	0	0	0.9867	0.9075
GCF_000458765.1_Esch_coli_HVH_185_4-2876639_V1_genomic	B2	127	O6	H31	O6:H31	0.2382	0.1877	0	0	0	0	0	0	0	0	0	0	0	0	0	0	0	0	0	0	0	0	0	0.2482	0.411	0.2158	0.8782	0.1819	0.1814	0.1848	0.186	0.1846	0.1089	0	0	0.3288	0.9129	0	0	0.1901	0	0	0.72	0
GCF_000458785.1_Esch_coli_HVH_186_4-3405044_V1_genomic	B2	131	O25	H4	O25:H4	0.3346	0.0146	0.0359	0	0	0	0	0	0	0	0	0	0	0	0	0	0	0	0	0	0	0	0	0.2482	0.3665	0.9601	0.0682	0.183	0.182	0.1875	0.1882	0.1863	0	0	0	0.2276	0.8729	0	0	0.1901	0.1751	0	0.72	0.8869
GCF_000458805.1_Esch_coli_HVH_187_4-4471660_V1_genomic	F	62	O7	H45	O7:H45	0.1561	0.0138	0	0	0	0	0	0	0	0	0	0	0	0	0	0	0	0	0	0	0	0	0	0.2482	0.3227	0.9587	0.6228	0.1776	0.1772	0.1805	0.1806	0.1804	0	0.0326	0.084	0.1805	0.0944	0	0	0.1901	0	0	0.9867	0
GCF_000458825.1_Esch_coli_HVH_188_4-2356988_V1_genomic	G	117	O161	H4	O161:H4	0.1555	0.0104	0.038	0	0	0	0	0	0	0	0	0	0	0	0	0	0	0	0	0	0	0	0	0.2482	0.4273	0.2493	0.6228	0.1841	0.182	0.1869	0.1871	0.1863	0	0	0	0.1805	0.4591	0	0	0.1901	0	0	0.3133	0.909
GCF_000458845.1_Esch_coli_HVH_189_4-3220125_V1_genomic	D	69	O86	H18	O86:H18	0.1707	0.0135	0.0383	0	0	0	0	0	0	0	0	0	0	0	0	0	0	0	0	0	0	0	0	0.2482	0.3308	0.963	0.0642	0.1803	0.1793	0.1843	0.1839	0.183	0	0.1502	0	0.1805	0.9562	0	0	0.1901	0	0.8391	0.72	0.8869
GCF_000458875.1_Esch_coli_HVH_191_3-9341900_V1_genomic	B2	95	O45	H7	O45:H7	0.1569	0.0117	0.0372	0	0	0	0	0	0	0	0	0	0	0	0	0	0	0	0	0	0	0	0	0.2482	0.4099	0.2493	0.6228	0.1835	0.182	0.1864	0.1882	0.1857	0	0.1549	0	0.1784	0.4572	0	0	0.1901	0	0	0.72	0.909
GCF_000458895.1_Esch_coli_HVH_192_4-3054470_V1_genomic	B2	95	O2/O50	H7	O2/O50:H7	0.1569	0.0117	0.0372	0	0	0	0	0	0	0	0	0	0	0	0	0	0	0	0	0	0	0	0	0.2482	0.2085	0.2493	0.6228	0.1835	0.182	0.1864	0.1882	0.1857	0	0	0	0.1784	0.4557	0	0	0.1901	0	0	0.72	0.9075
GCF_000458915.1_Esch_coli_HVH_193_4-3331423_V1_genomic	B2	3672	-	H14	-:H14	0.1569	0.0115	0.0376	0	0	0	0	0	0	0	0	0	0	0	0	0	0	0	0	0	0	0	0	0.2482	0.4107	0.2123	0.0658	0.183	0.1814	0.1859	0.1871	0.1852	0	0	0.0851	0.1784	0.4586	0	0	0.1901	0	0	0.72	0.9325
GCF_000458935.1_Esch_coli_HVH_194_4-2356805_V1_genomic	B2	144	O16	H6	O16:H6	0.2795	0.0112	0	0	0	0	0	0	0	0	0	0	0	0	0	0	0	0	0	0	0	0	0	0.2482	0.4103	0.9623	0.8448	0.1835	0.182	0.1864	0.1882	0.1857	0	0	0	0.3327	0.8199	0.6444	0.5083	0.1901	0	0	0.9867	0.9075
GCF_000458955.1_Esch_coli_HVH_195_3-7155360_V1_genomic	B1	1248	-	H21	-:H21	0.1707	0.0123	0.0359	0	0	0	0	0	0	0	0	0	0	0	0	0	0	0	0	0	0	0	0	0.2482	0.0363	0.2144	0.0682	0.1808	0.1804	0.1832	0.1839	0.1852	0.096	0	0	0.179	0.0779	0	0	0.1901	0	0	0.3133	0
GCF_000458975.1_Esch_coli_HVH_196_4-4530470_V1_genomic	B2	421	O1	H7	O1:H7	0.1569	0.0117	0.0355	0	0	0	0	0	0	0	0	0	0	0	0	0	0	0	0	0	0	0	0	0.2482	0.4099	0.9601	0.6228	0.1835	0.182	0.1864	0.1882	0.1857	0	0.0365	0	0.1784	0.8724	0	0	0.1901	0	0	0.72	0.8928
GCF_000458995.1_Esch_coli_HVH_197_4-4466217_V1_genomic	B2	12	O4	H5	O4:H5	0.561	0.157	0	0	0	0	0	0	0	0	0	0	0	0	0	0	0	0	0	0	0	0	0	0.2482	0.411	0.9615	0.8802	0.1825	0.1809	0.1853	0.1866	0.1852	0	0.1512	0	0.3171	0.8866	0	0.2175	0.1901	0	1	0.3133	0.9148
GCF_000459015.1_Esch_coli_HVH_198_4-3206106_V1_genomic	B2	363	O46	H31	O46:H31	0.1569	0.0141	0	0	0	0	0	0	0	0	0	0	0	0	0	0	0	0	0	0	0	0	0	0.2482	0.4103	0.2144	0.0682	0.1835	0.182	0.1864	0.1876	0.1857	0	0	0.0851	0.1784	0.0584	0	0	0.1901	0	0	0.3133	0.9134
GCF_000459035.1_Esch_coli_HVH_199_4-5670322_V1_genomic	B2	95	O2/O50	H7	O2/O50:H7	0.1569	0.0117	0.0372	0	0	0	0	0	0	0	0	0	0	0	0	0	0	0	0	0	0	0	0	0.2482	0.4099	0.2493	0.6228	0.1835	0.182	0.1864	0.1882	0.1857	0	0	0	0.1784	0.4557	0	0	0.1901	0	0	0.72	0.9075
GCF_000459055.1_Esch_coli_HVH_200_4-4449924_V1_genomic	C	1480	O9	H17	O9:H17	0.1561	0.0486	0	0	0	0	0	0	0	0	0	0	0	0	0	0	0	0	0	0	0	0	0	0.2482	0.0365	0.2493	0.8782	0.1803	0.1809	0.1837	0.1844	0.1836	0.1006	0	0.083	0.179	0.9143	0	0.4125	0.1901	0	1	0.3133	0.8884
GCF_000459075.1_Esch_coli_HVH_201_4-4459431_V1_genomic	B2	95	O1	H7	O1:H7	0.1569	0.0117	0.0359	0	0	0	0	0	0	0	0	0	0	0	0	0	0	0	0	0	0	0	0	0.2444	0.2634	0.2493	0.6228	0.1835	0.182	0.1864	0.1882	0.1857	0	0.0365	0	0.1784	0.4552	0	0	0.1974	0	0	0.72	0.8928
GCF_000459095.1_Esch_coli_HVH_202_4-3163997_V1_genomic	B2	131	O25	H4	O25:H4	0.3346	0.0146	0	0	0	0	0	0	0	0	0	0	0	0	0	0	0	0	0	0	0	0	0	0.2482	0.3657	0.9601	0	0.183	0.182	0.1869	0.1876	0.1863	0	0	0	0.3327	0.8695	0.6485	0.5083	0.1901	0.1751	0	0.72	0.9075
GCF_000459115.1_Esch_coli_HVH_203_4-3126218_V1_genomic	B2	95	O1	H7	O1:H7	0.1569	0.0117	0.0372	0	0	0	0	0	0	0	0	0	0	0	0	0	0	0	0	0	0	0	0	0.2482	0.4099	0.2493	0.6228	0.1835	0.182	0.1864	0.1882	0.1857	0	0.0365	0	0.1784	0.4552	0	0	0.1901	0	0	0.72	0.9148
GCF_000459135.1_Esch_coli_HVH_204_4-3112802_V1_genomic	B2	73	-	H1	-:H1	0.2382	0.1838	0	0	0	0	0	0	0	0	0	0	0	0	0	0	0	0	0	0	0	0	0	0.2482	0.4088	0.2144	0.8802	0.1835	0.182	0.1864	0.1876	0.1857	0	0	0	0.3288	0.0594	0	0	0.1901	0	0	0.3133	0
GCF_000459155.1_Esch_coli_HVH_205_4-3094677_V1_genomic	B2	131	O25	H4	O25:H4	0.3346	0.0184	0.0362	0	0	0	0	0	0	0	0	0	0	0	0	0	0	0	0	0	0	0	0	0.2482	0.3665	0.9601	0	0.183	0.182	0.1875	0.1882	0.1863	0	0.1446	0	0.2276	0.8715	0	0	0.1901	0.1751	0	0.72	0.9178
GCF_000459175.1_Esch_coli_HVH_206_4-3128229_V1_genomic	D	69	O77/O17/O44/O106	H18	O77/O17/O44/O106:H18	0.1707	0.0135	0.0383	0	0	0	0	0	0	0	0	0	0	0	0	0	0	0	0	0	0	0	0	0.2482	0.3657	0.963	0.0642	0.1803	0.1793	0.1843	0.1839	0.183	0	0.0326	0	0.1805	0.9562	0	0	0.1901	0	0.8391	0.72	0
GCF_000459195.1_Esch_coli_HVH_207_4-3113221_V1_genomic	B2	73	O120	H31	O120:H31	0.1569	0.164	0.0347	0	0	0	0	0	0	0	0	0	0	0	0	0	0	0	0	0	0	0	0	0.2482	0.502	0.213	0.8802	0.1835	0.182	0.1864	0.1876	0.1857	0	0	0	0.1784	0.8632	0	0	0.2	0	1	0.72	0
GCF_000459215.1_Esch_coli_HVH_208_4-3112292_V1_genomic	D	69	O77/O17/O44/O106/O73	H18	O77/O17/O44/O106/O73:H18	0.1707	0.0135	0.0383	0	0	0	0	0	0	0	0	0	0	0	0	0	0	0	0	0	0	0	0	0.2482	0.3657	0.963	0.0642	0.1803	0.1793	0.1843	0.1839	0.183	0	0.0326	0	0.1805	0.9562	0	0	0.1901	0	0.8391	0.72	0.9001
GCF_000459235.1_Esch_coli_HVH_209_4-3062651_V1_genomic	A	43	O6	H10	O6:H10	0.1561	0.014	0	0	0	0	0	0	0	0	0	0	0	0	0	0	0	0	0	0	0	0	0	0.2482	0.0365	0.2144	0	0.1803	0.1804	0.1843	0.1839	0.1836	0	0	0	0.179	0.9567	0	0	0.1901	0	0	0.3133	0
GCF_000459255.1_Esch_coli_HVH_210_4-3042480_V1_genomic	B2	95	O2/O50	H7	O2/O50:H7	0.1569	0.0117	0.0372	0	0	0	0	0	0	0	0	0	0	0	0	0	0	0	0	0	0	0	0	0.2482	0.4099	0.2493	0.6228	0.1835	0.182	0.1864	0.1882	0.1857	0	0	0	0.1784	0.4557	0	0	0.1901	0	0	0.72	0.9075
GCF_000459275.1_Esch_coli_HVH_211_4-3041891_V1_genomic	B2	95	O1	H7	O1:H7	0.1569	0.0117	0.0372	0	0	0	0	0	0	0	0	0	0	0	0	0	0	0	0	0	0	0	0	0.2482	0.4099	0.2493	0.6228	0.1835	0.182	0.1864	0.1882	0.1857	0	0.0365	0	0.1784	0.4557	0	0	0.1901	0	0	0.72	0.9148
GCF_000459295.1_Esch_coli_HVH_212_3-9305343_V1_genomic	B2	73	O6	H1	O6:H1	0.1569	0.1845	0	0	0	0	0	0	0	0	0	0	0	0	0	0	0	0	0	0	0	0	0	0.2482	0.502	0.9601	0.8841	0.1819	0.1804	0.1848	0.1866	0.1846	0	0	0.0931	0.1784	0.8627	0	0	0.1901	0	1	0.72	0.8811
GCF_000459315.1_Esch_coli_HVH_213_4-3042928_V1_genomic	B2	404	O75	H5	O75:H5	0.3543	0.0116	0	0	0	0	0	0	0	0	0	0	0	0	0	0	0	0	0	0	0	0	0	0.2482	0.3665	0.9601	0.0695	0.183	0.1814	0.1875	0.1871	0.1863	0.48	0.0322	0	0.2062	0.8715	0	0.5248	0.1901	0	0	0.72	0.9075
GCF_000459335.1_Esch_coli_HVH_215_4-3008371_V1_genomic	D	69	O77/O17/O44/O106/O73	-	O77/O17/O44/O106/O73:-	0.1707	0.0135	0.0383	0	0	0	0	0	0	0	0	0	0	0	0	0	0	0	0	0	0	0	0	0.2482	0.0387	0.2158	0.0642	0.1803	0.1793	0.1843	0.1839	0.183	0	0.0326	0	0.1805	0.9562	0	0	0.1901	0	0.8391	0.72	0.9001
GCF_000459355.1_Esch_coli_HVH_216_4-3042952_V1_genomic	B2	73	O2/O50	H1	O2/O50:H1	0.1569	0.1437	0	0	0	0	0	0	0	0	0	0	0	0	0	0	0	0	0	0	0	0	0	0.2482	0.502	0.9601	0.8802	0.1819	0.1804	0.1848	0.1866	0.1846	0	0.154	0	0.1784	0.8744	0	0	0.1901	0	1	0.72	0.9266
GCF_000459375.1_Esch_coli_HVH_217_4-1022806_V1_genomic	B2	95	O45	H7	O45:H7	0.1569	0.0117	0.0372	0	0	0	0	0	0	0	0	0	0	0	0	0	0	0	0	0	0	0	0	0.2482	0.4099	0.2493	0.6228	0.1835	0.182	0.1864	0.1882	0.1857	0	0.0365	0	0.1784	0.4572	0	0	0.1901	0	0	0.72	0.8928
GCF_000459395.1_Esch_coli_HVH_218_4-4500903_V1_genomic	B2	73	O6	H1	O6:H1	0.1569	0.1846	0	0	0	0	0	0	0	0	0	0	0	0	0	0	0	0	0	0	0	0	0	0.2482	0.502	0.9601	0.8841	0.1819	0.1804	0.1848	0.1866	0.1846	0	0	0	0.1784	0.8715	0	0	0.1901	0	1	0.72	0
GCF_000459415.1_Esch_coli_HVH_220_4-5876842_V1_genomic	B2	73	O6	H1	O6:H1	0.1569	0.12	0	0	0	0	0	0	0	0	0	0	0	0	0	0	0	0	0	0	0	0	0	0.2482	0.502	0.9601	0.8841	0.1819	0.1804	0.1848	0.1866	0.1846	0	0	0	0.1784	0.8666	0	0	0.1901	0	1	0.72	0
GCF_000459435.1_Esch_coli_HVH_221_4-3136817_V1_genomic	A	398	O8/O155	H20	O8/O155:H20	0.1561	0.0131	0	0	0	0	0	0	0	0	0	0	0	0	0	0	0	0	0	0	0	0	0	0.2482	0.0358	0.2144	0.0635	0.1604	0.156	0.1559	0.1575	0.16	0	0	0	0.179	0.1013	0	0	0.1901	0	0	0.3133	0
GCF_000459455.1_Esch_coli_HVH_222_4-2977443_V1_genomic	B2	95	O2/O50	H4	O2/O50:H4	0.1569	0.0139	0.0372	0	0	0	0	0	0	0	0	0	0	0	0	0	0	0	0	0	0	0	0	0.2482	0.4099	0.2493	0.6228	0.1835	0.182	0.1864	0.1882	0.1857	0	0.0365	0	0.1784	0.9625	0	0	0.1901	0	0	0.72	0.9148
GCF_000459475.1_Esch_coli_HVH_223_4-2976528_V1_genomic	D	69	O11	H18	O11:H18	0.1707	0.0135	0.0383	0	0	0	0	0	0	0	0	0	0	0	0	0	0	0	0	0	0	0	0	0.2482	0.3657	0.963	0.0642	0.1803	0.1793	0.1843	0.1839	0.183	0	0.1502	0	0.1805	0.9562	0	0	0.1901	0	0.8391	0.72	0.9001
GCF_000459495.1_Esch_coli_HVH_225_4-1273116_V1_genomic	B2	-	O75	H5	O75:H5	0.3543	0.1381	0	0	0	0	0	0	0	0	0	0	0	0	0	0	0	0	0	0	0	0	0	0.2482	0.411	0.9615	0.6424	0.183	0.1814	0.1875	0.1871	0.1863	0	0.0322	0	0.2062	0.9479	0	0	0.1901	0	1	0.72	0
GCF_000459515.1_Esch_coli_HVH_227_4-2277670_V1_genomic	B2	73	O6	H1	O6:H1	0.1569	0.1259	0.0401	0	0	0	0	0	0	0	0	0	0	0	0	0	0	0	0	0	0	0	0	0.2482	0.502	0.25	0.8841	0.1814	0.1798	0.1843	0.1855	0.1841	0	0	0	0.1784	0.8637	0	0	0.1901	0	1	0.72	0
GCF_000459535.1_Esch_coli_HVH_228_4-7787030_V1_genomic	B2	12	O4	H5	O4:H5	0.1569	0.2126	0	0	0	0	0	0	0	0	0	0	0	0	0	0	0	0	0	0	0	0	0	0.2482	0.411	0.2158	0.8782	0.1835	0.182	0.1864	0.1876	0.1857	0	0.0358	0	0.1784	0.8754	0	0	0.1901	0	1	0.72	0
GCF_000459555.1_Esch_coli_KOEGE_3_4a_V1_genomic	A	542	O109	H45	O109:H45	0.1707	0.0112	0	0	0	0	0	0	0	0	0	0	0	0	0	0	0	0	0	0	0	0	0	0.2482	0.0356	0.2144	0.065	0.1803	0.1804	0.1843	0.1839	0.1836	0.0985	0	0	0.179	0.0798	0	0	0.1901	0	0	0.3133	0
GCF_000459575.1_Esch_coli_KOEGE_7_16a_V1_genomic	A	93	O15	H17	O15:H17	0.1699	0.0103	0	0	0	0	0	0	0	0	0	0	0	0	0	0	0	0	0	0	0	0	0	0.2482	0.0363	0.2172	0.8762	0.1814	0.1809	0.1853	0.1855	0.1846	0	0.1549	0	0.179	0.9576	0	0	0.1901	0	0	0.3133	0
GCF_000459595.1_Esch_coli_KOEGE_10_25a_V1_genomic	B2	703	O16	H6	O16:H6	0.561	0.0112	0	0	0	0	0	0	0	0	0	0	0	0	0	0	0	0	0	0	0	0	0	0.2482	0.4103	0.9608	0.6424	0.1835	0.182	0.1864	0.1882	0.1857	0	0	0	0.3171	0.6227	0	0.2086	0.1901	0	0	0.9867	0.8811
GCF_000459615.1_Esch_coli_KOEGE_30_63a_V1_genomic	B2	127	O6	H31	O6:H31	0.4449	0.1804	0	0	0	0	0	0	0	0	0	0	0	0	0	0	0	0	0	0	0	0	0	0.2482	0.411	0.2144	0.8762	0.1819	0.1814	0.1848	0.186	0.1846	0.1089	0	0	0.323	0.9129	0	0	0.1901	0	0	0.72	0
GCF_000459635.1_Esch_coli_KOEGE_32_66a_V1_genomic	B2	95	O2/O50	H4	O2/O50:H4	0.1569	0.0132	0.0372	0	0	0	0	0	0	0	0	0	0	0	0	0	0	0	0	0	0	0	0	0.2482	0.4099	0.2493	0.6228	0.1835	0.182	0.1864	0.1882	0.1857	0	0.1502	0	0.1784	0.9552	0	0	0.1901	0	0	0.72	0.9148
GCF_000459655.1_Esch_coli_KOEGE_33_68a_V1_genomic	B1	58	O9	H12	O9:H12	0.1561	0.0103	0.0362	0	0.161	0	0	0	0	0	0	0	0	0	0	0	0	0	0	0	0	0	0	0.2482	0.0368	0.2144	0.0621	0.1808	0.1804	0.1848	0.1844	0.1841	0.0985	0.1502	0	0.179	0.9533	0	0	0.1901	0	0	0.3133	0.9134
GCF_000459675.1_Esch_coli_KOEGE_40_102a_V1_genomic	A	93	O5	H10	O5:H10	0.1561	0.0103	0	0	0	0	0	0	0	0	0	0	0	0	0	0	0	0	0	0	0	0	0	0.2482	0.0365	0.2144	0.8762	0.1814	0.1809	0.1853	0.1855	0.1846	0	0	0	0.179	0.0789	0	0	0.1901	0	0	0.3133	0.8928
GCF_000459695.1_Esch_coli_KOEGE_43_105a_V1_genomic	B2	73	O6	H1	O6:H1	0.1569	0.2131	0	0	0	0	0	0	0	0	0	0	0	0	0	0	0	0	0	0	0	0	0	0.2482	0.502	0.2144	0.8802	0.1835	0.182	0.1864	0.1876	0.1857	0	0	0	0.1784	0.8632	0	0	0.1901	0	1	0.72	0
GCF_000459715.1_Esch_coli_KOEGE_44_106a_V1_genomic	B2	2013	O6	H1	O6:H1	0.1569	0.1817	0	0	0	0	0	0	0	0	0	0	0	0	0	0	0	0	0	0	0	0	0	0.2482	0.5013	0.2144	0.8802	0.1835	0.182	0.1864	0.1876	0.1857	0	0	0	0.1784	0.8632	0	0	0.1901	0	1	0.72	0
GCF_000459735.1_Esch_coli_KOEGE_56_169a_V1_genomic	B2	80	O75	H7	O75:H7	0.1569	0.858	0	0	0	0	0	0	0	0	0	0	0	0	0	0	0	0	0	0	0	0	0	0.2482	0.502	0.2137	0.8841	0.1835	0.182	0.1864	0.1876	0.1857	0	0	0	0.1784	0.4523	0	0	0.1901	0	0	0.3133	0.8884
GCF_000459755.1_Esch_coli_KOEGE_58_171a_V1_genomic	B2	127	O6	H31	O6:H31	0.2382	0.187	0	0	0	0	0	0	0	0	0	0	0	0	0	0	0	0	0	0	0	0	0	0.2482	0.411	0.2158	0.8841	0.1819	0.1814	0.1848	0.186	0.1846	0.1089	0	0	0.3288	0.9138	0	0	0.1901	0	0	0.72	0
GCF_000459775.1_Esch_coli_KOEGE_61_174a_V1_genomic	B2	5369	O6	H1	O6:H1	0.1569	0.1858	0	0	0	0	0	0	0	0	0	0	0	0	0	0	0	0	0	0	0	0	0	0.2482	0.502	0.2144	0.8802	0.1835	0.182	0.1864	0.1876	0.1857	0	0	0	0.1784	0.8632	0	0	0.1901	0	1	0.72	0
GCF_000459795.1_Esch_coli_KOEGE_62_175a_V1_genomic	D	69	O77/O17/O44/O106/O73	H18	O77/O17/O44/O106/O73:H18	0.1707	0.0135	0.0383	0	0	0	0	0	0	0	0	0	0	0	0	0	0	0	0	0	0	0	0	0.2482	0.3657	0.963	0.0642	0.1803	0.1793	0.1843	0.1839	0.183	0	0.1502	0	0.1805	0.9562	0	0	0.1901	0	0.8391	0.72	0.9001
GCF_000459815.1_Esch_coli_KOEGE_68_182a_V1_genomic	D	69	O77/O17/O44/O106/O73	H18	O77/O17/O44/O106/O73:H18	0.1555	0.0135	0.0383	0	0	0	0	0	0	0	0	0	0	0	0	0	0	0	0	0	0	0	0	0.2482	0.0387	0.2158	0.0682	0.1803	0.1793	0.1843	0.1839	0.183	0	0.0326	0	0.1805	0.2838	0	0	0.1901	0	0.8391	0.3133	0
GCF_000459835.1_Esch_coli_KOEGE_70_185a_V1_genomic	B2	127	O6	H31	O6:H31	0.1569	0.1471	0	0	0	0	0	0	0	0	0	0	0	0	0	0	0	0	0	0	0	0	0	0.2482	0.411	0.2144	0.8802	0.1819	0.1814	0.1848	0.186	0.1846	0	0	0	0.1784	0.9129	0	0	0.1901	0	0	0.72	0.9075
GCF_000459855.1_Esch_coli_KOEGE_71_186a_V1_genomic	U/cryptic	5371	O10	-	O10:-	0.3346	0.0158	0.0369	0	0	0	0	0	0	0	0	0	0	0	0	0	0	0	0	0	0	0	0	0.2424	0.3381	0.2158	0.0695	0.1846	0.183	0.1837	0.1849	0.1841	0	0.0332	0.087	0.2257	0.057	0	0	0.1901	0.1822	0	0.3133	0
GCF_000459875.1_Esch_coli_KOEGE_73_195a_V1_genomic	D	69	O77/O17/O44/O106/O73	H18	O77/O17/O44/O106/O73:H18	0.1707	0.0135	0.0383	0	0	0	0	0	0	0	0	0	0	0	0	0	0	0	0	0	0	0	0	0.2482	0.3657	0.963	0.0642	0.1803	0.1793	0.1843	0.1839	0.183	0	0.1502	0	0.1805	0.9562	0	0	0.1901	0	0.8391	0.72	0.9001
GCF_000459895.1_Esch_coli_KOEGE_77_202a_V1_genomic	D	405	O102	H6	O102:H6	0.1561	0.0122	0.0355	0	0	0	0	0	0	0	0	0	0	0	0	0	0	0	0	0	0	0	0	0.2482	0.3665	0.9587	0.0666	0.1814	0.182	0.1853	0.186	0.1846	0	0	0	0.1776	0.8851	0	0	0.1901	0	0	0.3133	0.9001
GCF_000459915.1_Esch_coli_KOEGE_118_317a_V1_genomic	D	1670	O23	H45	O23:H45	0.1561	0.0147	0	0	0	0	0	0	0	0	0	0	0	0	0	0	0	0	0	0	0	0	0	0.2482	0.0366	0.2165	0.6857	0.1825	0.1814	0.1859	0.1855	0.1857	0	0.0329	0	0.1761	0.9133	0	0	0.1901	0	0	0.3133	0
GCF_000459935.1_Esch_coli_KOEGE_131_358a_V1_genomic	C	410	O8	H27	O8:H27	0.1561	0.9778	0.0383	0	0	0	0	0	0	0	0	0	0	0	0	0	0	0	0	0	0	0	0	0.2482	0.9665	0.9623	0	0.1803	0.1809	0.1837	0.1844	0.1836	0.1006	0.1549	0	0.179	0.9659	0	0	0.1901	0	0	0.3133	0.9134
GCF_000459955.1_Esch_coli_UMEA_3014-1_V1_genomic	B2	73	O2	H1	O2:H1	0.1569	0.1846	0	0	0	0	0	0	0	0	0	0	0	0	0	0	0	0	0	0	0	0	0	0.2482	0.502	0.2144	0.0682	0.1835	0.182	0.1864	0.1876	0.1857	0	0	0	0.1784	0.8637	0	0	0.1901	0	1	0.72	0
GCF_000459975.1_Esch_coli_UMEA_3022-1_V1_genomic	B2	127	O6	H31	O6:H31	0.2736	0.1857	0	0	0	0	0	0	0	0	0	0	0	0	0	0	0	0	0	0	0	0	0	0.2482	0.4203	0.2137	0.8802	0.1819	0.1814	0.1848	0.186	0.1846	0	0	0	0.2043	0.9104	0	0	0.1901	0	1	0.72	0
GCF_000459995.1_Esch_coli_UMEA_3033-1_V1_genomic	D	38	O86	H18	O86:H18	0.561	0.015	0	0	0	0	0	0	0	0	0	0	0	0	0	0	0	0	0	0	0	0	0	0.2482	0.0567	0.2158	0.8723	0.1825	0.1814	0.1859	0.1855	0.1857	0	0.0336	0	0.3171	0.4533	0	0.5512	0.1901	0	0	0.72	0.9985
GCF_000460015.1_Esch_coli_UMEA_3041-1_V1_genomic	B2	95	O2/O50	H4	O2/O50:H4	0.1569	0.0132	0.0372	0	0	0	0	0	0	0	0	0	0	0	0	0	0	0	0	0	0	0	0	0.2482	0.4099	0.2493	0.6228	0.1835	0.182	0.1864	0.1882	0.1857	0	0.1549	0	0.1784	0.9552	0	0	0.1901	0	0	0.72	0.9148
GCF_000460035.1_Esch_coli_UMEA_3052-1_V1_genomic	A	1823	O40	H12	O40:H12	0.1561	0.0195	0.0369	0	0	0	0	0	0	0	0	0	0	0	0	0	0	0	0	0	0	0	0	0.2482	0.0365	0.2115	0.0635	0.1604	0.157	0.1559	0.1581	0.1583	0.0985	0	0	0.179	0.4547	0	0	0.1901	0	1	0.3133	0
GCF_000460055.1_Esch_coli_UMEA_3053-1_V1_genomic	B2	537	O75	H5	O75:H5	0.3543	0.1363	0.0337	0	0	0	0	0	0	0	0	0	0	0	0	0	0	0	0	0	0	0	0	0.2482	0.502	0.2144	0.9116	0.183	0.1814	0.1859	0.1876	0.1852	0	0.0322	0	0.2062	0.8632	0	0	0.1901	0	1	0.3133	0
GCF_000460075.1_Esch_coli_UMEA_3065-1_V1_genomic	B1	200	O126	H27	O126:H27	0.1561	0.0116	0.0351	0	0	0	0	0	0	0	0	0	0	0	0	0	0	0	0	0	0	0	0	0.2482	0.4947	0.9608	0.6346	0.1803	0.1804	0.1837	0.1849	0.1836	0.096	0.1502	0	0.179	0.8754	0	0	0.1901	0	0	0.3133	0
GCF_000460095.1_Esch_coli_UMEA_3087-1_V1_genomic	B2	1663	O6	H1	O6:H1	0.2382	0.2128	0.0347	0	0	0	0	0	0	0	0	0	0	0	0	0	0	0	0	0	0	0	0	0.2482	0.502	0.2144	0.8802	0.1835	0.182	0.1864	0.1876	0.1857	0	0	0	0.3288	0.8632	0	0	0.1901	0	1	0.72	0
GCF_000460115.1_Esch_coli_UMEA_3088-1_V1_genomic	B2	1057	O75	H5	O75:H5	0.3543	0.1795	0	0	0	0	0	0	0	0	0	0	0	0	0	0	0	0	0	0	0	0	0	0.2482	0.411	0.9615	0.6424	0.183	0.1814	0.1875	0.1871	0.1863	0	0.0322	0	0.2062	0.8666	0	0	0.1901	0	1	0.72	0
GCF_000460135.1_Esch_coli_UMEA_3097-1_V1_genomic	B2	127	O6	H31	O6:H31	0.2736	0.1857	0	0	0	0	0	0	0	0	0	0	0	0	0	0	0	0	0	0	0	0	0	0.2482	0.9669	0.2137	0.8802	0.1819	0.1814	0.1848	0.186	0.1846	0	0.1549	0	0.2043	0.9104	0	0	0.1901	0	1	0.72	0
GCF_000460155.1_Esch_coli_UMEA_3108-1_V1_genomic	B2	5317	-	H5	-:H5	0.3346	0.0141	0.0369	0	0	0	0	0	0	0	0	0	0	0	0	0	0	0	0	0	0	0	0	0.2482	0.337	0.2144	0.0703	0.1825	0.183	0.1859	0.186	0.1868	0	0.154	0	0.2276	0.0604	0	0	0.1901	0	0	0.3133	0.1483
GCF_000460175.1_Esch_coli_UMEA_3113-1_V1_genomic	B2	127	O6	H31	O6:H31	0.2382	0.1877	0	0	0	0	0	0	0	0	0	0	0	0	0	0	0	0	0	0	0	0	0	0.2482	0.411	0.2158	0.8802	0.2196	0.2101	0.2159	0.2242	0.2238	0.1089	0	0	0.3288	0.9129	0	0	0.1901	0	0	0.72	0
GCF_000460195.1_Esch_coli_UMEA_3117-1_V1_genomic	U	420	O46	H31	O46:H31	0.1569	0.011	0	0	0	0	0	0	0	0	0	0	0	0	0	0	0	0	0	0	0	0	0	0.2482	0.4103	0.2144	0.0642	0.1835	0.182	0.1864	0.1876	0.1857	0	0	0	0.1784	0.0584	0	0	0.1901	0	0	0.72	0.9075
GCF_000460215.1_Esch_coli_UMEA_3121-1_V1_genomic	B2	73	O6	H1	O6:H1	0.2382	0.1387	0.0401	0	0	0	0	0	0	0	0	0	0	0	0	0	0	0	0	0	0	0	0	0.2482	0.502	0.2144	0.8802	0.1819	0.1804	0.1848	0.1866	0.1846	0	0	0	0.3288	0.8671	0	0	0.1901	0	1	0.72	0
GCF_000460235.1_Esch_coli_UMEA_3122-1_V1_genomic	B2	550	O75	H5	O75:H5	0.3543	0.0116	0.0355	0	0	0	0	0	0	0	0	0	0	0	0	0	0	0	0	0	0	0	0	0.2482	0.411	0.9601	0.0674	0.183	0.1814	0.1859	0.1876	0.1852	0.5569	0.0322	0	0.2062	0.8715	0	0.5347	0.1901	0	0	0.72	0.9163
GCF_000460255.1_Esch_coli_UMEA_3124-1_V1_genomic	E	1011	O15	H45	O15:H45	0.1593	0.0609	0.0362	0	0	0	0	0	0	0	0	0	0	0	0	0	0	0	0	0	0	0	0	0.2482	0.5046	0.2165	0.0658	0.1803	0.1809	0.1843	0.1855	0.1836	0	0	0	0.1805	0.0993	0	0	0.1901	0	0.8448	0.3133	0
GCF_000460275.1_Esch_coli_UMEA_3139-1_V1_genomic	A	10	O132	H2	O132:H2	0.1561	0.0153	0	0	0	0	0	0	0	0	0	0	0	0	0	0	0	0	0	0	0	0	0	0.2482	0.9669	0.9623	0.6228	0.1803	0.1804	0.1843	0.1839	0.1836	0	0.1549	0	0.179	0.1018	0	0	0.1901	0	0	0.9867	0
GCF_000460295.1_Esch_coli_UMEA_3140-1_V1_genomic	B2	95	O2/O50	H4	O2/O50:H4	0.1569	0.0132	0.0372	0	0	0	0	0	0	0	0	0	0	0	0	0	0	0	0	0	0	0	0	0.2482	0.4099	0.2493	0.6228	0.1835	0.182	0.1864	0.1882	0.1857	0	0.0365	0	0.1784	0.9552	0	0	0.1901	0	0	0.72	0.9148
GCF_000460315.1_Esch_coli_UMEA_3144-1_V1_genomic	D	393	O15	H1	O15:H1	0.1707	0.0172	0	0	0	0	0	0	0	0	0	0	0	0	0	0	0	0	0	0	0	0	0	0.2482	0.3657	0.963	0.6287	0.1819	0.1814	0.1859	0.186	0.1852	0	0.0326	0	0.1805	0.9679	0	0	0.1901	0	0	0.3133	0
GCF_000460335.1_Esch_coli_UMEA_3150-1_V1_genomic	A	10	O100	H30	O100:H30	0.1561	0.012	0.0391	0	0	0	0	0	0	0	0	0	0	0	0	0	0	0	0	0	0	0	0	0.2482	0.0365	0.2144	0.0688	0.1803	0.1804	0.1843	0.1839	0.1836	0	0	0	0.179	0.1018	0	0	0.1901	0	0	0.3133	0.9325
GCF_000460355.1_Esch_coli_UMEA_3151-1_V1_genomic	A	746	O143	H19	O143:H19	0.1561	0.0116	0.0408	0	0	0	0	0	0	0	0	0	0	0	0	0	0	0	0	0	0	0	0	0.2482	0.0365	0.963	0.6424	0.1798	0.1804	0.1837	0.1839	0.183	0	0	0	0.179	0.8705	0	0	0.1901	0	0	0.3133	0.9985
GCF_000460375.1_Esch_coli_UMEA_3152-1_V1_genomic	B2	722	O145	H34	O145:H34	0.1569	0.0116	0.9429	0	0	0	0	0	0	0	0	0	0	0	0	0	0	0	0	0	0	0	0	0.2482	0.3348	0.2144	0.065	0.8375	0.817	0.8157	0.8215	0.8513	0	0.0347	0	0.1784	0.0623	0	0	0.1901	0	0	0.3133	0
GCF_000460395.1_Esch_coli_UMEA_3155-1_V1_genomic	B2	1851	O19	H4	O19:H4	0.3327	0.0142	0.0387	0.1821	0	0.1847	0.1851	0.1851	0.1763	0.1863	0	0	0	0	0	0	0	0	0	0	0	0	0	0.2482	0.411	0.1553	0.0642	0.183	0.182	0.1869	0.1876	0.1857	0	0.1643	0	0.2451	0.0594	0	0	0.1901	0.1751	0	0.72	0
GCF_000460415.1_Esch_coli_UMEA_3159-1_V1_genomic	B2	73	O6	H1	O6:H1	0.1569	0.1715	0	0	0	0	0	0	0	0	0	0	0	0	0	0	0	0	0	0	0	0	0	0.2482	0.502	0.2144	0.8841	0.1814	0.1793	0.1837	0.1855	0.1836	0	0.154	0	0.1784	0.8637	0	0	0.1901	0	1	0.72	0
GCF_000460435.1_Esch_coli_UMEA_3160-1_V1_genomic	B2	372	O83	H31	O83:H31	0.1569	0.1814	0	0	0	0	0	0	0	0	0	0	0	0	0	0	0	0	0	0	0	0	0	0.2482	0.411	0.2137	0.8802	0.1835	0.182	0.1864	0.1876	0.1857	0	0.0347	0.084	0.1784	0.8637	0	0	0.1901	0	1	0.72	0
GCF_000460455.1_Esch_coli_UMEA_3161-1_V1_genomic	B2	968	O2	H1	O2:H1	0.1569	0.1846	0.0355	0	0	0	0	0	0	0	0	0	0	0	0	0	0	0	0	0	0	0	0	0.2482	0.502	0.963	0.8802	0.1835	0.182	0.1864	0.1876	0.1857	0.1089	0	0	0.1784	0.8905	0	0	0.1901	0	1	0.72	0
GCF_000460475.1_Esch_coli_UMEA_3162-1_V1_genomic	B2	5407	O45	H7	O45:H7	0.1569	0.0117	0.0372	0	0	0	0	0	0	0	0	0	0	0	0	0	0	0	0	0	0	0	0	0.2482	0.4099	0.2493	0.6228	0.1835	0.182	0.1864	0.1882	0.1857	0	0.154	0	0.1784	0.4572	0	0	0.1901	0	0	0.72	0.9148
GCF_000460495.1_Esch_coli_UMEA_3163-1_V1_genomic	D	38	O1	H15	O1:H15	0.1561	0.0149	0	0	0	0	0	0	0	0	0	0	0	0	0	0	0	0	0	0	0	0	0	0.2482	0.0372	0.2158	0.0658	0.1825	0.1814	0.1859	0.1855	0.1857	0	0.0336	0	0.1805	0.4523	0	0	0.1901	0	0	0.3133	0
GCF_000460515.1_Esch_coli_UMEA_3172-1_V1_genomic	B2	73	O6	H1	O6:H1	0.561	0.1848	0	0	0	0	0	0	0	0	0	0	0	0	0	0	0	0	0	0	0	0	0	0.2482	0.502	0.9601	0.0642	0.1819	0.1804	0.1848	0.1866	0.1846	0	0	0	0.3171	0.8715	0	0.2086	0.1901	0	1	0.72	0.9016
GCF_000460535.1_Esch_coli_UMEA_3173-1_V1_genomic	B2	73	O25	H1	O25:H1	0.1569	0.1265	0	0	0	0	0	0	0	0	0	0	0	0	0	0	0	0	0	0	0	0	0	0.2482	0.5013	0.9601	0.8802	0.1835	0.182	0.1864	0.1876	0.1857	0	0	0	0.1784	0.8715	0	0	0.1901	0	1	0.72	0
GCF_000460555.1_Esch_coli_UMEA_3174-1_V1_genomic	A	10	O12	H4	O12:H4	0.1561	0.0153	0.0366	0	0	0	0	0	0	0	0	0	0	0	0	0	0	0	0	0	0	0	0	0.2482	0.3669	0.9623	0.0682	0.1792	0.1798	0.1832	0.1833	0.1825	0	0.1465	0	0.179	0.6855	0	0	0.1901	0	0	0.72	0
GCF_000460575.1_Esch_coli_UMEA_3175-1_V1_genomic	B2	73	O6	H1	O6:H1	0.1569	0.1846	0	0	0	0	0	0	0	0	0	0	0	0	0	0	0	0	0	0	0	0	0	0.2482	0.502	0.9601	0.8841	0.1819	0.1804	0.1848	0.1866	0.1846	0	0	0	0.1784	0.8637	0	0	0.1901	0	1	0.72	0
GCF_000460595.1_Esch_coli_UMEA_3176-1_V1_genomic	B1	336	-	H16	-:H16	0.1561	0.0118	0.0369	0	0	0	0	0	0	0	0	0	0	0	0	0	0	0	0	0	0	0	0	0.2482	0.0368	0.2144	0.0688	0.1792	0.1788	0.1826	0.1839	0.1825	0.0985	0	0	0.179	0.9523	0	0	0.9276	0.6509	0	0.3133	0.8767
GCF_000460615.1_Esch_coli_UMEA_3178-1_V1_genomic	B2	73	O22	H1	O22:H1	0.1569	0.106	0.0369	0	0	0	0	0	0	0	0	0	0	0	0	0	0	0	0	0	0	0	0	0.2482	0.5009	0.2144	0.8841	0.1835	0.182	0.1864	0.1876	0.1857	0	0	0	0.1784	0.5463	0	0	0.1901	0	1	0.72	0
GCF_000460635.1_Esch_coli_UMEA_3180-1_V1_genomic	A	10	O3	H2	O3:H2	0.315	0.0153	0.0362	0	0	0	0	0	0	0	0	0	0	0	0	0	0	0	0	0	0	0	0	0.2482	0.495	0.963	0.0642	0.1803	0.1804	0.1843	0.1839	0.1836	0.48	0	0	0.9864	0.9085	0.9623	0.5347	0.1901	0	0	0.9689	0
GCF_000460655.1_Esch_coli_UMEA_3185-1_V1_genomic	B2	12	O4	H5	O4:H5	0.1569	0.1549	0	0	0	0	0	0	0	0	0	0	0	0	0	0	0	0	0	0	0	0	0	0.2482	0.2372	0.2493	0.8782	0.1835	0.182	0.1864	0.1876	0.1857	0	0.0358	0	0.1784	0.8754	0	0	0.1901	0	1	0.72	0
GCF_000460675.1_Esch_coli_UMEA_3190-1_V1_genomic	F	59	O1	H7	O1:H7	0.1555	0.0127	0	0	0	0	0	0	0	0	0	0	0	0	0	0	0	0	0	0	0	0	0	0.2482	0.3661	0.9623	0.065	0.1787	0.1777	0.1816	0.1817	0.1814	0	0	0	0.1784	0.946	0	0	0.1901	0	0	0.72	0.9031
GCF_000460695.1_Esch_coli_UMEA_3193-1_V1_genomic	B2	12	O4	H5	O4:H5	0.1569	0.1573	0	0	0	0	0	0	0	0	0	0	0	0	0	0	0	0	0	0	0	0	0	0.2482	0.411	0.2158	0.8762	0.1835	0.182	0.1864	0.1876	0.1857	0	0.1521	0	0.1784	0.8622	0	0	0.1901	0	1	0.3133	0
GCF_000460715.1_Esch_coli_UMEA_3199-1_V1_genomic	A	10	-	H4	-:H4	0.1561	0.0153	0.038	0	0	0	0	0	0	0	0	0	0	0	0	0	0	0	0	0	0	0	0	0.2482	0.0365	0.2144	0.0635	0.1808	0.1804	0.1837	0.1849	0.1841	0	0	0	0.179	0.1018	0	0	0.1901	0	0	0.3133	0.9325
GCF_000460735.1_Esch_coli_UMEA_3200-1_V1_genomic	D	2	O77/O17/O44/O106/O73	H18	O77/O17/O44/O106/O73:H18	0.1555	0.0143	0.0309	0	0	0	0	0	0	0	0	0	0	0	0	0	0	0	0	0	0	0	0	0.2482	0.2184	0.2165	0.8959	0.1819	0.1814	0.1859	0.186	0.1852	0	0.154	0	0.1805	0.4513	0	0	0.1901	0	0.8391	0.3133	0.1483
GCF_000460755.1_Esch_coli_UMEA_3201-1_V1_genomic	B1	295	-	H16	-:H16	0.1561	0.0124	0.0383	0	0	0	0	0	0	0	0	0	0	0	0	0	0	0	0	0	0	0	0	0.2482	0.3602	0.9651	0.0682	0.1819	0.1814	0.1843	0.1849	0.1863	0.0985	0.1559	0	0.179	0.9533	0	0	0.1901	0	0	0.9867	0
GCF_000460775.1_Esch_coli_UMEA_3203-1_V1_genomic	B2	95	O1	H7	O1:H7	0.1569	0.0117	0	0	0	0	0	0	0	0	0	0	0	0	0	0	0	0	0	0	0	0	0	0.2482	0.4099	0.2493	0.6228	0.1835	0.182	0.1864	0.1882	0.1857	0	0.154	0	0.1784	0.4547	0	0	0.1901	0	0	0.72	0.9148
GCF_000460795.1_Esch_coli_UMEA_3206-1_V1_genomic	B2	95	O1	H7	O1:H7	0.1569	0.0117	0.0372	0	0	0	0	0	0	0	0	0	0	0	0	0	0	0	0	0	0	0	0	0.2482	0.4099	0.2493	0.6228	0.1835	0.182	0.1864	0.1882	0.1857	0	0.0365	0	0.1784	0.4552	0	0	0.1974	0	0	0.72	0.9148
GCF_000460815.1_Esch_coli_UMEA_3208-1_V1_genomic	B2	73	O25	H1	O25:H1	0.1569	0.1846	0.0362	0	0	0	0	0	0	0	0	0	0	0	0	0	0	0	0	0	0	0	0	0.2482	0.502	0.9601	0.8802	0.1835	0.182	0.1864	0.1876	0.1857	0	0	0	0.1784	0.8715	0	0	0.1901	0	0	0.72	0.8811
GCF_000460835.1_Esch_coli_UMEA_3212-1_V1_genomic	A	5423	O11	H4	O11:H4	0.1561	0.0141	0	0	0	0	0	0	0	0	0	0	0	0	0	0	0	0	0	0	0	0	0	0.2482	0.3661	0.9601	0.0666	0.1803	0.1804	0.1832	0.1839	0.1836	0.5662	0	0	0.179	0.9669	0	0.5347	0.1901	0	0	0.72	0.9163
GCF_000460855.1_Esch_coli_UMEA_3215-1_V1_genomic	B2	404	O75	H5	O75:H5	0.3543	0.0116	0	0	0	0	0	0	0	0	0	0	0	0	0	0	0	0	0	0	0	0	0	0.2482	0.3665	0.9601	0.0682	0.183	0.1814	0.1875	0.1871	0.1863	0.48	0.0322	0	0.2062	0.9479	0	0.5347	0.1901	0	0	0.72	0.9075
GCF_000460875.1_Esch_coli_UMEA_3216-1_V1_genomic	B2	73	O6	H1	O6:H1	0.1569	0.1845	0	0	0	0	0	0	0	0	0	0	0	0	0	0	0	0	0	0	0	0	0	0.2482	0.502	0.9601	0.0629	0.1819	0.1804	0.1848	0.1866	0.1846	0	0	0	0.1784	0.8729	0	0	0.1901	0	0	0.72	0.9075
GCF_000460895.1_Esch_coli_UMEA_3217-1_V1_genomic	B2	127	O6	H31	O6:H31	0.2736	0.1857	0	0	0	0	0	0	0	0	0	0	0	0	0	0	0	0	0	0	0	0	0	0.2482	0.4203	0.2137	0.8802	0.1819	0.1814	0.1848	0.186	0.1846	0.1089	0	0	0.2043	0.9104	0	0	0.1901	0	1	0.72	0
GCF_000460915.1_Esch_coli_UMEA_3220-1_V1_genomic	B2	73	O18	H1	O18:H1	0.1569	0.1273	0	0	0	0	0	0	0	0	0	0	0	0	0	0	0	0	0	0	0	0	0	0.2482	0.502	0.9601	0.8802	0.1819	0.1804	0.1848	0.1866	0.1846	0	0	0	0.1784	0.8715	0	0	0.1901	0	1	0.72	0
GCF_000460935.1_Esch_coli_UMEA_3221-1_V1_genomic	B2	80	O75	H7	O75:H7	0.1569	0.858	0	0	0	0	0	0	0	0	0	0	0	0	0	0	0	0	0	0	0	0	0	0.2482	0.502	0.2137	0.8841	0.1835	0.182	0.1864	0.1876	0.1857	0	0	0	0.1784	0.4518	0	0	0.1901	0	0	0.72	0.9001
GCF_000460955.1_Esch_coli_UMEA_3222-1_V1_genomic	B2	73	O6	H1	O6:H1	0.2382	0.1386	0.0401	0	0	0	0	0	0	0	0	0	0	0	0	0	0	0	0	0	0	0	0	0.2482	0.502	0.2144	0.8802	0.1819	0.1804	0.1848	0.1866	0.1846	0	0	0	0.3288	0.8671	0	0	0.1901	0	1	0.72	0
GCF_000460975.1_Esch_coli_UMEA_3230-1_V1_genomic	B2	80	O75	H7	O75:H7	0.1569	0.858	0	0	0	0	0	0	0	0	0	0	0	0	0	0	0	0	0	0	0	0	0	0.2482	0.502	0.2137	0.8841	0.1835	0.182	0.1864	0.1876	0.1857	0	0	0	0.1784	0.4499	0	0	0.1901	0	0	0.72	0.9001
GCF_000460995.1_Esch_coli_UMEA_3233-1_V1_genomic	B2	73	O25	H1	O25:H1	0.1569	0.1273	0	0	0	0	0	0	0	0	0	0	0	0	0	0	0	0	0	0	0	0	0	0.2482	0.502	0.9601	0.8802	0.1835	0.182	0.1864	0.1876	0.1857	0	0	0	0.1784	0.8715	0	0	0.1901	0	1	0.72	0
GCF_000461015.1_Esch_coli_UMEA_3240-1_V1_genomic	A	540	O176	H33	O176:H33	0.1561	0.0138	0	0	0	0	0	0	0	0	0	0	0	0	0	0	0	0	0	0	0	0	0	0.2482	0.0346	0.2144	0.0666	0.1044	0.1056	0.1055	0.107	0.1063	0.0985	0	0	0.179	0.1018	0	0	0.1901	0	0	0.3133	0
GCF_000461035.1_Esch_coli_UMEA_3244-1_V1_genomic	B2	12	O4	H5	O4:H5	0.1569	0.1536	0	0	0	0	0	0	0	0	0	0	0	0	0	0	0	0	0	0	0	0	0	0.2482	0.411	0.2493	0.8821	0.1835	0.182	0.1864	0.1876	0.1857	0	0.0358	0	0.1784	0.8754	0	0	0.1901	0	1	0.72	0
GCF_000461055.1_Esch_coli_UMEA_3257-1_V1_genomic	B2	73	O2/O50	H1	O2/O50:H1	0.1569	0.1437	0	0	0	0	0	0	0	0	0	0	0	0	0	0	0	0	0	0	0	0	0	0.2482	0.502	0.9601	0.8802	0.1819	0.1804	0.1848	0.1866	0.1846	0	0	0	0.1784	0.8778	0	0	0.1901	0	1	0.72	0
GCF_000461075.1_Esch_coli_UMEA_3264-1_V1_genomic	B2	73	O6	H1	O6:H1	0.1569	0.2133	0	0	0	0	0	0	0	0	0	0	0	0	0	0	0	0	0	0	0	0	0	0.2482	0.502	0.2144	0.8802	0.1835	0.182	0.1864	0.1876	0.1857	0	0	0	0.1784	0.8632	0	0	0.1901	0	1	0.72	0
GCF_000461095.1_Esch_coli_UMEA_3268-1_V1_genomic	B2	73	O6	H1	O6:H1	0.1569	0.2133	0	0	0	0	0	0	0	0	0	0	0	0	0	0	0	0	0	0	0	0	0	0.2482	0.502	0.2144	0.8802	0.1835	0.182	0.1864	0.1876	0.1857	0	0	0	0.1784	0.8632	0	0	0.1901	0	1	0.72	0
GCF_000461115.1_Esch_coli_UMEA_3271-1_V1_genomic	A	10	O2/O50	H48	O2/O50:H48	0.1561	0.0141	0	0	0	0	0	0	0	0	0	0	0	0	0	0	0	0	0	0	0	0	0	0.2482	0.3584	0.9623	0.0674	0.1803	0.1804	0.1837	0.1839	0.1836	0	0	0	0.179	0.9679	0	0	0.1901	0	0	0.3133	0
GCF_000461135.1_Esch_coli_UMEA_3292-1_V1_genomic	B1	29	O119	H8	O119:H8	0.1561	0.0358	0.6452	0	0	0	0	0	0	0	0	0	0	0	0	0	0	0	0	0	0	0	0	0.2482	0.7506	0.9623	0.0674	0.817	0.835	0.8538	0.9855	0.8331	0.0972	0.1502	0	0.179	0.9708	0	0	0.1901	0	0	0.9822	0
GCF_000461155.1_Esch_coli_UMEA_3298-1_V1_genomic	B2	95	O18	H7	O18:H7	0.1569	0.1785	0.0372	0	0	0	0	0	0	0	0	0	0	0	0	0	0	0	0	0	0	0	0	0.2482	0.2634	0.2144	0.8762	0.1835	0.182	0.1864	0.1882	0.1857	0.1077	0.0365	0	0.1784	0.4547	0	0	0.1901	0	0	0.72	0.9075
GCF_000461175.1_Esch_coli_UMEA_3304-1_V1_genomic	F	59	O1	H7	O1:H7	0.1555	0.0129	0.0309	0	0	0	0	0	0	0	0	0	0	0	0	0	0	0	0	0	0	0	0	0.2482	0.3661	0.9623	0.065	0.1787	0.1777	0.1816	0.1817	0.1814	0	0.1502	0	0.1784	0.9513	0	0	0.1901	0	0	0.72	0.9075
GCF_000461195.1_Esch_coli_UMEA_3314-1_V1_genomic	A	540	O9	H30	O9:H30	0.1561	0.0138	0.0366	0	0	0	0	0	0	0	0	0	0	0	0	0	0	0	0	0	0	0	0	0.2482	0.0346	0.2158	0.0658	0.1814	0.1809	0.1848	0.1844	0.1841	0.0985	0	0	0.179	0.4567	0	0	0.1901	0	0	0.3133	0.8884
GCF_000461215.1_Esch_coli_UMEA_3317-1_V1_genomic	A	5332	O70	H40	O70:H40	0.1561	0.0147	0.8313	0	0	0	0	0	0	0	0	0	0	0	0	0	0	0	0	0	0	0	0	0.2482	0.0365	0.2144	0	0.8956	0.8127	0.7804	0.8177	0.8121	0	0	0	0.179	0.3466	0	0	0.1901	0	0	0.3133	0
GCF_000461255.1_Esch_coli_UMEA_3329-1_V1_genomic	A	5514	O160	H32	O160:H32	0.1561	0.0138	0	0	0	0	0	0	0	0	0	0	0	0	0	0	0	0	0	0	0	0	0	0.2482	0.0359	0.2144	0.8743	0.1803	0.1804	0.1843	0.1839	0.1836	0	0.154	0	0.179	0.0789	0	0	0.1901	0	0	0.3133	0
GCF_000461275.1_Esch_coli_UMEA_3337-1_V1_genomic	B2	73	O25	H1	O25:H1	0.1569	0.1848	0	0	0	0	0	0	0	0	0	0	0	0	0	0	0	0	0	0	0	0	0	0.2482	0.502	0.9601	0.8782	0.1835	0.182	0.1864	0.1876	0.1857	0	0	0	0.1784	0.8715	0	0	0.1901	0	1	0.72	0
GCF_000461295.1_Esch_coli_UMEA_3341-1_V1_genomic	B2	127	O6	H31	O6:H31	0.2736	0.1852	0	0	0	0	0	0	0	0	0	0	0	0	0	0	0	0	0	0	0	0	0	0.2482	0.4203	0.2137	0.8802	0.1819	0.1814	0.1848	0.186	0.1846	0.1089	0.154	0	0.2043	0.9104	0	0	0.1901	0	1	0.72	0
GCF_000461315.1_Esch_coli_UMEA_3355-1_V1_genomic	C	88	O9	H19	O9:H19	0.1561	0.0113	0.0347	0	0	0	0	0	0	0	0	0	0	0	0	0	0	0	0	0	0	0	0	0.2482	0.0365	0.25	0.8821	0.1814	0.1814	0.1843	0.1849	0.1841	0.1006	0	0	0.179	0.9533	0	0	0.1901	0	0	0.72	0.9148
GCF_000461335.1_Esch_coli_UMEA_3391-1_V1_genomic	B2	141	O2	H6	O2:H6	0.2736	0.1459	0	0	0	0	0	0	0	0	0	0	0	0	0	0	0	0	0	0	0	0	0	0.2482	0.4203	0.2144	0.0682	0.1835	0.182	0.1864	0.1882	0.1857	0	0.0311	0	0.2043	0.9046	0	0	0.1901	0	0	0.72	0.9207
GCF_000461355.1_Esch_coli_UMEA_3490-1_V1_genomic	B2	73	O25	H1	O25:H1	0.1569	0.1266	0	0	0	0	0	0	0	0	0	0	0	0	0	0	0	0	0	0	0	0	0	0.2482	0.502	0.9601	0.8802	0.1835	0.182	0.1864	0.1876	0.1857	0	0	0	0.1784	0.8715	0	0	0.1901	0	1	0.72	0
GCF_000461375.1_Esch_coli_UMEA_3585-1_V1_genomic	B2	127	O6	H31	O6:H31	0.1569	0.1794	0	0	0	0	0	0	0	0	0	0	0	0	0	0	0	0	0	0	0	0	0	0.2482	0.411	0.2137	0.8802	0.1819	0.1814	0.1848	0.186	0.1846	0	0	0	0.1784	0.4518	0	0	0.1901	0	0	0.3133	0.9398
GCF_000461395.1_Esch_coli_UMEA_3592-1_V1_genomic	A	10	O19	H4	O19:H4	0.1561	0.0123	0.0369	0	0	0	0	0	0	0	0	0	0	0	0	0	0	0	0	0	0	0	0	0.2482	0.368	0.9623	0.0682	0.1803	0.1804	0.1843	0.1839	0.1836	0.3662	0	0	0.179	0.9576	0	0.5314	0.1901	0	0	0.72	0.9075
GCF_000461415.1_Esch_coli_UMEA_3609-1_V1_genomic	A	10	O19	H4	O19:H4	0.1561	0.0123	0.0369	0	0	0	0	0	0	0	0	0	0	0	0	0	0	0	0	0	0	0	0	0.2482	0.368	0.9623	0.0635	0.1803	0.1804	0.1843	0.1839	0.1836	0.3662	0	0	0.179	0.9576	0	0.5314	0.1901	0	0	0.72	0
GCF_000461435.1_Esch_coli_UMEA_3617-1_V1_genomic	B2	127	O6	H31	O6:H31	0.1569	0.1872	0	0	0	0	0	0	0	0	0	0	0	0	0	0	0	0	0	0	0	0	0	0.2482	0.411	0.2479	0.8802	0.1819	0.1814	0.1848	0.186	0.1846	0	0	0	0.1784	0.9129	0	0	0.1901	0	0	0.72	0.9266
GCF_000461455.1_Esch_coli_UMEA_3632-1_V1_genomic	B2	95	O1	H1	O1:H1	0.1569	0.8874	0.0372	0	0	0	0	0	0	0	0	0	0	0	0	0	0	0	0	0	0	0	0	0.2482	0.4099	0.2493	0.6228	0.183	0.1814	0.1859	0.1876	0.1852	0	0.1502	0	0.1784	0.4528	0	0	0.1901	0	0	0.72	0.9148
GCF_000461475.1_Esch_coli_UMEA_3656-1_V1_genomic	B2	1441	O83	H27	O83:H27	0.1569	0.1973	0	0	0	0	0	0	0	0	0	0	0	0	0	0	0	0	0	0	0	0	0	0.2482	0.9665	0.2158	0.0642	0.1835	0.182	0.1864	0.1876	0.1857	0	0.1549	0.084	0.1784	0.8836	0	0	0.1901	0	1	0.3133	0.9001
GCF_000461495.1_Esch_coli_UMEA_3662-1_V1_genomic	B2	95	O1	H7	O1:H7	0.1569	0.0117	0.0372	0	0	0	0	0	0	0	0	0	0	0	0	0	0	0	0	0	0	0	0	0.2482	0.4099	0.2493	0.6228	0.1835	0.182	0.1864	0.1882	0.1857	0	0.0365	0	0.1784	0.4552	0	0	0.1901	0	0	0.72	0.9104
GCF_000461515.1_Esch_coli_UMEA_3671-1_V1_genomic	E	543	O169	H9	O169:H9	0.1555	0.0606	0.0372	0	0	0	0	0	0	0	0	0	0	0	0	0	0	0	0	0	0	0	0	0.2482	0.0379	0.2158	0.0666	0.1819	0.182	0.1864	0.1866	0.1852	0.0985	0.0347	0	0.1805	0.4557	0	0	0.1901	0	0.8448	0.3133	0
GCF_000461535.1_Esch_coli_UMEA_3682-1_V1_genomic	A	1122	O8	H10	O8:H10	0.1561	0.0109	0	0	0	0	0	0	0	0	0.051	0	0	0	0	0	0	0	0	0	0	0	0	0.2482	0.0365	0.2144	0	0.1803	0.1804	0.181	0.1828	0.1863	0.0985	0	0	0.179	0.0789	0	0	0.1901	0	0	0.3133	0
GCF_000461555.1_Esch_coli_UMEA_3687-1_V1_genomic	B2	73	O6	H1	O6:H1	0.1569	0.213	0.0347	0	0	0	0	0	0	0	0	0	0	0	0	0	0	0	0	0	0	0	0	0.2482	0.502	0.2144	0.8802	0.1835	0.182	0.1864	0.1876	0.1857	0	0	0	0.1784	0.8627	0	0	0.1901	0	1	0.72	0
GCF_000461575.1_Esch_coli_UMEA_3694-1_V1_genomic	B2	73	O6	H1	O6:H1	0.1569	0.1841	0	0	0	0	0	0	0	0	0	0	0	0	0	0	0	0	0	0	0	0	0	0.2482	0.502	0.2144	0.8802	0.1835	0.182	0.1864	0.1876	0.1857	0	0	0	0.1784	0.8632	0	0	0.1901	0	1	0.72	0
GCF_000461595.1_Esch_coli_UMEA_3702-1_V1_genomic	B2	95	O1	H7	O1:H7	0.1569	0.0117	0.0372	0	0	0	0	0	0	0	0	0	0	0	0	0	0	0	0	0	0	0	0	0.2482	0.4099	0.2144	0.4303	0.1835	0.182	0.1864	0.1882	0.1857	0	0.1521	0.1157	0.1784	0.4552	0	0	0.1901	0	0	0.72	0.9148
GCF_000461615.1_Esch_coli_UMEA_3703-1_V1_genomic	B2	640	O13/O135	H4	O13/O135:H4	0.3346	0.1259	0	0	0	0	0	0	0	0	0	0	0	0	0	0	0	0	0	0	0	0	0	0.2482	0.4107	0.2144	0.6228	0.1819	0.1814	0.1864	0.1871	0.1852	0	0	0	0.2276	0.8612	0	0	0.1901	0	1	0.3133	0.9325
GCF_000461635.1_Esch_coli_UMEA_3705-1_V1_genomic	B2	73	O22	H1	O22:H1	0.1569	0.1447	0.0369	0	0	0	0	0	0	0	0	0	0	0	0	0	0	0	0	0	0	0	0	0.2482	0.5009	0.2144	0.8841	0.1835	0.182	0.1864	0.1876	0.1857	0	0	0	0.1784	0.5463	0	0	0.1901	0	1	0.72	0
GCF_000461655.1_Esch_coli_UMEA_3707-1_V1_genomic	B2	73	O6	H1	O6:H1	0.1569	0.1846	0	0	0	0	0	0	0	0	0	0	0	0	0	0	0	0	0	0	0	0	0	0.2482	0.502	0.9601	0.8841	0.1819	0.1804	0.1848	0.1866	0.1846	0	0	0	0.1784	0.7853	0	0	0.1901	0	1	0.72	0
GCF_000461675.1_Esch_coli_UMEA_3718-1_V1_genomic	E	219	O138	H48	O138:H48	0.1555	0.0609	0.0305	0	0	0	0	0	0	0	0	0	0	0	0	0	0	0	0	0	0	0	0	0.2482	0.0722	0.9181	0.0658	0.1814	0.1809	0.1853	0.186	0.1846	0	0.1512	0	0.1805	0.4562	0	0	0.1901	0	0	0.3133	0
GCF_000461695.1_Esch_coli_UMEA_3805-1_V1_genomic	B1	4198	O75	H38	O75:H38	0.1561	0.191	0	0	0	0	0	0	0	0	0	0	0	0	0	0	0	0	0	0	0	0	0	0.2482	0.0368	0.2144	0.8193	0.1808	0.1804	0.1843	0.1839	0.1852	0.0985	0.0311	0	0.179	0.9586	0	0	0.1901	0	1	0.3133	0.9104
GCF_000461715.1_Esch_coli_UMEA_3821-1_V1_genomic	B2	73	O6	H1	O6:H1	0.1569	0.12	0.0347	0	0	0	0	0	0	0	0	0	0	0	0	0	0	0	0	0	0	0	0	0.2482	0.502	0.2144	0.8802	0.1835	0.182	0.1864	0.1876	0.1857	0	0	0	0.1784	0.8632	0	0	0.1901	0	1	0.72	0
GCF_000461735.1_Esch_coli_UMEA_3834-1_V1_genomic	B2	95	O18	H7	O18:H7	0.1569	0.1785	0.0372	0	0	0	0	0	0	0	0	0	0	0	0	0	0	0	0	0	0	0	0	0.2482	0.161	0.2144	0.8762	0.1835	0.182	0.1864	0.1882	0.1857	0.1077	0.0365	0	0.1784	0.4547	0	0	0.1901	0	0	0.72	0.9295
GCF_000461755.1_Esch_coli_UMEA_3889-1_V1_genomic	A	10	O42/O28	H4	O42/O28:H4	0.1561	0.0142	0	0	0	0	0	0	0	0	0	0	0	0	0	0	0	0	0	0	0	0	0	0.2464	0.0365	0.2144	0	0.1803	0.1804	0.1843	0.1839	0.1836	0	0.154	0	0.179	0.0993	0	0	0.1901	0	0	0.3133	0
GCF_000461775.1_Esch_coli_UMEA_3893-1_V1_genomic	B2	95	O45	H7	O45:H7	0.1569	0.0117	0.0372	0	0	0	0	0	0	0	0	0	0	0	0	0	0	0	0	0	0	0	0	0.2482	0.4099	0.2493	0.6228	0.1835	0.182	0.1864	0.1882	0.1857	0	0.0365	0	0.1784	0.4572	0	0	0.1901	0	0	0.72	0
GCF_000461795.1_Esch_coli_UMEA_3899-1_V1_genomic	F	62	-	H45	-:H45	0.1561	0.0139	0	0	0	0	0	0	0	0	0	0	0	0	0	0	0	0	0	0	0	0	0	0.2482	0.3669	0.1538	0.6228	0.1776	0.1772	0.1805	0.1806	0.1804	0	0.1502	0.1064	0.1805	0.0954	0	0	0.1901	0	0	0.9867	0
GCF_000461815.1_Esch_coli_UMEA_3955-1_V1_genomic	B2	12	O4	H5	O4:H5	0.1569	0.2126	0.0347	0	0	0	0	0	0	0	0	0	0	0	0	0	0	0	0	0	0	0	0	0.9822	0.411	0.2137	0.8762	0.1835	0.182	0.1864	0.1876	0.1857	0	0.1549	0	0.1784	0.9708	0	0	0.1901	0	1	0.3133	0
GCF_000461835.1_Esch_coli_UMEA_4075-1_V1_genomic	B2	12	O4	H5	O4:H5	0.4449	0.2056	0	0	0	0	0	0	0	0	0	0	0	0	0	0	0	0	0	0	0	0	0	0.2482	0.411	0.2493	0.8782	0.1835	0.182	0.1864	0.1876	0.1857	0	0.0358	0	0.323	0.8754	0	0	0.1901	0	1	0.72	0
GCF_000461855.1_Esch_coli_UMEA_4076-1_V1_genomic	B2	706	O85	H1	O85:H1	0.3327	0.184	0.038	0	0	0	0	0	0	0	0	0	0	0	0	0	0	0	0	0	0	0	0	0.2482	0.4107	0.2144	0.8802	0.1835	0.182	0.1864	0.1882	0.1857	0.1089	0.1521	0.1136	0.214	0.0599	0	0	0.1901	0	0	0.72	0
GCF_000461875.1_Esch_coli_UMEA_4207-1_V1_genomic	B2	73	O6	H1	O6:H1	0.1569	0.2131	0.0347	0	0	0	0	0	0	0	0	0	0	0	0	0	0	0	0	0	0	0	0	0.2482	0.502	0.2144	0.8802	0.1835	0.182	0.1864	0.1876	0.1857	0	0	0	0.1784	0.5886	0	0	0.1901	0	1	0.72	0
GCF_000461915.2_ASM46191v2_genomic	E	11	O157	H7	O157:H7	0.1555	0.7312	0.5558	0.9402	0.8305	0.8983	0.9669	0.9669	0.904	1	0.9585	0.7143	0.9409	0.9921	0.9921	0.9507	1	0.9379	0.9721	1	0.9481	0.9805	0.9854	0.9619	0.4501	0.963	0.0688	1	0.8085	0.8066	0.8167	0.8288	0	0.0329	0	0.179	0.4562	0	0	0.1901	0	0.8448	1	0.2731
GCF_000461935.2_ASM46193v2_genomic	E	11	O157	H7	O157:H7	0.1555	0.0609	0.5558	0.9239	0.8249	0.8983	1	1	0.9379	0.9615	0.9569	0.7127	0.9393	0.9905	0.9952	0.9491	0.9984	0.5932	0.5642	0.5667	0.5332	0.5438	0.534	0.9619	0.4501	0.963	0.0688	1	0.8085	0.8066	0.8167	0.8288	0	0.0329	0	0.179	0.4557	0	0	0.1901	0	0.8448	0.3133	0.2731
GCF_000461955.2_ASM46195v2_genomic	E	11	O157	H7	O157:H7	0.1555	0.8749	0.5558	0.9402	0.8305	0.8983	0.9669	0.9669	0.904	1	0.9585	0.7143	0.9409	0.9921	0.9921	0.9507	1	0.9379	0.9721	1	0.9481	0.9805	0.9854	0.9619	0.4501	0.963	0	1	0.8085	0.8066	0.8167	0.8288	0	0.0329	0	0.179	0.1008	0	0	0.1901	0	0.8448	0.3133	0.2731
GCF_000461975.2_ASM46197v2_genomic	E	11	O157	H7	O157:H7	0.1555	0.0609	0.5567	0.9402	0.8305	0.8983	0.9669	0.9669	0.904	1	0.9585	0.7143	0.9409	0.9921	0.9921	0.9507	1	0.5876	0.5698	0.5722	0.5348	0.5455	0.5356	0.9619	0.4501	0.9623	0.0688	1	0.8085	0.8066	0.8167	0.8288	0	0.0329	0	0.179	0.4557	0	0	0.1901	0	0.8448	0.3133	0.2731
GCF_000461995.2_ASM46199v2_genomic	E	11	O157	H7	O157:H7	0.1555	0.8749	0.5558	0.9402	0.8305	0.8983	0.9669	0.9669	0.904	1	0.9585	0.7143	0.9409	0.9921	0.9921	0.9507	1	0.9379	0.9721	1	0.9481	0.9805	0.9854	0.9619	0.4501	0.963	0.0688	1	0.8085	0.8066	0.8167	0.8288	0	0.0329	0	0.179	0.4499	0	0	0.1901	0	0.8448	1	0.2731
GCF_000462025.2_ASM46202v2_genomic	E	11	O157	H7	O157:H7	0.1555	0.8749	0.5558	0.9402	0.8305	0.8983	0.9669	0.9669	0.904	1	0.9585	0.7143	0.9409	0.9921	0.9921	0.9507	1	0.9379	0.9721	1	0.9481	0.9805	0.9854	0.9619	0.4501	0.963	0.0688	1	0.8085	0.8066	0.8167	0.8288	0	0.0329	0	0.179	0.4615	0	0	0.1901	0	0.8448	1	0.2731
GCF_000462045.2_ASM46204v2_genomic	E	11	O157	H7	O157:H7	0.1555	0.0609	0.5567	0.9402	0.8305	0.8983	0.9669	0.9669	0.904	1	0.9585	0.7143	0.9409	0.9921	0.9921	0.9507	1	0.5876	0.5698	0.5722	0.5348	0.5455	0.5356	0.9619	0.4501	0.963	0.0688	1	0.8085	0.8066	0.8167	0.8288	0	0.154	0	0.179	0.4557	0	0	0.1901	0	0.8448	0.3133	0.2731
GCF_000462065.2_ASM46206v2_genomic	E	11	O157	H7	O157:H7	0.1555	0.0609	0.5567	0.9402	0.8305	0.8983	0.9669	0.9669	0.904	1	0.9585	0.7143	0.9409	0.9921	0.9921	0.9507	1	0.5876	0.5698	0.5722	0.5348	0.5455	0.5356	0.9619	0.4501	0.963	0.065	1	0.8085	0.8066	0.8167	0.8288	0	0.0329	0	0.179	0.4557	0	0	0.1901	0	0.8448	0.3133	0.2731
GCF_000462085.2_ASM46208v2_genomic	E	11	O157	H7	O157:H7	0.1555	0.0609	0.5567	0.9402	0.8305	0.8983	0.9669	0.9669	0.904	1	0.9585	0.7143	0.9409	0.9921	0.9921	0.9507	1	0.5876	0.5698	0.5722	0.5348	0.5455	0.5356	0.9619	0.4501	0.963	0.0688	1	0.8085	0.8066	0.8167	0.8288	0	0.0329	0	0.179	0.4557	0	0	0.1901	0	0.8448	0.3133	0.2731
GCF_000462105.2_ASM46210v2_genomic	E	11	O157	H7	O157:H7	0.1555	0.0609	0.5567	0.9402	0.8305	0.8983	0.9669	0.9669	0.904	1	0.9585	0.7143	0.9409	0.9921	0.9921	0.9507	1	0.5876	0.5698	0.5722	0.5348	0.5455	0.5356	0.9619	0.4501	0.9623	0	1	0.8085	0.8066	0.8167	0.8288	0	0.0329	0	0.179	0.4557	0	0	0.1901	0	0.8448	0.3133	0.2731
GCF_000462125.2_ASM46212v2_genomic	E	11	O157	H7	O157:H7	0.1555	0.0609	0.5567	0.9402	0.8305	0.8983	0.9669	0.9669	0.904	1	0.9585	0.7143	0.9409	0.9921	0.9921	0.9507	1	0.5876	0.5698	0.5722	0.5348	0.5455	0.5356	0.9619	0.4501	0.963	0	1	0.8085	0.8066	0.8167	0.8288	0	0.0329	0	0.179	0.4557	0	0	0.1901	0	0.8448	0.3133	0.2731
GCF_000462145.2_ASM46214v2_genomic	E	11	O157	H7	O157:H7	0.1555	0.0609	0.5576	0.9239	0.8249	0.8983	1	1	0.9379	0.9615	0.9569	0.7127	0.9393	0.9905	0.9952	0.9491	0.9984	0.5932	0.5642	0.5667	0.5332	0.5438	0.534	0.9619	0.4501	0.963	0	1	0.8085	0.8066	0.8167	0.8288	0	0.0329	0	0.179	0.4557	0	0	0.1901	0	0.8448	0.3133	0.2731
GCF_000462165.2_ASM46216v2_genomic	E	11	O157	H7	O157:H7	0.1555	0.0609	0.5567	0.9239	0.8249	0.8983	1	1	0.9379	0.9615	0.9569	0.7127	0.9393	0.9905	0.9952	0.9491	0.9984	0.5932	0.5642	0.5667	0.5332	0.5438	0.534	0.9619	0.4501	0.963	0	1	0.8085	0.8066	0.8167	0.8288	0	0.0329	0	0.179	0.4557	0	0	0.1901	0	0.8448	0.3133	0.9031
GCF_000462185.2_ASM46218v2_genomic	E	11	O157	H7	O157:H7	0.1555	0.0609	0.5567	0.9402	0.8305	0.8983	0.9669	0.9669	0.904	1	0.9585	0.7143	0.9409	0.9921	0.9921	0.9507	1	0.9379	0.9721	1	0.9481	0.9805	0.9854	0.9619	0.4501	0.963	0	1	0.8085	0.8066	0.8167	0.8288	0	0.0329	0	0.179	0.4557	0	0	0.1901	0	0.8448	0.3133	0.2731
GCF_000462225.2_ASM46222v2_genomic	E	11	O157	H7	O157:H7	0.1555	0.0609	0.5576	0.9239	0.8249	0.8983	1	1	0.9379	0.9615	0.9569	0.7127	0.9393	0.9905	0.9952	0.9491	0.9984	0.9379	0.9721	1	0.9481	0.9805	0.9854	0.9619	0.4501	0.963	0	1	0.8085	0.8066	0.8167	0.8288	0	0.0332	0	0.179	0.4557	0	0	0.1901	0	0.8448	0.3133	0.2349
GCF_000462245.2_ASM46224v2_genomic	E	11	O157	H7	O157:H7	0.1555	0.0609	0.5567	0.5652	0.5819	0.5706	0.5635	0.5635	0.6158	0.5659	0.5343	0.5441	0.5256	0.5358	0.5293	0.5231	0.5317	0.9379	0.9721	1	0.9481	0.9805	0.9854	0.9619	0.4501	0.963	0	1	0.8085	0.8066	0.8167	0.8288	0	0.0329	0	0.179	0.4557	0	0	0.1901	0	0.8448	0.3133	0.2731
GCF_000462265.2_ASM46226v2_genomic	E	11	O157	H7	O157:H7	0.1555	0.0609	0.5567	0	0	0	0	0	0	0	0	0	0	0	0	0	0	0	0	0	0	0	0	0.9619	0.4501	0.963	0	1	0.8085	0.8066	0.8167	0.8288	0	0.0329	0	0.179	0.4557	0	0	0.1901	0	0.8448	0.3133	0.2731
GCF_000462285.2_ASM46228v2_genomic	B1	642	O187	H52	O187:H52	0.2736	0.0122	0	0.5598	0.5819	0.565	0.558	0.558	0.6215	0.5604	0.5359	0.5441	0.5256	0.5358	0.5309	0.5262	0.5333	0.9661	1	0.9667	0.9449	1	0.966	0.2482	0.7716	0.2144	0	0.1808	0.1804	0.1843	0.1855	0.1841	0.0985	0	0	0.2646	0.0794	0	0	0.5704	0.3988	0	0.3133	0.8972
GCF_000462305.2_ASM46230v2_genomic	E	11	O157	H7	O157:H7	0.1555	0.0609	0.5576	0.9239	0.8249	0.8983	1	1	0.9379	0.9615	0.9569	0.7127	0.9393	0.9905	0.9952	0.9491	0.9984	0.5932	0.5642	0.5667	0.5332	0.5438	0.534	0.9619	0.4501	0.963	0	1	0.8085	0.8066	0.8167	0.8288	0	0.0329	0	0.179	0.4557	0	0	0.1901	0	0.8448	0.3133	0.2731
GCF_000462325.2_ASM46232v2_genomic	E	11	O157	H7	O157:H7	0.1555	0.0609	0.5576	0.9239	0.8249	0.8983	1	1	0.9379	0.9615	0.9569	0.7127	0.9393	0.9905	0.9952	0.9491	0.9984	0.5932	0.5642	0.5667	0.5332	0.5438	0.534	0.9619	0.4501	0.963	0	1	0.8085	0.8066	0.8167	0.8288	0	0.1521	0.1136	0.179	0.4557	0	0	0.1901	0	0.8448	0.3133	0.906
GCF_000462345.2_ASM46234v2_genomic	E	11	O157	H7	O157:H7	0.1555	0.0609	0.5567	0.9239	0.8249	0.8983	1	1	0.9379	0.9615	0.9569	0.7127	0.9393	0.9905	0.9952	0.9491	0.9984	0.5932	0.5642	0.5667	0.5332	0.5438	0.534	0.9619	0.4501	0.963	0	1	0.8085	0.8066	0.8167	0.8288	0	0.1521	0.1136	0.179	0.4557	0	0	0.1901	0	0.8448	0.3133	0.9236
GCF_000462365.2_ASM46236v2_genomic	E	11	O157	H7	O157:H7	0.1555	0.0604	0.5567	0.9022	0.8136	0.8757	0.9779	0.9779	0.9153	0.9615	0	0	0	0	0	0	0	0.5876	0.5587	0.5611	0	0	0	0.9619	0.4501	0.963	0	0.9995	0.808	0.8066	0.8167	0.8288	0	0.1521	0.1136	0.179	0.4557	0	0	0.1901	0	0.8448	0.3133	0.2731
GCF_000462385.2_ASM46238v2_genomic	E	11	O157	H7	O157:H7	0.1555	0.0609	0.5576	0.9239	0.8249	0.8983	1	1	0.9379	0.9615	0.9569	0.7127	0.9393	0.9905	0.9952	0.9491	0.9984	0.5932	0.5642	0.5667	0.5332	0.5438	0.534	0.9619	0.4501	0.963	0	1	0.8085	0.8066	0.8167	0.8288	0	0.0329	0	0.179	0.4557	0	0	0.1901	0	0.8448	0.3133	0.2731
GCF_000462405.2_ASM46240v2_genomic	E	11	O157	H7	O157:H7	0.1555	0.0609	0.5567	0.9402	0.8305	0.8983	0.9669	0.9669	0.904	1	0.9585	0.7143	0.9409	0.9921	0.9921	0.9507	1	0.5876	0.5698	0.5722	0.5348	0.5455	0.5356	0.9619	0.4501	0.963	0.0703	1	0.8085	0.8066	0.8167	0.8288	0	0.0329	0	0.179	0.4557	0	0	0.1901	0	0.8448	0.3133	0.2731
GCF_000462425.2_ASM46242v2_genomic	E	11	O157	H7	O157:H7	0.1555	0.0609	0.5567	0.9402	0.8305	0.8983	0.9669	0.9669	0.904	1	0.9585	0.7143	0.9409	0.9921	0.9921	0.9507	1	0.5876	0.5698	0.5722	0.5348	0.5455	0.5356	0.9619	0.4501	0.963	0.0688	1	0.8085	0.8066	0.8167	0.8288	0	0.0329	0	0.179	0.4557	0	0	0.1901	0	0.8448	0.3133	0.2731
GCF_000462445.2_ASM46244v2_genomic	E	11	O157	H7	O157:H7	0.1555	0.0609	0.5567	0.9402	0.8305	0.8983	0.9669	0.9669	0.904	1	0.9585	0.7143	0.9409	0.9921	0.9921	0.9507	1	0.5876	0.5698	0.5722	0.5348	0.5455	0.5356	0.9619	0.4501	0.963	0.0688	1	0.8085	0.8066	0.8167	0.8288	0	0.0329	0	0.179	0.4557	0	0	0.1901	0	0.8448	0.3133	0.2731
GCF_000462465.2_ASM46246v2_genomic	E	11	O157	H7	O157:H7	0.1555	0.0609	0.5567	0.9402	0.8305	0.8983	1	1	0.9379	1	0.9585	0.7143	0.9409	0.9921	0.9921	0.9507	1	0.5932	0.5698	0.5722	0.5348	0.5455	0.5356	0.9619	0.4501	0.963	0.0688	1	0.8085	0.8066	0.8167	0.8288	0	0.0329	0	0.179	0.4557	0	0	0.1901	0	0.8448	0.3133	0.2731
GCF_000462485.2_ASM46248v2_genomic	E	11	O157	H7	O157:H7	0.1555	0.8749	0.5558	0.9402	0.8305	0.8983	0.9669	0.9669	0.904	1	0.9585	0.7143	0.9409	0.9921	0.9921	0.9507	1	0.9379	0.9721	1	0.9481	0.9805	0.9854	0.9619	0.4501	0.963	0	1	0.8085	0.8066	0.8167	0.8288	0	0.0329	0	0.179	0.1008	0	0	0.1901	0	0.8448	0.3133	0.2731
GCF_000462505.2_ASM46250v2_genomic	E	11	O157	H7	O157:H7	0.1555	0.7314	0.5558	0.9402	0.8305	0.8983	0.9669	0.9669	0.904	1	0.9585	0.7143	0.9409	0.9921	0.9921	0.9507	1	0.9379	0.9721	1	0.9481	0.9805	0.9854	0.9619	0.4501	0.963	0	1	0.8085	0.8066	0.8167	0.8288	0	0.0329	0	0.179	0.1008	0	0	0.1901	0	0.8448	0.3133	0.2731
GCF_000462525.2_ASM46252v2_genomic	E	11	O157	H7	O157:H7	0.1555	0.8749	0.5558	0.9402	0.8305	0.8983	0.9669	0.9669	0.904	1	0.9585	0.7143	0.9409	0.9921	0.9921	0.9507	1	0.9379	0.9721	1	0.9481	0.9805	0.9854	0.9619	0.4501	0.963	0	1	0.8085	0.8066	0.8167	0.8288	0	0.0329	0	0.179	0.1008	0	0	0.1901	0	0.8448	0.3133	0.2731
GCF_000462545.2_ASM46254v2_genomic	E	11	O157	H7	O157:H7	0.1555	0.8749	0.5558	0.9402	0.8305	0.8983	0.9669	0.9669	0.904	1	0.9585	0.7143	0.9409	0.9921	0.9921	0.9507	1	0.9379	0.9721	1	0.5429	0.5747	0.5615	0.9619	0.4501	0.963	0	1	0.8085	0.8066	0.8167	0.8288	0	0.0329	0	0.179	0.1008	0	0	0.1901	0	0.8448	0.3133	0.2731
GCF_000462565.2_ASM46256v2_genomic	E	11	O157	H7	O157:H7	0.1555	0.0609	0.5567	0.9402	0.8305	0.8983	0.9669	0.9669	0.904	1	0.9585	0.7143	0.9409	0.9921	0.9921	0.9507	1	0.5876	0.5698	0.5722	0.5348	0.5455	0.5356	0.9619	0.4501	0.963	0	1	0.8085	0.8066	0.8167	0.8288	0	0.0329	0	0.179	0.4557	0	0	0.1901	0	0.8448	0.3133	0.2731
GCF_000462585.2_ASM46258v2_genomic	E	11	O157	H7	O157:H7	0.1555	0.0609	0.5567	0.9402	0.8305	0.8983	0.9669	0.9669	0.904	1	0.9585	0.7143	0.9409	0.9921	0.9921	0.9507	1	0.5876	0.5698	0.5722	0.5348	0.5455	0.5356	0.9619	0.4501	0.963	0	1	0.8085	0.8066	0.8167	0.8288	0	0.0329	0	0.179	0.4557	0	0	0.1901	0	0.8448	0.3133	0.2731
GCF_000462605.2_ASM46260v2_genomic	E	11	O157	H7	O157:H7	0.1555	0.0609	0.5567	0.9402	0.8305	0.8983	0.9669	0.9669	0.904	1	0.9585	0.7143	0.9409	0.9921	0.9921	0.9507	1	0.5876	0.5698	0.5722	0.5348	0.5455	0.5356	0.9619	0.4501	0.963	0	1	0.8085	0.8066	0.8167	0.8288	0	0.0329	0	0.179	0.4557	0	0	0.1901	0	0.8448	0.3133	0.2731
GCF_000462625.2_ASM46262v2_genomic	E	11	O157	H7	O157:H7	0.1555	0.0609	0.5567	0.9402	0.8305	0.8983	0.9669	0.9669	0.904	1	0.9585	0.7143	0.9409	0.9921	0.9921	0.9507	1	0.5876	0.5698	0.5722	0.5348	0.5455	0.5356	0.9619	0.4501	0.963	0	1	0.8085	0.8066	0.8167	0.8288	0	0.0329	0	0.179	0.4557	0	0	0.1901	0	0.8448	0.3133	0.2731
GCF_000462645.2_ASM46264v2_genomic	E	11	O157	H7	O157:H7	0.1555	0.0609	0.5567	0.9402	0.8305	0.8983	0.9669	0.9669	0.904	1	0.9585	0.7143	0.9409	0.9921	0.9921	0.9507	1	0.5876	0.5698	0.5722	0.5348	0.5455	0.5356	0.9619	0.4501	0.963	0	1	0.8085	0.8066	0.8167	0.8288	0	0.0329	0	0.179	0.4557	0	0	0.1901	0	0.8448	0.3133	0.2731
GCF_000462665.2_ASM46266v2_genomic	E	11	O157	H7	O157:H7	0.1555	0.0609	0.5567	0.9402	0.8305	0.8983	0.9669	0.9669	0.904	1	0.9585	0.7143	0.9409	0.9921	0.9921	0.9507	1	0.9379	0.9721	1	0.9481	0.9805	0.9854	0.9619	0.4501	0.963	0	1	0.8085	0.8066	0.8167	0.8288	0	0.0329	0	0.179	0.4557	0	0	0.1901	0	0.8448	0.3133	0.2731
GCF_000462685.2_ASM46268v2_genomic	E	11	O157	H7	O157:H7	0.1555	0.8749	0.5558	0.9402	0.8305	0.8983	0.9669	0.9669	0.904	1	0.9585	0.7143	0.9409	0.9921	0.9921	0.9507	1	0.9379	0.9721	1	0.9481	0.9805	0.9854	0.9619	0.4501	0.963	0	1	0.8085	0.8066	0.8167	0.8288	0	0.0329	0	0.179	0.1008	0	0	0.1901	0	0.8448	0.3133	0.2731
GCF_000462705.2_ASM46270v2_genomic	E	11	O157	H7	O157:H7	0.1555	0.7317	0.5558	0.9402	0.8305	0.8983	0.9669	0.9669	0.904	1	0.9585	0.7143	0.9409	0.9921	0.9921	0.9507	1	0.9379	0.9721	1	0.9481	0.9805	0.9854	0.9619	0.4501	0.963	0	1	0.8085	0.8066	0.8167	0.8288	0	0.0329	0	0.179	0.1008	0	0	0.1901	0	0.8448	0.3133	0.2731
GCF_000462725.2_ASM46272v2_genomic	E	11	O157	H7	O157:H7	0.1555	0.7241	0.5558	0.9402	0.8305	0.8983	0.9669	0.9669	0.904	1	0.9585	0.7143	0.9409	0.9921	0.9921	0.9507	1	0.9379	0.9721	1	0.9481	0.9805	0.9854	0.9619	0.4501	0.963	0	1	0.8085	0.8066	0.8167	0.8288	0	0.0329	0	0.179	0.1008	0	0	0.1901	0	0.8448	0.3133	0.2731
GCF_000462745.2_ASM46274v2_genomic	E	11	O157	H7	O157:H7	0.1555	0.0609	0.5567	0.9402	0.8305	0.8983	0.9669	0.9669	0.904	1	0.9585	0.7143	0.9409	0.9921	0.9921	0.9507	1	0.9379	0.9721	1	0.9481	0.9805	0.9854	0.9619	0.4501	0.963	0	1	0.8085	0.8066	0.8167	0.8288	0	0.0329	0	0.179	0.4557	0	0	0.1901	0	0.8448	0.3133	0.2731
GCF_000462765.2_ASM46276v2_genomic	E	11	O157	H7	O157:H7	0.1555	0.7314	0.5558	0.9402	0.8305	0.8983	0.9669	0.9669	0.904	1	0.9585	0.7143	0.9409	0.9921	0.9921	0.9507	1	0.9379	0.9721	1	0.9481	0.9805	0.9854	0.9619	0.4501	0.963	0	1	0.8085	0.8066	0.8167	0.8288	0	0.0329	0	0.179	0.1008	0	0	0.1901	0	0.8448	0.3133	0.2731
GCF_000462785.2_ASM46278v2_genomic	E	11	O157	H7	O157:H7	0.1555	0.8749	0.5558	0.9402	0.8305	0.8983	0.9669	0.9669	0.904	1	0.9585	0.7143	0.9409	0.9921	0.9921	0.9507	1	0.9379	0.9721	1	0.9481	0.9805	0.9854	0.9619	0.4501	0.963	0	1	0.8085	0.8066	0.8167	0.8288	0	0.0329	0	0.179	0.1008	0	0	0.1901	0	0.8448	0.3133	0.2687
GCF_000462805.2_ASM46280v2_genomic	E	11	O157	H7	O157:H7	0.1555	0.8749	0.5558	0.9402	0.8305	0.8983	0.9669	0.9669	0.904	1	0.9585	0.7143	0.9409	0.9921	0.9921	0.9507	1	0.9379	0.9721	1	0.9481	0.9805	0.9854	0.9619	0.4501	0.963	0.0688	1	0.8085	0.8066	0.8167	0.8288	0	0.0329	0	0.179	0.1008	0	0	0.1901	0	0.8448	0.3133	0.2731
GCF_000462825.2_ASM46282v2_genomic	E	11	O157	H7	O157:H7	0.1555	0.8749	0.5558	0.9402	0.8305	0.8983	0.9669	0.9669	0.904	1	0.9585	0.7143	0.9409	0.9921	0.9921	0.9507	1	0.9379	0.9721	1	0.9481	0.9805	0.9854	0.9619	0.4501	0.963	0	1	0.8085	0.8066	0.8167	0.8288	0	0.1521	0.1157	0.179	0.1008	0	0	0.1901	0	0.8448	0.3133	0.2731
GCF_000462845.2_ASM46284v2_genomic	E	11	O157	H7	O157:H7	0.1555	0.0609	0.5567	0.9402	0.8305	0.8983	0.9669	0.9669	0.904	1	0.9585	0.7143	0.9409	0.9921	0.9921	0.9507	1	0.5876	0.5698	0.5722	0.5348	0.5455	0.5356	0.9619	0.4501	0.963	0	1	0.8085	0.8066	0.8167	0.8288	0	0.0329	0	0.179	0.4557	0	0	0.1901	0	0.8448	0.3133	0.9236
GCF_000462865.2_ASM46286v2_genomic	E	11	O157	H7	O157:H7	0.1555	0.0609	0.5567	0.9402	0.8305	0.8983	0.9669	0.9669	0.904	1	0.9585	0.7143	0.9409	0.9921	0.9921	0.9507	1	0.5876	0.5698	0.5722	0.5348	0.5455	0.5356	0.9619	0.4501	0.963	0	1	0.8085	0.8066	0.8167	0.8288	0	0.0329	0	0.179	0.4557	0	0	0.1901	0	0.8448	0.3133	0.928
GCF_000462885.2_ASM46288v2_genomic	E	11	O157	H7	O157:H7	0.1555	0.0609	0.5567	0.9239	0.8249	0.8983	1	1	0.9379	0.9615	0.9569	0.7127	0.9393	0.9905	0.9952	0.9491	0.9984	0.5932	0.5642	0.5667	0.5332	0.5438	0.534	0.9619	0.4501	0.963	0	1	0.8085	0.8066	0.8167	0.8288	0	0.0329	0	0.179	0.3067	0	0	0.1901	0	0.8448	0.3133	0.2731
GCF_000462905.2_ASM46290v2_genomic	E	11	O157	H7	O157:H7	0.1555	0.0606	0.5567	0.9402	0.8249	0.8927	0.989	0.989	0.9209	0.978	0.9585	0.7143	0.9409	0.9921	0.9921	0.9507	1	0.5819	0.5642	0.5611	0.5348	0.5455	0.5356	0.9619	0.4501	0.963	0	1	0.8085	0.8066	0.8167	0.8288	0	0.0329	0	0.179	0.4557	0	0	0.1901	0	0.8448	0.3133	0.2731
GCF_000463605.1_Esch_coli_UMEA_3652-1_V1_genomic	B2	73	O6	H1	O6:H1	0.1569	0.2114	0.0305	0	0	0	0	0	0	0	0	0	0	0	0	0	0	0	0	0	0	0	0	0.2482	0.502	0.9601	0.8743	0.1819	0.1804	0.1848	0.1866	0.1846	0	0	0	0.1784	0.8715	0	0	0.1901	0	1	0.72	0.906
GCF_000464955.2_ASM46495v2_genomic	B1	672	O104	H21	O104:H21	0.1691	0.2135	0	0.9511	0.8362	0.904	0.9779	0.9779	0.9096	0.989	0.9649	0.7159	0.9457	0.9984	0.9857	0.9571	0.9921	0.5932	0.5754	0.5722	0.5365	0.5455	0.5372	0.9898	0.9993	1	1	0.1808	0.1804	0.1843	0.1839	0.1852	0.0985	0.1549	0	0.179	1	0	0	0.1901	0	0	0.9911	0
GCF_000465135.1_Esch_coli_HVH_190_4-3255514_V1_genomic	B2	1851	O19	H4	O19:H4	0.3327	0.213	0	0.1821	0	0.1847	0.1851	0.1851	0.1763	0.1863	0	0	0	0	0	0	0	0	0	0	0	0	0	0.2482	0.411	0.2144	0.065	0.183	0.182	0.1869	0.1876	0.1857	0	0	0	0.2451	0.8632	0	0	0.1901	0.1751	1	0.3133	0
GCF_000465155.1_Esch_coli_HVH_102_4-6906788_V1_genomic	B2	95	O1	H7	O1:H7	0.1569	0.0117	0.0372	0	0	0	0	0	0	0	0	0	0	0	0	0	0	0	0	0	0	0	0	0.2482	0.4099	0.2493	0.6228	0.1835	0.182	0.1864	0.1882	0.1857	0	0.0365	0	0.1784	0.4552	0	0	0.1901	0	0	0.72	0.9148
GCF_000466625.1_E_coliM1-1.0_genomic	E	11	O157	H7	O157:H7	0.1555	0.0609	0.5567	0.587	0.5486	0.6158	0.6519	0.6519	0.6215	0.6154	0.7305	0.5827	0.7204	0.7663	0.767	0.744	0.7651	0.374	0.3486	0.3489	0.4538	0.4643	0.4547	0.2482	0.4501	0.963	0.0642	1	0.8085	0.8066	0.8167	0.8288	0	0.0329	0	0.179	0.4557	0	0	0.1901	0	0.8448	0.3133	0.2731
GCF_000467695.1_95NR1_genomic	B1	294	O111	H8	O111:H8	0.1561	0.0358	0.8295	0.9402	0.8305	0.8983	0.9669	0.9669	0.904	1	0.9585	0.7143	0.9409	0.9921	0.9921	0.9507	1	0.9379	0.9721	1	0.9481	0.9805	0.9854	0.967	0.3657	0.963	0.0682	0.8956	0.8127	0.7804	0.8177	0.8121	0.0985	0	0	0.179	0.0794	0	0	0.1901	0	0	0.3133	0.9339
GCF_000468515.1_ASM46851v1_genomic	B1	1079	O6	H49	O6:H49	0.1561	0.0123	0.0391	0	0	0	0	0	0	0	0	0	0	0	0	0	0	0	0	0	0	0	0	0.2482	0.0359	0.2144	0.0635	0.1808	0.1804	0.1837	0.1839	0.1852	0.0985	0	0	0.179	0.0784	0	0	0.1901	0	0	0.3133	0
GCF_000471065.1_E_coliM2-1.0_genomic	E	11	O157	H7	O157:H7	0.1555	0.0609	0.5567	0.4918	0.4418	0.4418	0.5127	0.5127	0.4723	0.5099	0.7448	0.5746	0.7157	0.7663	0.7623	0.7456	0.7667	0.3305	0.3268	0.325	0.4522	0.4578	0.4498	0.9619	0.4501	0.963	0.0703	1	0.8085	0.8066	0.8167	0.8288	0	0.0329	0	0.179	0.4557	0	0	0.1901	0	0.8448	0.3133	0.2731
GCF_000471085.2_E_coliM3-1.0_genomic	E	11	O157	H7	O157:H7	0.1555	0.0609	0.5567	0.7065	0.6554	0.661	0.7514	0.7514	0.7175	0.7527	0.8246	0.6372	0.8131	0.8601	0.8621	0.8203	0.8651	0.5288	0.5229	0.52	0.4781	0.487	0.479	0.9543	0.4501	0.963	0.0703	1	0.8085	0.8066	0.8167	0.8288	0	0.0329	0	0.179	0.4557	0	0	0.1901	0	0.8448	0.3133	0.2731
GCF_000471105.1_E_coliM4-1.0_genomic	E	11	O157	H7	O157:H7	0.1555	0.0609	0.5567	0.7174	0.6554	0.6723	0.7624	0.7624	0.7288	0.7637	0.8246	0.6372	0.8131	0.8601	0.8621	0.8203	0.8651	0.5288	0.5229	0.52	0.4781	0.487	0.479	0.9619	0.4501	0.963	0.0642	1	0.8085	0.8066	0.8167	0.8288	0	0.0329	0	0.179	0.4557	0	0	0.1901	0	0.8448	0.3133	0.2731
GCF_000471125.1_E_coliM5-1.0_genomic	A	11	O157	H7	O157:H7	0.1555	0.0609	0.5567	0.9402	0.8305	0.8983	0.9669	0.9669	0.904	1	0.9585	0.7143	0.9409	0.9921	0.9921	0.9507	1	0.5876	0.5698	0.5722	0.5348	0.5455	0.5356	0.9619	0.449	0.963	0.0642	1	0.8085	0.8066	0.8167	0.8288	0	0	0	0.1551	0.4557	0	0	0.1901	0	0.8448	0.3133	0.2731
GCF_000471145.1_E_coliM6-1.0_genomic	E	11	O157	H7	O157:H7	0.1555	0.0609	0.5567	0.9239	0.8249	0.8983	1	1	0.9379	0.9615	0.823	0.6356	0.8115	0.8585	0.8653	0.8188	0.8635	0.5932	0.5642	0.5667	0.4765	0.4854	0.4773	0.9619	0.3153	0.963	0.0642	1	0.8085	0.8066	0.8167	0.8288	0	0.0329	0	0.179	0.4557	0	0	0.1901	0	0.8448	0.3133	0.2731
GCF_000471165.1_E_coliM7-1.0_genomic	E	11	O157	H7	O157:H7	0.1555	0.0609	0.5567	0.913	0.8249	0.887	0.989	0.989	0.9266	0.9725	0.8246	0.6372	0.8131	0.8601	0.8621	0.8203	0.8651	0.5876	0.5642	0.5611	0.4781	0.487	0.479	0.9619	0.4501	0.963	0	1	0.8085	0.8066	0.8167	0.8288	0	0.0329	0	0.179	0.4557	0	0	0.1901	0	0.8448	0.3133	0.2731
GCF_000471185.1_E_coliM8-1.0_genomic	E	11	O157	H7	O157:H7	0.1555	0.0396	0.5567	0.4918	0.4418	0.4418	0.5127	0.5127	0.4723	0.5099	0.8246	0.6372	0.8131	0.8601	0.8621	0.8203	0.8651	0.3305	0.3268	0.325	0.4781	0.487	0.479	0.9619	0.4162	0.963	0	1	0.8085	0.8066	0.8167	0.8288	0	0	0	0.179	0.3924	0	0	0.1901	0	0.8448	0.3133	0.2731
GCF_000471205.1_E_coliM9-1.0_genomic	E	11	O157	H7	O157:H7	0.1555	0.0609	0.5567	0.4918	0.4418	0.4418	0.5127	0.5127	0.4723	0.5099	0.5008	0.3676	0.4888	0.5119	0.5071	0.5087	0.5127	0.3305	0.3268	0.325	0.2853	0.2906	0.2864	0.9619	0.4501	0.963	0.0642	1	0.8085	0.8066	0.8167	0.8288	0	0.0329	0	0.179	0.4557	0	0	0.1901	0	0.8448	0.3133	0.2731
GCF_000471225.1_E_coliM10-1.0_genomic	E	11	O157	H7	O157:H7	0.1555	0.0609	0.5567	0.4918	0.4418	0.4418	0.5127	0.5127	0.4723	0.5099	0.823	0.6356	0.8115	0.8585	0.8653	0.8188	0.8635	0.3305	0.3268	0.325	0.4765	0.4854	0.4773	0.9619	0.4501	0.963	0	1	0.8085	0.8066	0.8167	0.8288	0	0.0329	0	0.179	0.4557	0	0	0.1901	0	0.8448	0.3133	0.2731
GCF_000471245.1_E_coliM11-1.0_genomic	E	11	O157	H7	O157:H7	0.1555	0.0609	0.5567	0.913	0.8249	0.887	0.989	0.989	0.9266	0.9725	0.823	0.6356	0.8115	0.8585	0.8653	0.8188	0.8635	0.5876	0.5642	0.5611	0.4765	0.4854	0.4773	0.9619	0.4501	0.963	0	1	0.8085	0.8066	0.8167	0.8288	0	0.0329	0	0.179	0.4557	0	0	0.1901	0	0.8448	0.3133	0.2731
GCF_000471265.1_E_coliM12-1.0_genomic	E	11	O157	H7	O157:H7	0.1555	0.0609	0.5567	0.4918	0.4418	0.4418	0.5127	0.5127	0.4723	0.5099	0.9442	0.7095	0.9265	0.9777	0.9778	0.938	0.9857	0.3305	0.3268	0.325	0.53	0.5373	0.5275	0.9619	0.4501	0.963	0.0688	1	0.8085	0.8066	0.8167	0.8288	0	0.0329	0	0.179	0.4557	0	0	0.1901	0	0.8448	0.3133	0.2731
GCF_000471285.1_E_coliM13-1.0_genomic	E	11	O157	H7	O157:H7	0.1555	0.0609	0.5567	0.4918	0.4418	0.4418	0.5127	0.5127	0.4723	0.5099	0.8246	0.6372	0.8131	0.8601	0.8621	0.8203	0.8651	0.3305	0.3268	0.325	0.4781	0.487	0.479	0.9619	0.4501	0.963	0.065	1	0.8085	0.8066	0.8167	0.8288	0	0.0329	0	0.179	0.4557	0	0	0.1901	0	0.8448	0.3133	0.2731
GCF_000471305.1_E_coliM14-1.0_genomic	E	11	O157	H7	O157:H7	0.1555	0.0609	0.5567	0.4918	0.4418	0.4418	0.5127	0.5127	0.4723	0.5099	0.8246	0.6372	0.8131	0.8601	0.8621	0.8203	0.8651	0.3305	0.3268	0.325	0.4781	0.487	0.479	0.9619	0.4501	0.963	0.0741	1	0.8085	0.8066	0.8167	0.8288	0	0.0329	0	0.179	0.4557	0	0	0.1901	0	0.8448	0.3133	0.2731
GCF_000471325.1_E_coliM15-1.0_genomic	E	11	O157	H7	O157:H7	0.1555	0.0609	0.5567	0.4918	0.4418	0.4418	0.5127	0.5127	0.4723	0.5099	0.8246	0.6372	0.8131	0.8601	0.8621	0.8203	0.8651	0.3305	0.3268	0.325	0.4781	0.487	0.479	0.9619	0.4501	0.963	0.0642	1	0.8085	0.8066	0.8167	0.8288	0	0.0329	0	0.179	0.4557	0	0	0.1901	0	0.8448	0.3133	0.2731
GCF_000471345.1_E_coliM16-1.0_genomic	E	11	O157	H7	O157:H7	0.1555	0.0609	0.5567	0.4918	0.4418	0.4418	0.5127	0.5127	0.4723	0.5099	0.8246	0.6372	0.8131	0.8601	0.8621	0.8203	0.8651	0.3305	0.3268	0.325	0.4781	0.487	0.479	0.9619	0.4501	0.963	0.0642	1	0.8085	0.8066	0.8167	0.8288	0	0.0329	0	0.179	0.4557	0	0	0.1901	0	0.8448	0.3133	0.2731
GCF_000471385.1_E_coliM18-1.0_genomic	E	11	O157	H7	O157:H7	0.1555	0.0609	0.5567	0.6793	0.6441	0.6497	0.7514	0.7514	0.7175	0.7253	0.8963	0.6966	0.8834	0.93	0.9382	0.8903	0.9381	0.5288	0.514	0.5111	0.5235	0.5325	0.5227	0.9619	0.4501	0.963	0	1	0.8085	0.8066	0.8167	0.8288	0	0.0322	0	0.179	0.4557	0	0	0.1901	0	0.8448	0.3133	0.2731
GCF_000471405.1_E_coliM19-1.0_genomic	E	11	O157	H7	O157:H7	0.1555	0.0609	0.5567	0.9239	0.8249	0.8983	1	1	0.9379	0.9615	0.8246	0.6372	0.8131	0.8601	0.8621	0.8203	0.8651	0.5932	0.5642	0.5667	0.4781	0.487	0.479	0.9619	0.4501	0.963	0.0703	1	0.8085	0.8066	0.8167	0.8288	0	0.0329	0	0.179	0.4557	0	0	0.1901	0	0.8448	0.3133	0.2731
GCF_000471425.1_E_coliM20-1.0_genomic	E	11	O157	H7	O157:H7	0.1555	0.0609	0.5567	0.7174	0.6554	0.6723	0.7624	0.7624	0.7288	0.7637	0.8246	0.6372	0.8131	0.8601	0.8621	0.8203	0.8651	0.5288	0.5229	0.52	0.4781	0.487	0.479	0.9619	0.4501	0.963	0.0695	1	0.8085	0.8066	0.8167	0.8288	0	0.0329	0	0.179	0.4557	0	0	0.1901	0	0.8448	0.3133	0.2731
GCF_000471445.1_E_coliM21-1.0_genomic	E	-	O157	H7	O157:H7	0.1555	0.0609	0.5567	0.5924	0.5571	0.6215	0.6575	0.6575	0.6328	0.6264	0.8246	0.6372	0.8131	0.8601	0.8621	0.8203	0.8651	0.3808	0.3547	0.355	0.4781	0.487	0.479	0.9619	0.4501	0.963	0	1	0.8085	0.8066	0.8167	0.8288	0	0.0329	0	0.179	0.4557	0	0	0.1901	0	0.8448	0.3133	0.2731
GCF_000471465.1_E_coliM22-1.0_genomic	E	11	O157	H7	O157:H7	0.1555	0.0398	0.5567	0.4918	0.4418	0.4418	0.5127	0.5127	0.4723	0.5099	0.7321	0.5827	0.722	0.7679	0.7639	0.7456	0.7667	0.3305	0.3268	0.325	0.4554	0.4659	0.4563	0.9619	0.4501	0.963	0.0703	1	0.8085	0.8066	0.8167	0.8288	0	0	0	0.179	0.4557	0	0	0.1901	0	0.8448	0.3133	0.2731
GCF_000471485.1_E_coliM23-1.0_genomic	E	-	O157	H7	O157:H7	0.1555	0.0609	0.5567	0.4918	0.4418	0.4418	0.5127	0.5127	0.4723	0.5099	0.9585	0.7143	0.9409	0.9921	0.9921	0.9507	1	0.3305	0.3268	0.325	0.5348	0.5455	0.5356	0.9619	0.4501	0.963	0	1	0.8085	0.8066	0.8167	0.8288	0	0.154	0	0.179	0.4557	0	0	0.1901	0	0.8448	0.3133	0.2731
GCF_000471505.1_E_coliK1-1.0_genomic	E	-	O157	H7	O157:H7	0.1555	0.0609	0.5567	0.4918	0.4418	0.4418	0.5127	0.5127	0.4723	0.5099	0.823	0.6356	0.8115	0.8585	0.8653	0.8188	0.8635	0.3305	0.3268	0.325	0.4765	0.4854	0.4773	0.2482	0.4501	0.963	0	1	0.8085	0.8066	0.8167	0.8288	0	0.0329	0	0.179	0.4557	0	0	0.1901	0	0.8448	0.3133	0.2731
GCF_000471525.1_E_coliK2-1.0_genomic	E	11	O157	H7	O157:H7	0.1555	0.0609	0.5567	0.913	0.8249	0.887	0.989	0.989	0.9266	0.9725	0.823	0.6356	0.8115	0.8585	0.8653	0.8188	0.8635	0.5876	0.5642	0.5611	0.4765	0.4854	0.4773	0.9619	0.4501	0.963	0	1	0.8085	0.8066	0.8167	0.8288	0	0.0329	0	0.179	0.4557	0	0	0.1901	0	0.8448	0.3133	0.2731
GCF_000471545.1_E_coliWC1-1.0_genomic	E	11	O157	H7	O157:H7	0.1555	0.0606	0.5567	0.4918	0.4418	0.4418	0.5127	0.5127	0.4723	0.5099	0.8214	0.6356	0.8115	0.8569	0.8637	0.8188	0.8635	0.3305	0.3268	0.325	0.4765	0.4854	0.4757	0.9619	0.4501	0.963	0.0642	1	0.8085	0.8066	0.8167	0.8288	0	0.0329	0	0.179	0.4557	0	0	0.1901	0	0.8448	0.3133	0.2731
GCF_000471565.1_E_coliWC2-1.0_genomic	E	11	O157	H7	O157:H7	0.1555	0.0606	0.5567	0.4918	0.4418	0.4418	0.5127	0.5127	0.4723	0.5099	0.9442	0.7079	0.9265	0.9777	0.9778	0.9364	0.9841	0.3305	0.3268	0.325	0.5284	0.5357	0.5275	0.9619	0.4501	0.963	0.0642	1	0.8085	0.8066	0.8167	0.8288	0	0.0329	0	0.179	0.4557	0	0	0.1901	0	0.8448	0.3133	0.2731
GCF_000471585.1_E_coliWa1-1.0_genomic	E	11	O157	H7	O157:H7	0.1555	0.0609	0.5567	0.4918	0.4418	0.4418	0.5127	0.5127	0.4723	0.5099	0.8246	0.6372	0.8131	0.8601	0.8621	0.8203	0.8651	0.3305	0.3268	0.325	0.4781	0.487	0.479	0.9619	0.4501	0.963	0.0688	1	0.8085	0.8066	0.8167	0.8288	0	0.0329	0	0.179	0.4557	0	0	0.1901	0	0.8448	0.3133	0.2731
GCF_000471605.1_E_coliWa2-1.0_genomic	E	11	O157	H7	O157:H7	0.1555	0.0609	0.5567	0.4918	0.4418	0.4418	0.5127	0.5127	0.4723	0.5099	0.9585	0.7143	0.9409	0.9921	0.9921	0.9507	1	0.3305	0.3268	0.325	0.5348	0.5455	0.5356	0.9619	0.4501	0.963	0.0642	1	0.8085	0.8066	0.8167	0.8288	0	0.0329	0	0.179	0.4557	0	0	0.1901	0	0.8448	0.3133	0.2731
GCF_000473725.2_O199v4_genomic	D	32	O145	-	O145:-	0.1561	0.0358	0.5539	0.9239	0.8249	0.8983	1	1	0.9379	0.9615	0.9649	0.7159	0.9457	0.9984	0.9857	0.9571	0.9921	0.9379	0.9721	1	0.9481	0.9805	0.9854	0.2482	0.4501	0.963	0.0682	0.9978	0.8074	0.8072	0.8177	0.8282	0	0.0336	0	0.1805	0.9752	0	0	0.1928	0	0.8448	1	0
GCF_000474845.1_Esch_coli_BWH_24_V1_PacBio_genomic	B2	131	O25	H4	O25:H4	0.3346	0.0189	0.0422	0	0	0	0	0	0	0	0	0	0	0	0	0	0	0	0	0	0	0	0	0.2482	0.3665	0.9601	0.9116	0.183	0.182	0.1875	0.1882	0.1863	0	0.1521	0.1136	0.2276	0.8715	0	0	0.1901	0.1751	0	0.72	0.8869
GCF_000477495.2_ASM47749v2_genomic	E	11	O157	H7	O157:H7	0.1555	0.0609	0.5567	0.9402	0.8305	0.8983	0.9669	0.9669	0.904	1	0.9585	0.7143	0.9409	0.9921	0.9921	0.9507	1	0.5876	0.5698	0.5722	0.5348	0.5455	0.5356	0.9619	0.4501	0.963	0.0688	1	0.8085	0.8066	0.8167	0.8288	0	0.154	0	0.179	0.4557	0	0	0.1901	0	0.8448	0.3133	0.2731
GCF_000478215.1_ASM47821v1_genomic	E	11	O157	H7	O157:H7	0.1555	0.0609	0.4009	0.9402	0.8305	0.8983	0.9669	0.9669	0.904	1	0.9585	0.7143	0.9409	0.9921	0.9921	0.9507	1	0.5876	0.5698	0.5722	0.5348	0.5455	0.5356	0.9619	0.4501	0.963	0.9116	1	0.8085	0.8066	0.8167	0.8288	0	0.0329	0	0.179	0.4557	0	0	0.1901	0	0.8448	1	0.2731
GCF_000478705.1_95JB1_genomic	B1	294	O111	H8	O111:H8	0.1561	0.0358	0.8295	0.9402	0.8305	0.8983	0.9669	0.9669	0.904	1	0.9585	0.7143	0.9409	0.9921	0.9921	0.9507	1	0.9379	0.9721	1	0.9481	0.9805	0.9854	0.967	0.3657	0.963	0.0682	0.8956	0.8127	0.7804	0.8177	0.8121	0.0985	0	0	0.179	0.0794	0	0	0.1901	0	0	0.3133	0.9339
GCF_000482265.1_EC_K12_MG1655_Broad_SNP_genomic	A	10	O16	H48	O16:H48	0.1707	0.0141	0.0376	0	0	0	0	0	0	0	0	0	0	0	0	0	0	0	0	0	0	0	0	0.2482	0.0365	0.2144	0	0.1604	0.157	0.1559	0.1575	0.1583	0	0	0	0.179	0.9693	0	0	0.1901	0	0	0.3133	0
GCF_000485615.1_ASM48561v1_genomic	D	405	O102	H6	O102:H6	0.1561	0.0358	0.0305	0	0	0	0	0	0	0	0	0	0	0	0	0	0	0	0	0	0	0	0	0.2482	0.0356	0.2165	0	0.1814	0.182	0.1853	0.186	0.1846	0	0	0	0.1776	0.4109	0	0	0.1901	0	0	0.3133	0.8899
GCF_000485635.1_ASM48563v1_genomic	E	57	O59	H25	O59:H25	0.1555	0.0609	0.0305	0	0	0	0	0	0	0	0	0	0	0	0	0	0	0	0	0	0	0	0	0.2482	0.0368	0.9209	0.6424	0.1803	0.1804	0.1848	0.1849	0.1836	0	0.154	0.1136	0.179	0.742	0	0	0.1901	0	0.8448	0.3133	0
GCF_000485675.1_ASM48567v1_genomic	B1	2599	O108	H2	O108:H2	0.1561	0.0124	0.0347	0	0	0	0	0	0	0	0	0	0	0	0	0	0	0	0	0	0	0	0	0.2482	0.0368	0.2144	0.0658	0.1803	0.1793	0.1837	0.1833	0.1841	0.0985	0.154	0	0.179	0.0798	0	0	0.1901	0	0	0.3133	0.884
GCF_000485695.1_ASM48569v1_genomic	D	69	O77/O17/O44/O106	H18	O77/O17/O44/O106:H18	0.1707	0.0135	0.0372	0	0	0	0	0	0	0	0	0	0	0	0	0	0	0	0	0	0	0	0	0.2482	0.3657	0.963	0	0.1792	0.1782	0.1832	0.1828	0.1814	0	0.154	0	0.1805	0.6563	0	0	0.1901	0	0.8391	0.72	0.9001
GCF_000485715.1_ASM48571v1_genomic	B2	131	O25	H4	O25:H4	0.3346	0.0146	0.0362	0	0	0	0	0	0	0	0	0	0	0	0	0	0	0	0	0	0	0	0	0.2482	0.3665	0.9601	0.0658	0.183	0.182	0.1875	0.1882	0.1863	0	0	0	0.2276	0.5696	0	0	0.1901	0.1751	0	0.72	0
GCF_000485735.1_ASM48573v1_genomic	A	216	O7	H4	O7:H4	0.1531	0.0144	0	0	0	0	0	0	0	0	0	0	0	0	0	0	0	0	0	0	0	0	0	0.2482	0.0365	0.2144	0	0.1604	0.157	0.1559	0.1581	0.1583	0	0.0318	0	0.179	0.1018	0	0	0.1901	0	0	0.3133	0
GCF_000488015.1_Esch_coli_HVH_50_4-2593475_V1_genomic	A	409	O125	H38	O125:H38	0.1593	0.0139	0.0383	0	0	0	0	0	0	0	0	0	0	0	0	0	0	0	0	0	0	0	0	0.2482	0.0342	0.2144	0.0666	0.1039	0.105	0.1055	0.1065	0.1057	0	0.0318	0	0.1732	0.4143	0	0	0.1901	0	0	0.3133	0
GCF_000488035.1_Esch_coli_HVH_98_4-5799287_V1_genomic	B1	101	O11	H12	O11:H12	0.1561	0.208	0	0	0	0	0	0	0	0	0	0	0	0	0	0	0	0	0	0	0	0	0	0.2482	0.0358	0.1538	0.8566	0.1808	0.1804	0.1848	0.1849	0.1841	0.0985	0	0	0.179	0.9693	0	0	0.1901	0	1	0.3133	0
GCF_000488055.1_Esch_coli_UMEA_3336-1_V1_genomic	B1	1128	O8	H19	O8:H19	0.1561	0.0124	0.038	0	0	0	0	0	0	0	0	0	0	0	0	0	0	0	0	0	0	0	0	0.2482	0.0366	0.213	0.0666	0.1808	0.1804	0.1848	0.1844	0.1841	0.0985	0.1521	0.1136	0.179	0.1027	0	0	0.1901	0	0	0.3133	0.9104
GCF_000488075.1_Esch_coli_UMEA_3426-1_V1_genomic	B2	127	O6	H31	O6:H31	0.1561	0.1792	0	0	0	0	0	0	0	0	0	0	0	0	0	0	0	0	0	0	0	0	0	0.2482	0.411	0.2144	0.8802	0.1819	0.1814	0.1848	0.186	0.1846	0.1089	0	0	0.1551	0.8749	0	0	0.1901	0	0	0.72	0
GCF_000488095.1_Esch_coli_UMEA_3290-1_V1_genomic	B2	127	O6	H31	O6:H31	0.1569	0.1875	0	0	0	0	0	0	0	0	0	0	0	0	0	0	0	0	0	0	0	0	0	0.2482	0.411	0.2144	0.89	0.1819	0.1814	0.1848	0.186	0.1846	0.1089	0	0	0.1784	0.9129	0	0	0.1901	0	0	0.72	0
GCF_000488115.1_Esch_coli_UMEA_3693-1_V1_genomic	B2	12	O4	H5	O4:H5	0.1569	0.2084	0.0347	0	0	0	0	0	0	0	0	0	0	0	0	0	0	0	0	0	0	0	0	0.9822	0.411	0.2137	0.8762	0.1835	0.182	0.1864	0.1876	0.1857	0	0.154	0	0.1784	0.8661	0	0	0.1901	0	1	0.3133	0
GCF_000488135.1_Esch_coli_UMEA_3323-1_V1_genomic	D	5377	O2/O50	H4	O2/O50:H4	0.1561	0.0139	0.0309	0	0	0	0	0	0	0	0	0	0	0	0	0	0	0	0	0	0	0	0	0.2482	0.3665	0.9587	0.0674	0.1803	0.1809	0.1848	0.1855	0.1841	0.48	0.1502	0	0.1776	0.9654	0	0.5347	0.1901	0	0	0.3133	0.9075
GCF_000488155.1_Esch_coli_UMEA_3342-1_V1_genomic	B2	73	O6	H1	O6:H1	0.1569	0.1162	0	0	0	0	0	0	0	0	0	0	0	0	0	0	0	0	0	0	0	0	0	0.2482	0.502	0.2144	0.8802	0.1835	0.182	0.1864	0.1876	0.1857	0	0	0	0.1784	0.8622	0	0	0.1901	0	1	0.72	0
GCF_000488295.1_ASM48829v1_genomic	B1	1431	O160/O8	H40	O160/O8:H40	0.1561	0.011	0	0	0	0	0	0	0	0	0	0	0	0	0	0	0	0	0	0	0	0	0	0.2482	0.0359	0.2144	0.0674	0.1808	0.1804	0.1837	0.1844	0.1841	0.0985	0.0738	0	0.179	0.4499	0	0	0.1901	0	0	0.3133	0.8928
GCF_000488315.1_ASM48831v1_genomic	B2	73	O6	H1	O6:H1	0.1569	0.0906	0.0359	0	0	0	0	0	0	0	0	0	0	0	0	0	0	0	0	0	0	0	0	0.2464	0.502	0.963	0.0642	0.1819	0.1804	0.1848	0.1866	0.1846	0	0	0.0931	0.1784	0.6714	0	0	0.1901	0	1	0.72	0
GCF_000488335.1_ASM48833v1_genomic	B2	131	O16	H5	O16:H5	0.3346	0.0146	0.0345	0	0	0	0	0	0	0	0	0	0	0	0	0	0	0	0	0	0	0	0	0.2482	0.337	0.9601	0.0642	0.183	0.182	0.1869	0.1876	0.1863	0.9938	0	0.0819	0.2276	0.4255	0	0.5314	0.1901	0.1751	0	0.72	0.9001
GCF_000488355.1_ASM48835v1_genomic	U/cryptic	354	O1	H34	O1:H34	0.3406	0.0129	0	0	0	0	0	0	0	0	0	0	0	0	0	0	0	0	0	0	0	0	0	0.2482	0.3035	0.2151	0	0.1771	0.1767	0.1805	0.1801	0.1804	0	0	0.1096	0.214	0.0862	0	0	0.1901	0	0	0.3133	0.6549
GCF_000488375.1_ASM48837v1_genomic	B2	131	O25	H4	O25:H4	0.3346	0.0146	0.0362	0	0	0	0	0	0	0	0	0	0	0	0	0	0	0	0	0	0	0	0	0.2482	0.3665	0.9601	0	0.183	0.182	0.1875	0.1882	0.1863	0	0	0	0.2276	0.5691	0	0	0.1901	0.1751	0	0.3133	0.8811
GCF_000488395.1_ASM48839v1_genomic	B2	131	O25	H4	O25:H4	0.3346	0.0146	0.0362	0	0	0	0	0	0	0	0	0	0	0	0	0	0	0	0	0	0	0	0	0.2482	0.3665	0.9601	0.0642	0.183	0.182	0.1875	0.1882	0.1863	0	0	0	0.2276	0.8739	0	0	0.1901	0.1751	0	0.72	0.8869
GCF_000488415.1_ASM48841v1_genomic	B1	162	O9	H9	O9:H9	0.1531	0.0124	0.0351	0	0	0	0	0	0	0	0	0	0	0	0	0	0	0	0	0	0	0	0	0.2482	0.0366	0.213	0.0658	0.1808	0.1804	0.1848	0.1844	0.1841	0.0985	0	0	0.179	0.1027	0	0	0.1901	0	0	0.3133	0.5389
GCF_000488435.1_ASM48843v1_genomic	D	69	O77/O17/O44/O106	H18	O77/O17/O44/O106:H18	0.1707	0.0135	0.0383	0	0	0	0	0	0	0	0	0	0	0	0	0	0	0	0	0	0	0	0	0.2482	0.3672	0.9601	0.0642	0.1803	0.1793	0.1843	0.1839	0.183	0	0.0326	0	0.1805	0.3364	0	0.5512	0.1901	0	0.8391	0.72	0.8811
GCF_000488455.1_ASM48845v1_genomic	D	405	O2/O50	H4	O2/O50:H4	0.1561	0.0122	0.0305	0	0	0	0	0	0	0	0	0	0	0	0	0	0	0	0	0	0	0	0	0.2482	0.3665	0.9587	0.8802	0.1814	0.182	0.1853	0.186	0.1846	0.4308	0.154	0	0.1776	0.3909	0	0.5413	0.1901	0	0	0.72	0.9075
GCF_000488475.1_ASM48847v1_genomic	B2	73	O6	H1	O6:H1	0.1569	0.0945	0	0	0	0	0	0	0	0	0	0	0	0	0	0	0	0	0	0	0	0	0	0.2482	0.502	0.9601	0.8841	0.1819	0.1804	0.1848	0.1866	0.1846	0	0	0	0.1784	0.3734	0	0	0.1901	0	1	0.72	0.8811
GCF_000488495.1_ASM48849v1_genomic	B2	420	O46	H31	O46:H31	0.1569	0.0115	0.0401	0	0	0	0	0	0	0	0	0	0	0	0	0	0	0	0	0	0	0	0	0.2482	0.2225	0.9608	0	0.1835	0.182	0.1864	0.1876	0.1857	0	0	0.0931	0.1784	0.8836	0	0	0.1901	0	0	0.72	0.9119
GCF_000488515.1_ASM48851v1_genomic	D	69	O77/O17/O44/O106/O73	H18	O77/O17/O44/O106/O73:H18	0.1555	0.0135	0.0383	0	0	0	0	0	0	0	0	0	0	0	0	0	0	0	0	0	0	0	0	0.2482	0.3657	0.963	0	0.1792	0.1782	0.1832	0.1828	0.1814	0	0.0326	0	0.1805	0.5263	0	0	0.1901	0	0.8391	0.72	0.9001
GCF_000488535.1_ASM48853v1_genomic	D	69	O77/O17/O44/O106	H18	O77/O17/O44/O106:H18	0.1707	0.0121	0.0383	0	0	0	0	0	0	0	0	0	0	0	0	0	0	0	0	0	0	0	0	0.2482	0.3657	0.963	0.0613	0.1792	0.1782	0.1832	0.1828	0.1814	0	0.0326	0	0.1805	0.7809	0	0	0.1901	0	0	0.72	0.9001
GCF_000488555.1_ASM48855v1_genomic	B2	131	-	H4	-:H4	0.3346	0.0146	0.0362	0	0	0	0	0	0	0	0	0	0	0	0	0	0	0	0	0	0	0	0	0.2482	0.3665	0.9601	0	0.183	0.182	0.1875	0.1882	0.1863	0	0	0	0.2276	0.5696	0	0	0.1901	0.1751	0	0.72	0
GCF_000488575.1_ASM48857v1_genomic	F	354	O153	H34	O153:H34	0.3406	0.0129	0	0	0	0	0	0	0	0	0	0	0	0	0	0	0	0	0	0	0	0	0	0.2482	0.3035	0.2151	0	0.1738	0.1735	0.1773	0.1769	0.1771	0.0985	0	0.0851	0.214	0.0862	0	0	0.1901	0	0	0.3133	0.2584
GCF_000488595.1_ASM48859v1_genomic	B1	58	O8	H25	O8:H25	0.1561	0.0103	0.0362	0	0	0	0	0	0	0	0	0	0	0	0	0	0	0	0	0	0	0	0	0.2482	0.0368	0.25	0.8782	0.1803	0.1798	0.1843	0.1839	0.1836	0.0985	0	0	0.179	0.0789	0	0	0.1901	0	0	0.3133	0.8928
GCF_000488615.1_ASM48861v1_genomic	C	410	O8	H9	O8:H9	0.1561	0.0101	0	0	0	0	0	0	0	0	0	0	0	0	0	0	0	0	0	0	0	0	0	0.2482	0.0356	0.2144	0	0.1803	0.1809	0.1837	0.1844	0.1836	0.1006	0	0	0.179	0.0589	0	0	0.1901	0	0	0.3133	0
GCF_000488635.1_ASM48863v1_genomic	D	68	O153	H6	O153:H6	0.1561	0.0139	0.0351	0	0	0	0	0	0	0	0	0	0	0	0	0	0	0	0	0	0	0	0	0.2482	0.0358	0.213	0.6798	0.1825	0.1814	0.1859	0.1855	0.1857	0	0.0329	0	0.1805	0.6631	0	0	0.1901	0	0	0.72	0.931
GCF_000488655.1_ASM48865v1_genomic	D	69	O77/O17/O44/O106	H18	O77/O17/O44/O106:H18	0.1707	0.0121	0.0305	0	0	0	0	0	0	0	0	0	0	0	0	0	0	0	0	0	0	0	0	0.2482	0.0387	0.2158	0	0.1803	0.1793	0.1843	0.1839	0.183	0	0.0326	0	0.1805	0.35	0	0	0.1901	0	0.8391	0.72	0.6549
GCF_000488675.1_ASM48867v1_genomic	D	69	O77/O17/O44/O106/O73	H18	O77/O17/O44/O106/O73:H18	0.1707	0.0135	0.0305	0	0	0	0	0	0	0	0	0	0	0	0	0	0	0	0	0	0	0	0	0.2482	0.3657	0.963	0.9116	0.1803	0.1798	0.1843	0.1839	0.1825	0	0.0326	0	0.1805	0.4051	0	0	0.1901	0	0.8391	0.72	0.9001
GCF_000488695.1_ASM48869v1_genomic	B2	131	O25	H4	O25:H4	0.3346	0.0146	0.0362	0	0	0	0	0	0	0	0	0	0	0	0	0	0	0	0	0	0	0	0	0.2482	0.3665	0.9601	0.0695	0.183	0.182	0.1875	0.1882	0.1863	0	0	0	0.2276	0.3744	0	0	0.1901	0.1751	0	0.72	0.8811
GCF_000488715.1_ASM48871v1_genomic	B2	131	O25	H4	O25:H4	0.3346	0.0146	0.0362	0	0	0	0	0	0	0	0	0	0	0	0	0	0	0	0	0	0	0	0	0.2482	0.3665	0.9601	0.0682	0.183	0.182	0.1875	0.1882	0.1863	0	0	0	0.2276	0.5691	0	0	0.1901	0.1751	0	0.72	0
GCF_000488735.1_ASM48873v1_genomic	A	617	O89	H9	O89:H9	0.1561	0.0358	0	0	0	0	0	0	0	0	0	0	0	0	0	0	0	0	0	0	0	0	0	0.2482	0.0365	0.213	0	0.1808	0.1804	0.1837	0.1844	0.1836	0	0.1549	0	0.179	0.1485	0	0	0.1901	0	0	0.3133	0.9104
GCF_000488755.1_ASM48875v1_genomic	B2	95	O2/O50	H4	O2/O50:H4	0.1569	0.0132	0.0372	0	0	0	0	0	0	0	0	0	0	0	0	0	0	0	0	0	0	0	0	0.2482	0.3418	0.2493	0.4578	0.1835	0.182	0.1864	0.1882	0.1857	0	0	0	0.1784	0.9547	0	0	0.1901	0	0	0.72	0.8928
GCF_000488775.1_ASM48877v1_genomic	B2	131	O25	H4	O25:H4	0.3346	0.0146	0.0362	0	0	0	0	0	0	0	0	0	0	0	0	0	0	0	0	0	0	0	0	0.2482	0.3665	0.9601	0	0.183	0.182	0.1875	0.1882	0.1863	0	0.0986	0	0.2276	0.5696	0	0	0.1901	0.1751	0	0.72	0.8811
GCF_000488795.1_ASM48879v1_genomic	B2	-	O75	H5	O75:H5	0.3543	0.0108	0.0355	0	0	0	0	0	0	0	0	0	0	0	0	0	0	0	0	0	0	0	0	0.2482	0.3657	0.9594	0.0642	0.1577	0.1544	0.1607	0.1608	0.1605	0	0.0322	0	0.2062	0.63	0	0	0.1901	0	0	0.72	0.8957
GCF_000488815.1_ASM48881v1_genomic	B2	73	O6	H1	O6:H1	0.1569	0.0802	0.0359	0	0	0	0	0	0	0	0	0	0	0	0	0	0	0	0	0	0	0	0	0.2482	0.502	0.963	0.0629	0.1819	0.1804	0.1848	0.1866	0.1846	0	0	0.0931	0.1784	0.6573	0	0	0.1901	0	1	0.72	0
GCF_000488835.1_ASM48883v1_genomic	B2	127	O6	H31	O6:H31	0.1569	0.0655	0.0383	0	0	0	0	0	0	0	0	0	0	0	0	0	0	0	0	0	0	0	0	0.2482	0.411	0.2144	0.8802	0.1819	0.1814	0.1848	0.186	0.1846	0.1089	0	0	0.1784	0.3062	0	0	0.1901	0	1	0.72	0
GCF_000492235.1_Esch_coli_BIDMC_39_V1_genomic	A	206	O175	H38	O175:H38	0.1561	0.0114	0	0	0	0	0	0	0	0	0	0	0	0	0	0	0	0	0	0	0	0	0	0.2482	0.0363	0.2144	0.4578	0.1803	0.1804	0.1843	0.1839	0.1836	0.0985	0	0	0.179	0.091	0	0	0.1901	0	0	0.3133	0
GCF_000492255.1_Esch_coli_BIDMC_38_V1_genomic	B2	131	O25	H4	O25:H4	0.3346	0.0146	0.0362	0	0	0	0	0	0	0	0	0	0	0	0	0	0	0	0	0	0	0	0	0.2482	0.3665	0.9601	0.0682	0.183	0.182	0.1875	0.1882	0.1863	0	0	0	0.2276	0.8739	0	0.5512	0.1901	0.1751	0	0.3973	0.9075
GCF_000492275.1_Esch_coli_BIDMC_37_V1_genomic	A	1421	O9	H4	O9:H4	0.172	0.0133	0.0394	0	0	0	0	0	0	0	0	0	0	0	0	0	0	0	0	0	0	0	0	0.2482	0.0365	0.2144	0.065	0.1803	0.1809	0.1843	0.1844	0.1836	0	0	0	0.179	0.1008	0	0	0.1901	0	0	0.3133	0
GCF_000492655.1_Esch_coli_BWH_32_V1_genomic	E	2569	O124/O164	H4	O124/O164:H4	0.1707	0.0609	0.8313	0	0	0	0	0	0	0	0	0	0	0	0	0	0	0	0	0	0	0	0	0.2482	0.5215	0.2165	0.0658	0.8972	0.8143	0.7825	0.8188	0.8148	0	0	0	0.179	0.4537	0	0	0.1901	0	0.8448	0.3133	0.8825
GCF_000493595.2_EcoPMV1_genomic	B2	-	O18	H7	O18:H7	0.1569	0.0186	0.0372	0	0	0	0	0	0	0	0	0	0	0	0	0	0	0	0	0	0	0	0	0.2482	0.2641	0.2144	0.0658	0.1835	0.182	0.1864	0.1882	0.1857	0.1077	0.1502	0	0.1784	0.4533	0	0	0	0	0	0.72	0.9148
GCF_000493755.1_ASM49375v1_genomic	B2	131	O25	H4	O25:H4	0.3346	0.0189	0.0362	0	0	0	0	0	0	0	0	0	0	0	0	0	0	0	0	0	0	0	0	0.2482	0.3665	0.9601	0.0682	0.183	0.182	0.1875	0.1882	0.1863	0	0	0	0.2276	0.8715	0	0	0.1901	0.1751	0	0.72	0.8869
GCF_000494935.1_Esch_coli_HVH_36_4-5675286_V1_genomic	B1	443	O64	H21	O64:H21	0.2795	0.013	0.0401	0	0	0	0	0	0	0	0	0	0	0	0	0	0	0	0	0	0	0	0	0.2482	0.1926	0.2158	0.9116	0.1808	0.1804	0.1848	0.1849	0.1841	0.0985	0	0	0.3327	0.9542	0.6444	0.5083	0.1901	0	0	0.3133	0.8811
GCF_000494955.1_Esch_coli_HVH_12_4-7653042_V1_genomic	B2	95	O2/O50	H4	O2/O50:H4	0.1569	0.0132	0.0372	0	0	0	0	0	0	0	0	0	0	0	0	0	0	0	0	0	0	0	0	0.2482	0.4099	0.2493	0.6228	0.1835	0.182	0.1864	0.1882	0.1857	0	0.0365	0	0.1784	0.9552	0	0	0.1901	0	0	0.72	0.9148
GCF_000494975.1_Esch_coli_HVH_86_4-7026218_V1_genomic	B2	73	O6	H1	O6:H1	0.1569	0.1253	0.0401	0	0	0	0	0	0	0	0	0	0	0	0	0	0	0	0	0	0	0	0	0.2482	0.502	0.25	0.8841	0.1814	0.1798	0.1843	0.1855	0.1841	0	0	0	0.1784	0.8637	0	0	0.1901	0	1	0.72	0.9075
GCF_000494995.1_Esch_coli_HVH_136_4-5970458_V1_genomic	D	393	O15	H1	O15:H1	0.1707	0.0172	0	0	0	0	0	0	0	0	0	0	0	0	0	0	0	0	0	0	0	0	0	0.2482	0.3657	0.963	0.0682	0.1819	0.1814	0.1859	0.186	0.1852	0	0.1502	0	0.1805	0.9679	0	0	0.1901	0	0	0.3133	0.6549
GCF_000495015.1_Esch_coli_HVH_148_4-3192490_V1_genomic	B2	95	O2/O50	H4	O2/O50:H4	0.1569	0.0139	0.0372	0	0	0	0	0	0	0	0	0	0	0	0	0	0	0	0	0	0	0	0	0.2482	0.2641	0.2144	0.6228	0.1835	0.182	0.1864	0.1882	0.1857	0	0.0365	0	0.1784	0.9625	0	0	0.1901	0	0	0.72	0.9266
GCF_000495035.1_Esch_coli_HVH_152_4-3447545_V1_genomic	A	93	O5	H10	O5:H10	0.1561	0.0106	0	0	0	0	0	0	0	0	0	0	0	0	0	0	0	0	0	0	0	0	0	0.2482	0.0365	0.963	0.8762	0.1814	0.1809	0.1853	0.1855	0.1846	0	0	0	0.179	0.8705	0	0	0.1901	0	0	0.3133	0.8884
GCF_000495055.1_Esch_coli_HVH_178_4-3189163_V1_genomic	B2	95	O2/O50	H4	O2/O50:H4	0.1569	0.1894	0.0372	0	0	0	0	0	0	0	0	0	0	0	0	0	0	0	0	0	0	0	0	0.2482	0.4099	0.2493	0.6228	0.1857	0.1825	0.1885	0.1898	0.1873	0	0.0365	0	0.1784	0.7751	0	0	0.1901	0	0	0.72	0
GCF_000495075.1_Esch_coli_UMEA_3148-1_V1_genomic	A	10	-	H4	-:H4	0.1561	0.0153	0.038	0	0	0	0	0	0	0	0	0	0	0	0	0	0	0	0	0	0	0	0	0.2482	0.0365	0.2144	0.0635	0.1808	0.1804	0.1837	0.1849	0.1841	0	0	0	0.179	0.1018	0	0	0.1901	0	0	0.3133	0.9325
GCF_000495095.1_Esch_coli_HVH_108_4-6924867_V1_genomic	B2	428	O120	H4	O120:H4	0.3346	0.0142	0	0	0	0	0	0	0	0	0	0	0	0	0	0	0	0	0	0	0	0	0	0.2482	0.4265	0.2123	0.6424	0.1825	0.1814	0.1864	0.1871	0.1852	0	0	0	0.2276	0.0599	0	0	0.1901	0	0	0.72	0.8884
GCF_000496345.2_O455v2_genomic	E	11	O157	H7	O157:H7	0.1555	0.0609	0.5567	0.9402	0.8305	0.8983	0.9669	0.9669	0.904	1	0.9585	0.7143	0.9409	0.9921	0.9921	0.9507	1	0.9379	0.9721	1	0.9481	0.9805	0.9854	0.9619	0.4501	0.963	0.0688	1	0.8085	0.8066	0.8167	0.8288	0	0.0329	0	0.179	0.4557	0	0	0.1901	0	0.8448	1	0.2731
GCF_000496365.2_Q456v4_genomic	B1	723	O103	H11	O103:H11	0.1561	0.0358	0.6498	0.5652	0.5819	0.5706	0.5635	0.5635	0.6158	0.5659	0.5343	0.5441	0.5256	0.5358	0.5293	0.5231	0.5317	0.9379	0.9721	1	0.9481	0.9805	0.9854	0.2482	0.4501	0.5548	0	0.8181	0.8382	0.8543	0.9984	0.8309	0.0985	0	0	0.179	0.9693	0	0	0.1901	0	0	0.9867	0
GCF_000496975.1_CE418_1_genomic	B1	94	O148	H28	O148:H28	0.3425	0.0112	0	0	0	0	0	0	0	0	0	0	0	0	0	0	0	0	0	0	0	0	0	0.2482	0.5072	0.2144	0.065	0.1808	0.1804	0.1843	0.1839	0.1852	0.0985	0.0734	0	0.5175	0.4552	0	0	0.6579	0.9822	0	0.3133	0.1542
GCF_000496995.1_CE516_1_genomic	B1	1490	O159	H34	O159:H34	0.3386	0.0123	0.0387	0	0	0	0	0	0	0	0	0	0	0	0	0	0	0	0	0	0	0	0	0.2482	0.2449	0.2144	0.0682	0.1808	0.1804	0.1843	0.1839	0.1852	0	0.0745	0	0.6848	0.3184	0	0	0.9803	0.645	0	0.3133	0.9354
GCF_000497015.1_CE549_1_genomic	A	4	O6	H16	O6:H16	0.3386	0.0135	0	0	0	0	0	0	0	0	0	0	0	0	0	0	0	0	0	0	0	0	0	0.2482	0.4873	0.2144	0	0.1803	0.1804	0.1843	0.1839	0.1836	0	0.0731	0	0.6848	0.2731	0.2096	0	0.6579	1	0	0.3133	0
GCF_000498235.1_ASM49823v1_genomic	A	10	O74	H39	O74:H39	0.1561	0.0148	0	0	0	0	0	0	0	0	0	0	0	0	0	0	0	0	0	0	0	0	0	0.2482	0.0292	0.2144	0	0.1803	0.1804	0.1843	0.1839	0.1836	0	0	0	0.179	0.1018	0	0	0.1901	0	0	0.3133	0.9295
GCF_000498255.1_ASM49825v1_genomic	B1	602	O15	H21	O15:H21	0.1561	0.0124	0.0366	0	0	0	0	0	0	0	0	0	0	0	0	0	0	0	0	0	0	0	0	0.2482	0.0349	0.2158	0.0635	0.1808	0.1804	0.1843	0.1839	0.1852	0.0985	0	0	0.179	0.9542	0	0	0.1901	0	0	0.3133	0
GCF_000498275.1_ASM49827v1_genomic	B1	602	O15	H21	O15:H21	0.1561	0.0124	0.0366	0	0	0	0	0	0	0	0	0	0	0	0	0	0	0	0	0	0	0	0	0.2482	0.0349	0.2158	0.0635	0.1808	0.1804	0.1843	0.1839	0.1852	0.0985	0	0	0.179	0.9542	0	0	0.1901	0	0	0.3133	0
GCF_000498795.2_LAU-EC2_genomic	B2	131	O25	H4	O25:H4	0.3346	0.0157	0.0362	0	0	0	0	0	0	0	0	0	0	0	0	0	0	0	0	0	0	0	0	0.2482	0.3665	0.9601	0	0.183	0.182	0.1875	0.1882	0.1863	0	0.0318	0	0.2276	0.8715	0	0	0.1901	0.1751	0	0.72	0.8811
GCF_000498815.2_EC3_genomic	B2	131	O25	H4	O25:H4	0.3346	0.049	0.038	0	0	0	0	0	0	0	0	0	0	0	0	0	0	0	0	0	0	0	0	0.2492	0.3665	0.9601	0.8762	0.183	0.182	0.1875	0.1882	0.1863	0	0	0.0819	0.2276	0.8715	0	0	0.1901	0.1751	0	0.72	0
GCF_000498835.2_LAU-EC4_genomic	D	405	O102	H6	O102:H6	0.1561	0.0123	0.0351	0	0	0	0	0	0	0	0	0	0	0	0	0	0	0	0	0	0	0	0	0.2482	0.0359	0.2165	0.065	0.1814	0.182	0.1853	0.186	0.1846	0	0.0322	0	0.1776	0.9426	0	0	0.1901	0	0	0.72	0.9075
GCF_000498875.2_LAU-EC5_genomic	D	405	O102	H6	O102:H6	0.1561	0.0123	0.0351	0	0	0	0	0	0	0	0	0	0	0	0	0	0	0	0	0	0	0	0	0.2482	0.0359	0.2165	0.065	0.1814	0.182	0.1853	0.186	0.1846	0	0	0	0.1776	0.9426	0	0	0.1901	0	0	0.72	0.9075
GCF_000499485.1_MYMC4100_genomic	A	10	O16	H48	O16:H48	0.1707	0.0141	0.0376	0	0	0	0	0	0	0	0	0	0	0	0	0	0	0	0	0	0	0	0	0.2482	0.0365	0.2144	0	0.1604	0.157	0.1559	0.1575	0.1583	0	0	0	0.179	0.9693	0	0	0.1901	0	0	0.3133	0
GCF_000500815.1_GSK202U_genomic	B2	-	-	-	-:-	0.1569	0.0116	0	0	0	0	0	0	0	0	0	0	0	0	0	0	0	0	0	0	0	0	0	0.2482	0.4103	0.2144	0.0658	0.183	0.182	0.1848	0.1866	0.1857	0	0	0	0.1784	0.0599	0	0	0.1901	0	0	0.3133	0
GCF_000500835.1_GSK2022_genomic	B2	-	-	-	-:-	0.1569	0.0116	0	0	0	0	0	0	0	0	0	0	0	0	0	0	0	0	0	0	0	0	0	0.2482	0.4103	0.2144	0.0658	0.183	0.182	0.1848	0.1866	0.1857	0	0	0	0.1784	0.0599	0	0	0.1901	0	0	0.3133	0
GCF_000500855.1_GSK2023_genomic	B2	-	-	-	-:-	0.1569	0.0116	0	0	0	0	0	0	0	0	0	0	0	0	0	0	0	0	0	0	0	0	0	0.2482	0.4103	0.2144	0.0658	0.183	0.182	0.1848	0.1866	0.1857	0	0	0	0.1784	0.0599	0	0	0.1901	0	0	0.3133	0
GCF_000500875.1_GSK2024_genomic	B2	-	-	-	-:-	0.1569	0.0116	0	0	0	0	0	0	0	0	0	0	0	0	0	0	0	0	0	0	0	0	0	0.2482	0.4103	0.2144	0.0658	0.183	0.182	0.1848	0.1866	0.1857	0	0	0	0.1784	0.0599	0	0	0.1901	0	0	0.3133	0
GCF_000500895.1_GSK202B_genomic	B2	-	-	-	-:-	0.1569	0.0116	0	0	0	0	0	0	0	0	0	0	0	0	0	0	0	0	0	0	0	0	0	0.2482	0.4103	0.2144	0.0658	0.183	0.182	0.1848	0.1866	0.1857	0	0	0	0.1784	0.0599	0	0	0.1901	0	0	0.3133	0
GCF_000503255.1_Ecoli897_genomic	G	117	O24	H4	O24:H4	0.1555	0.0985	0	0	0	0	0	0	0	0	0	0	0	0	0	0	0	0	0	0	0	0	0	0.2482	0.502	0.25	0	0.1835	0.182	0.1869	0.1871	0.1863	0	0.154	0	0.1805	0.4586	0	0	0.1901	0	0	0.72	0.9134
GCF_000503275.1_Ecoli1365_genomic	B1	58	O9	H9	O9:H9	0.1561	0.0103	0.0362	0	0	0	0	0	0	0	0	0	0	0	0	0	0	0	0	0	0	0	0	0.2482	0.0368	0.2144	0.6424	0.1808	0.1804	0.1848	0.1844	0.1841	0.0985	0.154	0	0.179	0.4567	0	0	0.1901	0	0	0.3133	0.8928
GCF_000503295.1_Ecoli38.16_genomic	B1	58	O8	H9	O8:H9	0.1561	0.0103	0.0347	0	0	0	0	0	0	0	0	0	0	0	0	0	0	0	0	0	0	0	0	0.2482	0.0359	0.2144	0.0597	0.1808	0.1804	0.1848	0.1844	0.1841	0.0985	0.154	0	0.179	0.4586	0	0	0.1901	0	0	0.3133	0.9001
GCF_000503315.1_Ecoli320_genomic	A	10	O89	H17	O89:H17	0.1561	0.0133	0	0	0	0	0	0	0	0	0	0	0	0	0	0	0	0	0	0	0	0	0	0.2482	0.0365	0.2493	0.8743	0.1808	0.1804	0.1837	0.1844	0.1836	0	0.154	0	0.179	0.5428	0	0.4125	0.1901	0	1	0.3133	0.8928
GCF_000503335.1_Ecoli681_genomic	A	10	O89	H17	O89:H17	0.1561	0.0133	0.0366	0	0	0	0	0	0	0	0	0	0	0	0	0	0	0	0	0	0	0	0	0.2482	0.0365	0.2493	0.8743	0.1808	0.1804	0.1837	0.1844	0.1836	0	0.154	0	0.179	0.5443	0	0.4125	0.1901	0	1	0.3133	0.8928
GCF_000503355.1_Ecoli38.27_genomic	A	10	O153	H48	O153:H48	0.1561	0.0138	0.0383	0	0	0	0	0	0	0	0	0	0	0	0	0	0	0	0	0	0	0	0	0.2482	0.0365	0.25	0.6444	0.176	0.1782	0.1762	0.1801	0.1766	0	0.154	0.083	0.179	0.4533	0	0	0.1901	0	0	0.3133	0
GCF_000503375.1_Ecoli38.34_genomic	A	10	-	H40	-:H40	0.1561	0.0142	0.647	0	0	0	0	0	0	0	0	0	0	0	0	0	0	0	0	0	0	0	0	0.2482	0.0365	0.2144	0.9116	0.8186	0.8398	0.8554	0.9957	0.8325	0	0.154	0	0.179	0.3204	0	0	0.1901	0	0	0.3133	0.6696
GCF_000503395.1_Ecoli53A_genomic	A	10	O132	H28	O132:H28	0.1561	0.0138	0.0383	0	0	0	0	0	0	0	0	0	0	0	0	0	0	0	0	0	0	0	0	0.2482	0.0365	0.2144	0	0.176	0.1782	0.1762	0.1801	0.1766	0	0.154	0	0.179	0.4533	0	0	0.1901	0	0	0.3133	0
GCF_000503415.1_Ecoli85B_genomic	A	10	-	H40	-:H40	0.1561	0.0142	0.647	0	0	0	0	0	0	0	0	0	0	0	0	0	0	0	0	0	0	0	0	0.2482	0.0365	0.2144	0.9116	0.8186	0.8393	0.8548	0.9973	0.832	0	0.154	0	0.179	0.2103	0	0	0.1901	0	0	0.3133	0.5022
GCF_000503435.1_Ecoli328_genomic	D	69	O17/O77/O44/O106	H18	O17/O77/O44/O106:H18	0.1707	0.0135	0.0383	0	0	0	0	0	0	0	0	0	0	0	0	0	0	0	0	0	0	0	0	0.2482	0.3657	0.963	0.0642	0.1803	0.1793	0.1843	0.1839	0.183	0	0.1577	0	0.1805	0.3369	0	0	0.1901	0	0.8391	0.72	0.9001
GCF_000503455.1_Ecoli435_genomic	D	68	O7	H6	O7:H6	0.1707	0.8802	0.0305	0	0	0	0	0	0	0	0	0	0	0	0	0	0	0	0	0	0	0	0	0.2482	0.2136	0.916	0.8821	0.1825	0.1814	0.1859	0.1855	0.1857	0	0.1577	0	0.1805	0.3812	0	0.4092	0.1901	0	0	0.7333	0.9236
GCF_000503475.1_Ecoli597_genomic	B2	95	O1	H7	O1:H7	0.1569	0.0117	0.0372	0	0	0	0	0	0	0	0	0	0	0	0	0	0	0	0	0	0	0	0	0.2482	0.4099	0.2493	0.6228	0.1835	0.182	0.1864	0.1882	0.1857	0	0.1577	0	0.1784	0.4552	0	0	0.1901	0	0	0.3133	0.8899
GCF_000503495.1_Ecoli606_genomic	B1	-	O159	H21	O159:H21	0.1561	0.0239	0	0	0	0	0	0	0	0	0	0	0	0	0	0	0	0	0	0	0	0	0	0.2482	0.4265	0.2144	0.8527	0.1808	0.1804	0.1848	0.1849	0.1841	0.0985	0.1577	0	0.179	0.3189	0	0	0.1901	0	0	0.3133	0.3128
GCF_000503515.1_Ecoli668_genomic	F	648	O153	H6	O153:H6	0.1707	0.0122	0.0355	0	0	0	0	0	0	0	0	0	0	0	0	0	0	0	0	0	0	0	0	0.2482	0.0262	0.2158	0	0.1803	0.1804	0.1832	0.1849	0.1836	0	0.1577	0	0.1805	0.446	0	0	0.1901	0	0	0.3133	0
GCF_000503535.1_Ecoli1A_genomic	C	23	O78	H9	O78:H9	0.1561	0.0101	0	0	0	0	0	0	0	0	0	0	0	0	0	0	0	0	0	0	0	0	0	0.2482	0.4269	0.2144	0	0.1803	0.1809	0.1837	0.1844	0.1836	0.1006	0.1577	0	0.179	0.0589	0	0	0.1901	0	0	0.72	0.8884
GCF_000503555.1_Ecoli9B_genomic	A	93	O11	H4	O11:H4	0.1728	0.0113	0	0	0	0	0	0	0	0	0	0	0	0	0	0	0	0	0	0	0	0	0	0.2482	0.2136	0.3618	0.8821	0.1814	0.1809	0.1853	0.1855	0.1846	0	0.1577	0	0.179	0.8057	0	0	0.1974	0	0	0.7333	0.884
GCF_000503575.1_Ecoli27A_genomic	C	23	O78	H9	O78:H9	0.1561	0.0101	0	0	0	0	0	0	0	0	0	0	0	0	0	0	0	0	0	0	0	0	0	0.2482	0.4269	0.1553	0.6444	0.1938	0.1936	0.1912	0.1978	0.1986	0.1006	0.1577	0	0.179	0.0589	0	0	0.1901	0	0	0.72	0.909
GCF_000503595.1_Ecoli53C_genomic	G	117	O84	H4	O84:H4	0.1555	0.0985	0	0	0	0	0	0	0	0	0	0	0	0	0	0	0	0	0	0	0	0	0	0.2482	0.502	0.2493	0.6424	0.1835	0.182	0.1869	0.1871	0.1863	0	0.1577	0	0.1805	0.0604	0	0	0.1901	0	0	0.3133	0.9148
GCF_000503615.1_Ecoli87A_genomic	A	115	O102	H6	O102:H6	0.1561	0.012	0	0	0	0	0	0	0	0	0	0	0	0	0	0	0	0	0	0	0	0	0	0.2482	0.1278	0.3775	0.7544	0.1819	0.1814	0.1859	0.186	0.1852	0	0.138	0	0.1805	0.8048	0	0	0.1974	0	0	0.7333	0
GCF_000503635.1_EcoliFBH1_genomic	A	540	O9	H30	O9:H30	0.1561	0.0123	0.0362	0	0	0	0	0	0	0	0	0	0	0	0	0	0	0	0	0	0	0	0	0.2482	0.4269	0.2158	0.0635	0.1814	0.1809	0.1848	0.1844	0.1841	0.0985	0.154	0	0.179	0.4567	0	0	0.1901	0	0	0.3133	0.8884
GCF_000503655.1_Ecoli1047_genomic	G	117	O24	H4	O24:H4	0.1555	0.0985	0	0	0	0	0	0	0	0	0	0	0	0	0	0	0	0	0	0	0	0	0	0.2482	0.502	0.25	0	0.1835	0.182	0.1869	0.1871	0.1863	0	0.154	0	0.1805	0.0628	0	0	0.1901	0	0	0.72	0.9134
GCF_000503695.1_Ecoli1240_genomic	B1	58	O11	H25	O11:H25	0.1561	0.0104	0.0369	0	0	0	0	0	0	0	0	0	0	0	0	0	0	0	0	0	0	0	0	0.2482	0.9676	0.25	0.8507	0.1808	0.1804	0.1848	0.1844	0.1841	0.0985	0.1549	0	0.179	0.7629	0	0	0.1901	0	0	0.3133	0.4302
GCF_000503715.1_Ecoli1350_genomic	B1	58	O8	H25	O8:H25	0.1606	0.01	0.0362	0	0	0	0	0	0	0	0	0	0	0	0	0	0	0	0	0	0	0	0	0.2482	0.0368	0.2144	0.6444	0.1808	0.1804	0.1848	0.1844	0.1841	0.0985	0.154	0	0.179	0.0789	0	0	0.1901	0	0	0.3133	0.7019
GCF_000506445.2_WGS_Escherichia_coli_EC6_genomic	B2	73	O6	H1	O6:H1	0.1569	0.1836	0.0359	0	0	0	0	0	0	0	0	0	0	0	0	0	0	0	0	0	0	0	0	0.2482	0.502	0.963	0.0642	0.1819	0.1804	0.1848	0.1866	0.1846	0	0	0.0931	0.1784	0.8885	0	0	0.1901	0	1	0.72	0.9001
GCF_000506465.2_WGS_Escherichia_coli_EC7_genomic	B2	131	O25	H4	O25:H4	0.3346	0.0157	0.0362	0	0	0	0	0	0	0	0	0	0	0	0	0	0	0	0	0	0	0	0	0.2482	0.3665	0.9601	0.0682	0.183	0.182	0.1875	0.1882	0.1863	0	0	0	0.2276	0.8715	0	0	0.1901	0.1751	0	0.72	0.8869
GCF_000506485.2_WGS_Escherichia_coli_EC9_genomic	F	648	O1	H6	O1:H6	0.1707	0.0122	0.0345	0	0	0	0	0	0	0	0	0	0	0	0	0	0	0	0	0	0	0	0	0.2482	0.368	0.9623	0.6228	0.1803	0.1804	0.1832	0.1849	0.1836	0	0	0	0.1805	0.4572	0	0	0.1901	0	0	0.3133	0.8811
GCF_000506505.1_WGS_Escherichia_coli_EC10_genomic	D	38	O153	H18	O153:H18	0.561	0.015	0.0369	0	0	0	0	0	0	0	0	0	0	0	0	0	0	0	0	0	0	0	0	0.2482	0.0567	0.9651	0.8723	0.1825	0.1814	0.1859	0.1855	0.1857	0.56	0.0336	0	0.3171	0.5248	0	0.5479	0.1901	0	0	0.72	0.9075
GCF_000506585.2_WGS_Escherichia_coli_EC8_genomic	F	648	O1	H6	O1:H6	0.1707	0.0122	0.0345	0	0	0	0	0	0	0	0	0	0	0	0	0	0	0	0	0	0	0	0	0.2482	0.368	0.9623	0.6228	0.1803	0.1804	0.1832	0.1849	0.1836	0	0	0	0.1805	0.4572	0	0	0.1901	0	0	0.3133	0.8811
[truncated: 34,292 more rows]
[truncated: 111 more columns]

## Sheet: Table S1
Genoma	Phylogroup	Sequence type	O serogroup	H serogroup	Serotype	virF_	tpsA_	tir_	stx2Bg_	stx2Bf_	stx2Be_	stx2Bd_	stx2Bc_	stx2Bb_	stx2Ba_	stx2Ag_	stx2Af_	stx2Ae_	stx2Ad_	stx2Ac_	stx2Ab_	stx2Aa_	stx1Bd_	stx1Bc_	stx1Ba_	stx1Ad_	stx1Ac_	stx1Aa_	pagC_	lesP_	iha_	hes_	eaeA_gamma_	eaeA_epsilon_	eaeA_delta_	eaeA_beta_	eaeA_alpha_	daaE_	bfpB_	bfpA_	aggR_	ag43_	aap_dispersin_	aafII_	STp_	STh_	NZ_WMAT01000026_1_35_	NZ_WMAP01000054_1_8_	NZ_QOML01000157_1_15_
[truncated: 35,828 more rows]
[truncated: 111 more columns]

[truncated: 2 more sheets: Table S2, Table S3]
